# Supplementary material for: Metabolic drug survey highlights cancer cell dependencies and vulnerabilities
Source: Nat Commun. 2021 Dec 14;12:7190. doi: 10.1038/s41467-021-27329-x (PMC8671470; doi:10.1038/s41467-021-27329-x)
Supplement: Supplementary file 4 — Supplementary Data 1 [file 41467_2021_27329_MOESM4_ESM.xlsx]

## Sheet: Supplementary Table 1
Supplementary Data 1: CeMM Library of Metabolic Drugs (CLIMET)
Compound name	Compound CHEMBL ID	Target	Target CHEMBL ID	Metabolic process	Metabolic subprocess	Approval status	Compound Source	Supplier Ref	Molecular weight	SMILE
WZB117	CHEMBL3092944	Glucose transporter 1 | GLUT1 | SLC2A1	CHEMBL2535	Glycolysis / sugar metabolism		Probe	Sigma-Aldrich	SML0621	368.32	Fc1c(c(ccc1)OC(=O)c3cc(ccc3)O)OC(=O)c2cc(ccc2)O
Silibinin	CHEMBL1401508	Glucose transporter 1 | GLUT1 | SLC2A1	CHEMBL2535	Glycolysis / sugar metabolism		Investigational (Phase II/III)	Princeton BioMolecular Research, Inc.	OSSL_149101	482.44	O1C(C(Oc3c1ccc(c3)C4Oc5c(c(cc(c5)O)O)C(=O)C4O)c2cc(c(cc2)O)OC)CO
STF-31	CHEMBL0000	Glucose transporter 1 | GLUT1 | SLC2A1	CHEMBL2535	Glycolysis / sugar metabolism		Probe	Selleckchem	S7931	423.53	CC(C)(C)C1=CC=C(C=C1)S(=O)(=O)NCC2=CC=C(C=C2)C(=O)NC3=CN=CC=C3
MB05032	CHEMBL495498	Fructose-1,6-bisphosphatase | FBP1	CHEMBL3975	Glycolysis / sugar metabolism		Probe	Curpys Chemicals Ltd	CUR-0100017	302.29	[P](=O)(O)(O)c1[o]c(cc1)c2nc([s]c2CC(C)C)N
2-deoxyglucose	CHEMBL1377788	Hexokinases	CHEMBL2640	Glycolysis / sugar metabolism		Clinical development discontinued	Sigma-Aldrich	MFCD00014649	164.16	O1[C@@H]([C@@H]([C@@H](CC1O)O)O)CO
Lonidamine	CHEMBL1257030	Hexokinases | HK2 | HK4	CHEMBL3820/CHEMBL2640	Glycolysis / sugar metabolism		Clinical development discontinued	Sigma-Aldrich	MFCD00866285	321.16	Clc1c(ccc(c1)Cl)C[n]2nc(c3c2cccc3)C(=O)O
3-bromopyruvic acid	CHEMBL177837	Hexokinase type II | HK2	CHEMBL2640	Glycolysis / sugar metabolism		Clinical development discontinued	Enamine	EN300-67360	166.96	BrCC(=O)C(=O)O
Methyl jasmonate	CHEMBL461150	Hexokinases	CHEMBL2640	Glycolysis / sugar metabolism		Probe	Cayman Chemical	9000059	224.3	O(C)C(=O)C[C@@H]1[C@H](C(=O)CC1)C\C=C/CC
TEPP-46 | ML265	CHEMBL1085588	Pyruvate kinase isoform M2 | PKM2	CHEMBL1075189	Glycolysis / sugar metabolism		Probe	MedChem Express	HY-18657	372.47	[S](=O)(C)c1[s]c2c([n](c3c2C=NN(C3=O)Cc4cc(ccc4)N)C)c1
BML283 | ASN 05257430	CHEMBL1088762	Pyruvate kinase isoform M2 | PKM2	CHEMBL1075189	Glycolysis / sugar metabolism		Probe	Enamine	Z45413197	454.52	[S](=O)(=O)(N2CCN(CC2)[S](=O)(=O)c3cc4c(cc3)OCCO4)c1ccc(cc1)OC
NHI-2	CHEMBL0000	Lactate dehydrogenase A | LDHA	CHEMBL4835	Glycolysis / sugar metabolism		Probe	Sigma-Aldrich	SML1463	335.28	FC(F)(F)c1c2c([n](c(c2)C(=O)OC)O)cc(c1)c3ccccc3
Gossypol	CHEMBL51483	Lactate dehydrogenase A | LDHA	CHEMBL4835	Glycolysis / sugar metabolism		Investigational (Phase II/III)	Sigma-Aldrich	MFCD00017352	518.56	Oc1c2c(c(c(c(c2C=O)O)O)C(C)C)cc(c1c3c(c4c(c(c(c(c4C=O)O)O)C(C)C)cc3C)O)C
Galloflavin	CHEMBL1601846	Lactate dehydrogenase A | LDHA	CHEMBL4835	Glycolysis / sugar metabolism		Probe	Sigma-Aldrich	SML0776	277.16	OC1=CC2=C(OC1=O)c3c(O)c(O)c(O)cc3C(=O)O2
Epalrestat	CHEMBL56337	Aldose reductase | AKR1B1	CHEMBL1900	Glycolysis / sugar metabolism		Approved (Japan and India)	Ark Pharm	AK-47571	319.41	S1\C(=C/C(=C/c2ccccc2)/C)\C(=O)N(C1=S)CC(=O)O
Haloprogin | M-1028 | Halotex	CHEMBL1289	UDP-glucose 4-epimerase | GALE	CHEMBL5843	Glycolysis / sugar metabolism		Withdrawn	DuPont Crop Protection	A002244029	361.39	IC#CCOc1c(cc(c(c1)Cl)Cl)Cl
Sitagliptin	CHEMBL1422	Dipeptidyl peptidase IV | DPP4	CHEMBL284	Glycolysis / sugar metabolism		Approved	AvaChem Scientific	2201	407.32	FC(F)(F)c1[n]2c(nn1)CN(CC2)C(=O)C[C@H](N)Cc3c(cc(c(c3)F)F)F
P32/98 | N-isoleucylthiazolidine	CHEMBL98408	Dipeptidyl peptidase IV | DPP4	CHEMBL284	Glycolysis / sugar metabolism		Probe	EnzoLifesciences	BML-PI142-0010	260.4	CC[C@H](C)[C@H](N)C(=O)N1CCSC1
Miglitol	CHEMBL1561	a-glucosidases | GAA	CHEMBL2608	Glycolysis / sugar metabolism		Approved	Enamine	EN300-119541	207.23	N1([C@@H]([C@H]([C@@H]([C@H](C1)O)O)O)CO)CCO
Castanospermine	CHEMBL311226	a- and ß-glucosidases	CHEMBL2608/CHEMBL2519/CHEMBL3761/CHEMBL3865	Glycolysis / sugar metabolism		Clinical development discontinued	Sigma-Aldrich	MFCD00017555	189.21	N21[C@@H]([C@H]([C@@H]([C@H](C2)O)O)O)[C@H](CC1)O
Voglibose	CHEMBL476960	Sucrase, maltase (a glucosidases)	CHEMBL2074	Glycolysis / sugar metabolism		Approved	AvaChem Scientific	2249	267.28	N([C@@H]1[C@@H]([C@H]([C@@H]([C@@](C1)(O)CO)O)O)O)C(CO)CO
A 1070722	CHEMBL1982660	Glycogen synthase kinase-3 | GSK3A	CHEMBL2850	Glycolysis / sugar metabolism		Probe	Sigma-Aldrich	MFCD22580422	362.31	FC(F)(F)c1nc(ccc1)NC(=O)Nc2c3c(ncc2)cc(cc3)OC
AR-A 014418	CHEMBL259850	Glycogen synthase kinase-3 | GSK3A	CHEMBL2850	Glycolysis / sugar metabolism		Probe	Adooq Bioscience	A13728	308.31	COC1=CC=C(C=C1)CNC(=O)NC2=NC=C(S2)[N+](=O)[O-]
CP-91149	CHEMBL319136	Liver glycogen phosphorylase | PYGL	CHEMBL2568	Glycolysis / sugar metabolism		Probe	Selleckchem	S2717	399.87	CN(C)C(=O)[C@@H]([C@H](CC1=CC=CC=C1)NC(=O)C2=CC3=C(N2)C=CC(=C3)Cl)O
Miglustat	CHEMBL1029	Ceramide-specific glycosyltransferase | GCS	CHEMBL2063	Glycolysis / sugar metabolism		Approved	Apollo Scientific Ltd	BICL4040	219.28	N1([C@@H]([C@H]([C@@H]([C@H](C1)O)O)O)CO)CCCC
PD 151746	CHEMBL1728351	Calpain | CAPN1	CHEMBL3891	Glycolysis / sugar metabolism		Probe	Sigma-Aldrich	SML0402	237.25	Fc1cc2c([nH]cc2CC(=S)C(=O)O)cc1
Duvoglustat | Deoxynojirimycin | Alpha-Homonojirimycin	CHEMBL307429	Maltase-glucoamylase | MGA | MGAM	CHEMBL2074	Glycolysis / sugar metabolism		Clinical development discontinued	AvaChem Scientific	2106	163.17	N1[C@@H]([C@H]([C@@H]([C@H](C1)O)O)O)CO
Ebselen	CHEMBL51085	Phosphomannomutase 2 | PMM2	CHEMBL1741162	Glycolysis / sugar metabolism		Investigational (Phase II)	Sigma-Aldrich	MFCD00210937	274.17	[Se]1N(C(=O)c3c1cccc3)c2ccccc2
Acarbose | Precose BAY-G-5421 | Glucobay	CHEMBL1566	Salivary alpha-amylase | AMY1 | AMY1C	CHEMBL2478	Glycolysis / sugar metabolism		Approved	Sigma-Aldrich	MFCD00869592	645.61	N([C@@H]2[C@H](O[C@@H]([C@@H]([C@H]2O)O)O[C@@H]3[C@H](O[C@@H]([C@@H]([C@H]3O)O)O[C@@H]4[C@H](O[C@H]([C@@H]([C@H]4O)O)O)CO)CO)C)[C@@H]1[C@@H]([C@H]([C@@H](C(=C1)CO)O)O)O
Dapagliflozin | BMS-512148	CHEMBL429910	Sodium/glucose cotransporter 1 | SGLT1 | SLC5A1	CHEMBL4979	Glycolysis / sugar metabolism		Approved	Advanced ChemBlocks Inc	G-7893	408.88	Clc1c(cc(cc1)[C@@H]3O[C@@H]([C@H]([C@@H]([C@H]3O)O)O)CO)Cc2ccc(cc2)OCC
AZD3965	CHEMBL3335793	Monocarboxylate transporter 1 | MCT1 | SLC16A1	CHEMBL4360	Glycolysis / sugar metabolism	Lactate secretion & uptake	Investigational (Phase I)	MedChem Express	HY-12750	515.51	FC(F)(F)c1n[nH]c(c1Cc2[s]c3c(c2C(=O)N4OC[C@](C4)(O)C)C(=O)N(C(=O)N3C(C)C)C)C
CHC | alpha-cyano-4-hydroxycinnamic acid	CHEMBL76602	Monocarboxylate transporter 1 | MCT1 | SLC16A1	CHEMBL4360	Glycolysis / sugar metabolism	Lactate secretion & uptake	Probe	Sigma-Aldrich	MFCD00004204	189.17	N#C\C(=C/c1ccc(cc1)O)\C(=O)O
Dichloroacetate	CHEMBL13960	Pyruvate dehydrogenase kinase 1 | PDKH1	CHEMBL4766	Glycolysis / sugar metabolism	TCA cycle	Approved	Sigma-Aldrich	MFCD00004223	128.94	ClC(Cl)C(=O)O
Valproic acid	CHEMBL109	Succinate semialdehyde dehydrogenase | ALDH5A1 | SSADH	CHEMBL1911	Glycolysis / sugar metabolism	TCA cycle	Approved	Sigma-Aldrich	MFCD00002672	144.21	OC(=O)C(CCC)CCC
4-Acryloylphenol	CHEMBL378577	Succinate semialdehyde dehydrogenase | ALDH5A1 | SSADH	CHEMBL1911	Glycolysis / sugar metabolism	TCA cycle	Probe	Enamine	EN300-246996	148.16	Oc1ccc(cc1)C(=O)C=C
CPI-613	CHEMBL3186849	α-ketoglutarate dehydrogenase | KGDH	CHEMBL2816	Glycolysis / sugar metabolism	TCA cycle	Investigational (Phase III)	Sigma-Aldrich	SML0404	388.6	S(C(CCSCc2ccccc2)CCCCC(=O)O)Cc1ccccc1
Ivosidenib | AG-120	CHEMBL3989958	Isocitrate dehydrogenase type 1 | IDH1	CHEMBL2007625	Glycolysis / sugar metabolism	TCA cycle	Approved	Selleckchem	S8206	582.96	O=C([C@H](CC1)N(C2=NC=CC(C#N)=C2)C1=O)N(C(C3=CC=CC=C3Cl)C(NC4CC(F)(F)C4)=O)C5=CC(F)=CN=C5
AGI-5198	CHEMBL2180727	Isocitrate dehydrogenase type 1 | IDH1	CHEMBL2007625	Glycolysis / sugar metabolism	TCA cycle	Probe	Adooq Bioscience	A12902	462.57	Fc1cc(ccc1)N(C(c4c(cccc4)C)C(=O)NC3CCCCC3)C(=O)C[n]2c(ncc2)C
Enasidenib | AG-221	CHEMBL3989908	Isocitrate dehydrogenase type 2 | IDH2	CHEMBL3991501	Glycolysis / sugar metabolism	TCA cycle	Approved	MedChem Express	HY-18690	473.38	FC(F)(F)c1nc(ccc1)c2nc(nc(n2)Nc3cc(ncc3)C(F)(F)F)NCC(O)(C)C
Tolrestat | AY-27773 | Alderase | Alredase	CHEMBL436	Aldo-keto reductase family 1 member B10 | AKR1B10	CHEMBL5983	Glycolysis / sugar metabolism	NAD(P)(H)-dependent oxidoreductases	Withdrawn	MedChem Express	HY-16500	357.35	FC(F)(F)c1c2c(c(ccc2)C(=S)N(CC(=O)O)C)ccc1OC
4-Nitrobenzenesulfonamide	CHEMBL282157	Carbonic anhydrase | CA	CHEMBL2095180	Energy metabolism	Hydrogen ion excretion (acid-base balance)	Probe	Combi-Blocks, Inc.	SS-3106	202.19	[S](=O)(=O)(N)c1ccc(cc1)[N+](=O)[O-]
4-(2-Phenylacetamido)Benzenesulfonamide	CHEMBL574782	Carbonic anhydrase VA | CA-VA	CHEMBL4789	Energy metabolism	Hydrogen ion excretion (acid-base balance)	Probe	Vitas-M Laboratory, Ltd.	STK097687	290.34	[S](=O)(=O)(N)c1ccc(cc1)NC(=O)Cc2ccccc2
Indapamide | Lozol	CHEMBL406	Carbonic anhydrase VII | CA-VII	CHEMBL2326	Energy metabolism	Hydrogen ion excretion (acid-base balance)	Approved	Sigma-Aldrich	MFCD00079375	365.84	[S](=O)(=O)(N)c1c(ccc(c1)C(=O)NN2C(Cc3c2cccc3)C)Cl
Indisulam | E7070	CHEMBL77517	Carbonic anhydrase IX | CA-IX	CHEMBL3594	Energy metabolism	Hydrogen ion excretion (acid-base balance)	Investigational (Phase II)	Sigma-Aldrich	SML1225	385.85	NS(=O)(=O)c1ccc(cc1)S(=O)(=O)Nc2cccc3c(Cl)c[nH]c23
4-Homosulfanilamide | Mafenide | Sulfamylon	CHEMBL419	Carbonic anhydrase XII | CA-XII	CHEMBL3242	Energy metabolism	Hydrogen ion excretion (acid-base balance)	Approved	Enamine	EN300-35248	186.23	[S](=O)(=O)(N)c1ccc(cc1)CN
Digitoxigenin	CHEMBL1453	Sodium/potassium-transporting ATPase | AMOG | ATP1A	CHEMBL2095186	Energy metabolism	Hydrogen ion excretion (acid-base balance)	Probe	Sigma-Aldrich	D9404	374.51	CC12CCC(CC1CCC3C2CCC4(C3(CCC4C5=CC(=O)OC5)O)C)O
Digoxin	CHEMBL1751	Sodium/potassium-transporting ATPase subunit alpha-1 | ATP1A1	CHEMBL1807	Energy metabolism	Hydrogen ion excretion (acid-base balance)	Approved	Sigma-Aldrich	D6003	780.95	O1CC(=CC1=O)[C@@H]2[C@@]3([C@@]([C@H]4[C@@H]([C@@]5([C@@H](C[C@H](CC5)O[C@@H]6O[C@@H]([C@H]([C@H](C6)O)O[C@@H]7O[C@@H]([C@H]([C@H](C7)O)O[C@@H]8O[C@@H]([C@H]([C@H](C8)O)O)C)C)C)CC4)C)C[C@H]3O)(CC2)O)C
Ranitidine | Raniben | Tritec | Ulcex | Zantac	CHEMBL1790041	Potassium-transporting ATPase | ATP4A | ATP4B	CHEMBL2095173	Energy metabolism	Hydrogen ion excretion (acid-base balance)	Approved	Selleckchem	S1801	350.86	CNC(=C[N+](=O)[O-])NCCSCC1=CC=C(O1)CN(C)C
Metformin	CHEMBL1703	Mitochondrial complex I | NADH dehydrogenase	CHEMBL2363065	Energy metabolism	Oxidative phosphorylation	Approved	AvaChem Scientific	1509	129.16	N(C)(C)C(=N)NC(=N)N
Rotenone	CHEMBL429023	Mitochondrial complex I | NADH dehydrogenase	CHEMBL2363065	Energy metabolism	Oxidative phosphorylation	Probe	Sigma-Aldrich	45656	394.42	O1[C@H]2[C@H](c5c(cc(c(c5)OC)OC)OC2)C(=O)c3c1c4c(cc3)O[C@H](C4)C(=C)C
3-nitropropionic acid	CHEMBL451226	Mitochondrial complex II	CHEMBL5758/CHEMBL4105824	Energy metabolism	Oxidative phosphorylation	Probe	Sigma-Aldrich	MFCD00007406	119.08	[N+](=O)([O-])CCC(=O)O
Arsenic trioxide	CHEMBL1200978	Mitochondrial complex III	CHEMBL2388/CHEMBL4105975/CHEMBL1671612	Energy metabolism	Oxidative phosphorylation	Approved	Sigma-Aldrich	MFCD00003433	197.84	[As](=O)O[As]=O
Methylmalonate	CHEMBL1232416	Succinate dehydrogenase | SDHA	CHEMBL5758	Energy metabolism	Oxidative phosphorylation	Probe	Sigma-Aldrich	MFCD00002656	118.09	OC(=O)C(C)C(=O)O
FCCP	CHEMBL457504	ATP synthesis		Energy metabolism	Oxidative phosphorylation	Probe	Cayman Chemical	15218	254.17	FC(F)(F)Oc1ccc(cc1)NN=C(C#N)C#N
Doxycycline	CHEMBL1433	16S ribosomal RNA | 16S rRNA		Energy metabolism	Mitochondrial biogenesis	Approved	Sigma-Aldrich	MFCD00800994	444.44	N([C@H]1[C@H]2[C@](C(=O)C3[C@H]([C@@H]2O)[C@H](c4c(c(ccc4)O)C3=O)C)(C(=O)C(C1=O)C(=O)N)O)(C)C
Tigecycline	CHEMBL376140	16S ribosomal RNA | 16S rRNA; 30S ribosomal proteins S9/12/13/14/19		Energy metabolism	Mitochondrial biogenesis	Approved	Sigma-Aldrich	MFCD00935753	585.66	N([C@H]1[C@H]2[C@](C(=O)C3[C@H](C2)Cc4c(c(c(cc4N(C)C)NC(=O)CNC(C)(C)C)O)C3=O)(C(=O)C(C1=O)C(=O)N)O)(C)C
MKT-077	CHEMBL1178510	Heat shock cognate 70 | Hsc70; mitochondrial heat shock protein 70-9 | mtHsp70	CHEMBL1275223	Energy metabolism	Mitochondrial biogenesis	Probe	Adooq Bioscience	A12388	432	CCN1/C(=C/C2=CC=CC=[N+]2CC)/S/C(=C/3\N(C4=CC=CC=C4S3)C)/C1=O.[Cl-]
AdipoRon	CHEMBL3393145	Adiponectin receptor protein 1/2 | ADIPOR1	CHEMBL3392946/ CHEMBL3392947	Energy metabolism	Mitochondrial biogenesis	Probe	Enamine	T7015251	428.53	N2(CCC(CC2)NC(=O)COc3ccc(cc3)C(=O)c4ccccc4)Cc1ccccc1
AICAR | 5-Aminoimidazole-4-carboxamide ribonucleotide	CHEMBL483849	5'-AMP-activated protein kinase | AMPK	CHEMBL2096907	Energy metabolism	Energy homeostasis	Clinical development discontinued	Sigma-Aldrich	A9978	258.23	NC(=O)c1ncn([C@@H]2O[C@H](COP(=O)(O)O)[C@@H](O)[C@H]2O)c1N
Dorsomorphin	CHEMBL478629	AMP-activated protein kinase, alpha-2 subunit | AMPK2	CHEMBL2116	Energy metabolism	Energy homeostasis	Probe	Advanced ChemBlocks Inc	10314	399.5	[n]21ncc(c2N=CC(=C1)c4ccc(cc4)OCCN5CCCCC5)c3ccncc3
CPI-0610	CHEMBL1437659	Myc proto-oncogene protein | MYC	CHEMBL1250348	Energy metabolism	Energy homeostasis	Investigational (Phase II)	DC CHEMICALS LIMITED	DC7564	365.82	Clc1ccc(cc1)C2=N[C@H](c3[o]nc(c3c4c2cccc4)C)CC(=O)N
Dicumarol | Bishydroxycoumarin	CHEMBL1466	Quinone reductase 1 | NQO1	CHEMBL3623	Energy metabolism	NAD(P)(H)-dependent oxidoreductases	Approved	Sigma-Aldrich	218936	336.3	O1c2c(cccc2)C(=O)C(C1=O)CC3C(=O)Oc4c(cccc4)C3=O
Methotrexate	CHEMBL34259	Dihydrofolate reductase | DHFR	CHEMBL202	Nucleotide metabolism		Approved	Sigma-Aldrich	MFCD00064370	454.45	N([C@@H](CCC(=O)O)C(=O)O)C(=O)c1ccc(cc1)N(Cc2nc3c(nc(nc3N)N)nc2)C
Pemetrexed	CHEMBL225072	Dihydrofolate reductase | DHFR	CHEMBL202	Nucleotide metabolism		Approved	Enamine	Z1691545275	427.42	[nH]1c2nc(nc(c2c(c1)CCc3ccc(cc3)C(=O)N[C@H](CCC(=O)O)C(=O)O)O)N
5-fluorouracil	CHEMBL185	Thymidylate synthase | TS | TYMS	CHEMBL1952	Nucleotide metabolism		Approved	Sigma-Aldrich	F0250000	130.08	Fc1c(nc(nc1)O)O
Capecitabine	CHEMBL1773	Thymidylate synthase | TS | TYMS	CHEMBL1952	Nucleotide metabolism		Approved	Sigma-Aldrich	MFCD00930626	359.35	FC1=CN(C(=O)N=C1NC(=O)OCCCCC)[C@@H]2O[C@@H]([C@H]([C@H]2O)O)C
Raltitrexed | ZD-1694 | ZD-16 | Tomudex	CHEMBL225071	Thymidylate synthase | TS | TYMS	CHEMBL1952	Nucleotide metabolism		Approved	Adooq Bioscience	A10776	458.49	[s]1c(ccc1C(=O)N[C@@H](CCC(=O)O)C(=O)O)N(Cc2cc3c(cc2)NC(=C)NC3=O)C
Pentostatin	CHEMBL1580	Adenine/adenosine deaminase | ADA	CHEMBL1910	Nucleotide metabolism		Approved	Sigma-Aldrich	MFCD00078802	268.27	[n]2(c3c(nc2)[C@@H](CNC=N3)O)[C@@H]1O[C@@H]([C@H](C1)O)CO
6-mercaptopurine	CHEMBL1425	Adenine/adenosine deaminase | ADA	CHEMBL1910	Nucleotide metabolism		Approved	Combi-Blocks, Inc.	QB-3601	152.18	Sc1ncnc2nc[nH]c21
Cladribine	CHEMBL1619	Adenine/adenosine deaminase | ADA	CHEMBL1910	Nucleotide metabolism		Approved	AvaChem Scientific	2483	285.69	Clc1nc2[n](cnc2c(n1)N)[C@@H]3O[C@@H]([C@H](C3)O)CO
Gemcitabine	CHEMBL888	Ribonucleotide reductase | RNR	CHEMBL3301398	Nucleotide metabolism		Approved	Ark Pharm	AK-23700	263.2	FC1([C@@H](O[C@@H]([C@H]1O)CO)N2C=CC(=NC2=O)N)F
Cytarabine	CHEMBL803	DNA polymerase	CHEMBL2363042	Nucleotide metabolism		Approved	Chem Impex International, Inc.	1543	243.22	N2(C=CC(=NC2=O)N)[C@@H]1O[C@@H]([C@H]([C@@H]1O)O)CO
Fludarabine	CHEMBL1096882	DNA polymerase alpha catalytic subunit / Ribonucleotide-diphosphate reductase	CHEMBL1830/CHEMBL1828	Nucleotide metabolism		Approved	Adooq Bioscience	A10395	365.21	Fc1nc2[n](cnc2c(n1)N)[C@@H]3O[C@@H]([C@H]([C@@H]3O)O)CO[P](=O)(O)O
Aurintricarboxylic acid	CHEMBL275938	DNA polymerase iota | Eta2 | POLI | RAD30B	CHEMBL5391	Nucleotide metabolism		Probe	Sigma-Aldrich	MFCD00011663	422.35	Oc1c(cc(cc1)C(=C3C=C(C(=O)C=C3)C(=O)O)c2cc(c(cc2)O)C(=O)O)C(=O)O
Topotecan	CHEMBL84	DNA topoisomerase 1 | TOP1	CHEMBL1781	Nucleotide metabolism		Approved	AvaChem Scientific	1749	421.45	N21Cc3c(nc5c(c3)c(c(cc5)O)CN(C)C)C2=CC4=C(COC(=O)[C@]4(O)CC)C1=O
Mycophenolic acid	CHEMBL866	Inosine monophosphate dehydrogenase | IMPDH	CHEMBL1822	Nucleotide metabolism		Approved	Ark Pharm	AK-34309	320.34	O1Cc2c(c(c(c(c2C)OC)C\C=C(\CCC(=O)O)/C)O)C1=O
AVN-944	CHEMBL3185925	Inosine monophosphate dehydrogenase | IMPDH	CHEMBL1822	Nucleotide metabolism		Clinical development discontinued	Adooq Bioscience	A13652	477.52	N([C@@H](C)c1cc(ccc1)NC(=O)Nc2cc(c(cc2)c3[o]cnc3)OC)C(=O)O[C@H](CC)CC#N
Ribavirin | Rebetol | Ribapak | Viramid | Virazole	CHEMBL1643	Inosine monophosphate dehydrogenase | IMPDH | Eukaryotic translation initiation factor 4E | eIF4G | synthetic guanosine analogue, possesses a broad spectrum of activity against DNA and RNA viruses	CHEMBL1822	Nucleotide metabolism		Approved	Sigma-Aldrich	Y0000377	244.21	[n]2(nc(nc2)C(=O)N)[C@@H]1O[C@@H]([C@H]([C@H]1O)O)CO
6-Diazo-5-oxo-L-norleucine | DON	CHEMBL97485	Glutamine utilizing enzymes		Nucleotide metabolism		Clinical development discontinued	Cayman Chemical	17580	171.16	[N+](=[N-])=CC(=O)CC[C@H](N)C(=O)O
Deoxy-TDP | Thymidine diphosphate	CHEMBL259724	Nucleoside diphosphate kinase 1 | GAAD | NDPKA | NM23	CHEMBL2159	Nucleotide metabolism		Probe	Sigma-Aldrich	T9375	468.14	[Na+].[Na+].[Na+].[P](=O)([O-])([O-])O[P](=O)([O-])OC[C@H]1O[C@H](C[C@@H]1O)N2C=C(C(=O)NC2=O)C
Eniluracil	CHEMBL355200	Dihydropyrimidine dehydrogenase | DPD | DPYD	CHEMBL3172	Nucleotide metabolism		Clinical development discontinued	Sigma-Aldrich	MFCD19160708	136.11	n1c(ncc(c1O)C#C)O
Febuxostat | TMX-67 | Uloric	CHEMBL1164729	Xanthine dehydrogenase | XD | XDH | XDHA	CHEMBL1929	Nucleotide metabolism		Approved	Combi-Blocks, Inc.	OR-2324	316.38	[s]1c(nc(c1C(=O)O)C)c2cc(c(cc2)OCC(C)C)C#N
Forodesine | BCX-1777 | Fodosine	CHEMBL218291	Purine nucleoside phosphorylase | NP | PNP	CHEMBL4338	Nucleotide metabolism		Clinical development discontinued	Advanced ChemBlocks Inc	L13961	266.26	N1[C@@H]([C@H]([C@H]([C@@H]1c2c3ncnc(c3[nH]c2)O)O)O)CO
2-Dimethylamino-6-hydroxypurine	CHEMBL1224660	Guanine deaminase | GAH | GDA	CHEMBL3129	Nucleotide metabolism		Probe	Sigma-Aldrich	MFCD00055968	179.18	[nH]1c2c(nc1)nc(nc2O)N(C)C
Brequinar | DUP-785	CHEMBL38434	Dihydroorotate dehydrogenase | DHODH	CHEMBL1966	Nucleotide metabolism		Investigational (Phase I/II)	Enamine	EN300-263943	375.37	Fc1c(cccc1)c2ccc(cc2)c3nc4c(c(c3C)C(=O)O)cc(cc4)F
Teriflunomide	CHEMBL973	Dihydroorotate dehydrogenase | DHODH	CHEMBL1966	Nucleotide metabolism		Approved	Enamine	Z2092369483	270.21	FC(F)(F)c1ccc(cc1)NC(=O)C(C(=O)C)C#N
Tipiracil | MA-1 | TAS-1-462	CHEMBL235668	Thymidine phosphorylase | ECGF1 | TP | TYMP	CHEMBL3106	Nucleotide metabolism		Approved	Sigma-Aldrich	SML1552	279.13	Clc1c(nc(nc1CN2CCC=C2N)O)O.Cl
Idoxuridine | Stoxil | Allergan-211 | Herplex | SK&F-14287	CHEMBL788	Thymidine kinase, cytosolic | TK1	CHEMBL2883	Nucleotide metabolism		Approved	Ark Pharm	AK-35587	354.1	IC1=CN(C(=O)NC1=O)[C@@H]2O[C@@H]([C@H](C2)O)CO
Bmh-21	CHEMBL3289398	DNA-directed RNA polymerase I subunit RPA1 | POLR1A | RPA194	CHEMBL3286067	Nucleotide metabolism		Probe	Sigma-Aldrich	SML1183	360.42	N21C(=Nc3c(cc4c(c3)cccc4)C2=O)C(=CC=C1)C(=O)NCCN(C)C
Piclamilast	CHEMBL42126	Phosphodiesterase 4 | PDE4	CHEMBL2093863	Nucleotide metabolism	Polyphosphate catabolism	Probe	Enamine	Z1691545177	381.26	Clc1cncc(c1NC(=O)c2cc(c(cc2)OC)OC3CCCC3)Cl
Vardenafil	CHEMBL1520	Phosphodiesterase 5A | PDE5A	CHEMBL1827	Nucleotide metabolism	Polyphosphate catabolism	Approved	Sigma-Aldrich	MFCD07773094	488.61	[S](=O)(=O)(N4CCN(CC4)CC)c1cc(c(cc1)OCC)C2=NC(=O)c3[n](c(nc3C)CCC)N2
Sildenafil | Revatio | UK-92480 | Viagra	CHEMBL192	Phosphodiesterase 6C | PDE6C	CHEMBL3977	Nucleotide metabolism	Polyphosphate catabolism	Approved	Princeton BioMolecular Research, Inc.	OSSL_858045	474.58	[S](=O)(=O)(N4CCN(CC4)C)c1cc(c(cc1)OCC)c2nc3c([n](nc3CCC)C)c(n2)O
Flavoxate | Urispas | DW-61 | Flavoxate HCl	CHEMBL1200875	Phosphodiesterase 7 | PDE7	CHEMBL2111411	Nucleotide metabolism	Polyphosphate catabolism	Approved	Sigma-Aldrich	MFCD00072099	427.93	Cl.N4(CCCCC4)CCOC(=O)c1c2c(ccc1)C(=O)C(=C(O2)c3ccccc3)C
PF-02545920	CHEMBL562318	Phosphodiesterase 10A | PDE10A	CHEMBL4409	Nucleotide metabolism	Polyphosphate catabolism	Clinical development discontinued	Adooq Bioscience	A11191	392.46	[n]1(nc(c(c1)c5ccncc5)c2ccc(cc2)OCc3nc4c(cc3)cccc4)C
Tadalafil | Adcirca | Cialis | IC-351 | IC351	CHEMBL779	Phosphodiesterase 11A | PDE11A	CHEMBL2717	Nucleotide metabolism	Polyphosphate catabolism	Approved	Combi-Blocks, Inc.	QA-3248	389.41	N21[C@H](Cc3c4c([nH]c3[C@H]2c5cc6c(cc5)OCO6)cccc4)C(=O)N(CC1=O)C
Orlistat	CHEMBL175247	Fatty acid synthase | FASN	CHEMBL4158	Lipid and fatty acid metabolism		Approved	Sigma-Aldrich	MFCD05662360	495.74	N([C@@H](CC(C)C)C(=O)O[C@H](C[C@@H]1OC(=O)[C@H]1CCCCCC)CCCCCCCCCCC)C=O
C75	CHEMBL449993	Fatty acid synthase | FASN	CHEMBL4158	Lipid and fatty acid metabolism		Probe	AMS Private Supplier 1	A002640605	254.33	O1[C@@H]([C@H](C(=C)C1=O)C(=O)O)CCCCCCCC
GSK2194069	CHEMBL3646801	Fatty acid synthase | FASN	CHEMBL4158	Lipid and fatty acid metabolism		Probe	Tocris Bioscience	5303	428.49	N1NC(=C[C@H]5CN(CC5)C(=O)C6CC6)N(C1=O)c2ccc(cc2)c3cc4c([o]cc4)cc3
Hydroxycitrate | Garcinia acid	CHEMBL118715	ATP citrate lyase | ACLY	CHEMBL3720	Lipid and fatty acid metabolism		Probe	Sigma-Aldrich	59847	322.4	[K+].[K+].[K+].[O-]C(=O)C(O)(C(O)C(=O)[O-])CC(=O)[O-]
BMS 303141	CHEMBL399379	ATP citrate lyase | ACLY	CHEMBL3720	Lipid and fatty acid metabolism		Probe	Cayman Chemical	16239	424.3	[S](=O)(=O)(Nc2c(ccc(c2)c3ccccc3)OC)c1c(c(cc(c1)Cl)Cl)O
SB 204990	CHEMBL121446	ATP citrate lyase | ACLY	CHEMBL3720	Lipid and fatty acid metabolism		Probe	Sigma-Aldrich	MFCD25976854	389.28	Clc1c(ccc(c1)Cl)CCCCCC[C@H]2OC(=O)[C@@](C2)(O)CC(=O)O
CP-640186	CHEMBL208943	Acetyl-CoA carboxylase | ACC1 | ACACA	CHEMBL3351	Lipid and fatty acid metabolism		Probe	Cayman Chemical	17691	485.63	N5(C[C@@H](CCC5)C(=O)N6CCOCC6)C1CCN(CC1)C(=O)c2c3c(cc4c2cccc4)cccc3
TOFA	CHEMBL1562779	Acetyl-CoA carboxylase | ACC1 | ACACA	CHEMBL3351	Lipid and fatty acid metabolism		Probe	Cayman Chemical	10005263	324.46	[o]1c(ccc1C(=O)O)OCCCCCCCCCCCCCC
JZL184	CHEMBL576786	Monoacylglycerol lipase | MGLL	CHEMBL4191	Lipid and fatty acid metabolism		Probe	Cayman Chemical	13158	520.5	[N+](=O)([O-])c1ccc(cc1)OC(=O)N2CCC(CC2)C(O)(c5cc6c(cc5)OCO6)c3cc4c(cc3)OCO4
N-Arachidonylmaleimide	CHEMBL561924	Monoacylglycerol lipase | MGLL	CHEMBL4191	Lipid and fatty acid metabolism		Probe	Sigma-Aldrich	MFCD11521506	369.55	N1(C(=O)C=CC1=O)CCCC\C=C/C\C=C/C\C=C/C\C=C/CCCCC
LY2183240	CHEMBL509860	Fatty acid amide hydrolase | Anandamine uptake | FAAH	CHEMBL2243	Lipid and fatty acid metabolism		Probe	Sigma-Aldrich	MFCD08703123	307.35	[n]1(nnnc1Cc2ccc(cc2)c3ccccc3)C(=O)N(C)C
URB-597	CHEMBL184238	Fatty acid amide hydrolase | FAAH	CHEMBL2243	Lipid and fatty acid metabolism		Investigational (Phase I)	Ark Pharm	AK-40097	338.41	N(C3CCCCC3)C(=O)Oc1cc(ccc1)c2cc(ccc2)C(=O)N
MEDICA 16	CHEMBL63829	Free fatty acid receptor 1 | FFAR1 | GRP40	CHEMBL4422	Lipid and fatty acid metabolism		Probe	Cayman Chemical	90290	342.52	OC(=O)CC(CCCCCCCCCCC(CC(=O)O)(C)C)(C)C
GW9508	CHEMBL207881	Free fatty acid receptor 1 | FFAR1 | GRP40	CHEMBL4422	Lipid and fatty acid metabolism		Probe	Selleckchem	S8014	347.4	OC(=O)CCc1ccc(NCc2cccc(Oc3ccccc3)c2)cc1
AH-7614	CHEMBL3311302	Free fatty acid receptor 4 | FFAR4 | GPR120	CHEMBL5339	Lipid and fatty acid metabolism		Probe	Vitas-M Laboratory, Ltd.	STK325647	351.43	[S](=O)(=O)(NC2c3c(cccc3)Oc4c2cccc4)c1ccc(cc1)C
RHC-80267	CHEMBL158897	Diacylglycerol lipase | DAGL	CHEMBL5545	Lipid and fatty acid metabolism		Probe	Sigma-Aldrich	MFCD00210844	394.51	N(OC(=O)NCCCCCCNC(=O)ONC2=CCCCC2)C1=CCCCC1
PluriSln 1	CHEMBL281207	Stearoyl-CoA desaturase 1 | SCD1	CHEMBL5555	Lipid and fatty acid metabolism		Probe	Enamine	Z27767734	213.24	N(NC(=O)c2ccncc2)c1ccccc1
MK-8245	CHEMBL1938870	Stearoyl-CoA desaturase 1 | SCD1	CHEMBL5555	Lipid and fatty acid metabolism		Clinical development discontinued	Adooq Bioscience	A11403	467.25	Fc1cc(c(cc1)Br)OC2CCN(CC2)c3n[o]c(c3)c4n[n](nn4)CC(=O)O
MF-438	CHEMBL594902	Stearoyl-CoA desaturase 1 | SCD1	CHEMBL5555	Lipid and fatty acid metabolism		Probe	Focusbiomolecules	10-4558	421.44	Cc1nnc(s1)c2ccc(nn2)N3CCC(CC3)Oc4ccccc4C(F)(F)F
SC-26196 | CTK8E9551	CHEMBL3182461	Fatty acid desaturase 2 | FADS2	CHEMBL6097	Lipid and fatty acid metabolism		Probe	Sigma-Aldrich	PZ0176-5MG	423.55	C1=CC(=CN=C1)C=NN2CCN(CC2)CCCC(CN)(C3=CC=CC=C3)C4=CC=CC=C4
Fatostatin	CHEMBL1621019	Sterol regulatory element-binding protein 1 | SREBP1		Lipid and fatty acid metabolism		Probe	Princeton BioMolecular Research, Inc.	OSSL_047921	375.33	[s]1c(nc(c1)c3ccc(cc3)C)c2cc(ncc2)CCC
Pirinixic acid | WY-14643	CHEMBL295416	Peroxisome proliferator-activated receptor alpha | PPARA	CHEMBL2847	Lipid and fatty acid metabolism		Probe	Sigma-Aldrich	C7081	323.8	S(CC(=O)O)c1nc(cc(n1)Nc2c(c(ccc2)C)C)Cl
GW9662	CHEMBL375270	Peroxisome proliferator-activated receptor alpha/gamma | PPARA/G	CHEMBL2847/CHEMBL235	Lipid and fatty acid metabolism		Probe	Sigma-Aldrich	MFCD01215270	276.68	Clc1c(cc(cc1)[N+](=O)[O-])C(=O)Nc2ccccc2
Rosiglitazone	CHEMBL121	Peroxisome proliferator-activated receptor alpha/gamma | PPARA/G	CHEMBL2847/CHEMBL235	Lipid and fatty acid metabolism		Approved	Sigma-Aldrich	MFCD00871760	357.43	[s]1c(nc(c1Cc2ccc(cc2)OCCN(C)c3ncccc3)O)O
4,4'-Dibromobenzil	CHEMBL193228	Acyl coenzyme A:cholesterol acyltransferase | ACAT | CES1 | CES2	CHEMBL2265	Lipid and fatty acid metabolism		Probe	Sigma-Aldrich	MFCD00000104	368.02	Brc1ccc(cc1)C(=O)C(=O)c2ccc(cc2)Br
Octadec-9-Enoic Acid Phenylamide | Oleic Acid Anilide	CHEMBL15611	Acyl coenzyme A:cholesterol acyltransferase 2 | ACACT2 | ACAT2	CHEMBL4465	Lipid and fatty acid metabolism		Probe	Cayman Chemical	10006529	357.58	N(c1ccccc1)C(=O)CCCCCCC\C=C/CCCCCCCC
WWL113	CHEMBL86581	Carboxylesterase 3 | CES3		Lipid and fatty acid metabolism		Probe	Sigma-Aldrich	SML1179	466.54	N(Cc3cc(ccc3)c4ccncc4)(C)C(=O)Oc1ccc(cc1)c2ccc(cc2)C(=O)OCC
SC-57461A	CHEMBL543405	Leukotriene A4 hydrolase | LTA4	CHEMBL4618	Lipid and fatty acid metabolism		Probe	Sigma-Aldrich	PZ0110	363.88	CN(CCCOc1ccc(Cc2ccccc2)cc1)CCC(=O)O
Zinterol hydrochloride	CHEMBL1243407	Prostaglandin E synthase | MGST1L1 | MPGES1	CHEMBL5658	Lipid and fatty acid metabolism		Probe	Sigma-Aldrich	Z4402	414.95	CC(C)(CC1=CC=CC=C1)NCC(C2=CC(=C(C=C2)O)NS(=O)(=O)C)O
4-methyl-2-phenyl-N-(4-sulfamoylphenyl)-1,3-thiazole-5-carboxamide	CHEMBL1490019	Hematopoietic prostaglandin D synthase | GSTS | PGDS | PTGDS2	CHEMBL5879	Lipid and fatty acid metabolism		Probe	Maybridge Ltd	HTS08362	373.46	[S](=O)(=O)(N)c1ccc(cc1)NC(=O)c2[s]c(nc2C)c3ccccc3
6,6-dimethyl-3-(5-methyl-3-oxo-2-phenyl-1H-pyrazol-4-yl)-1-phenyl-3-(trifluoromethyl)-5,7-dihydroindole-2,4-dione	CHEMBL491537	Elongation of very long chain fatty acids protein 3 | ELOVL3	CHEMBL5791	Lipid and fatty acid metabolism	Mevalonate pathway	Probe	InterBioScreen Ltd.	STOCK4S-38040	495.5	FC(F)(F)C3(C4=C(N(C3=O)c5ccccc5)CC(CC4=O)(C)C)C1=C(NN(C1=O)c2ccccc2)C
Simvastatin	CHEMBL1064	HMG-CoA reductase | HMGCR	CHEMBL402	Lipid and fatty acid metabolism	Mevalonate pathway	Approved	Ark Pharm	AK-48916	418.57	O1[C@@H](C[C@H](CC1=O)O)CC[C@@H]2[C@H]3[C@H](C[C@H](C=C3C=C[C@@H]2C)C)OC(=O)C(CC)(C)C
Lovastatin	CHEMBL503	HMG-CoA reductase | HMGCR	CHEMBL402	Lipid and fatty acid metabolism	Mevalonate pathway	Approved	Enamine	EN300-52515	404.55	O1[C@@H](C[C@H](CC1=O)O)CC[C@@H]2[C@H]3[C@H](C[C@H](C=C3C=C[C@@H]2C)C)OC(=O)[C@H](CC)C
Torcetrapib	CHEMBL479527	Cholesteryl ester transfer protein | CETP	CHEMBL3572	Lipid and fatty acid metabolism	Mevalonate pathway	Clinical development discontinued	Sigma-Aldrich	PZ0170	600.47	CCOC(=O)N1[C@H](CC)C[C@H](N(Cc2cc(cc(c2)C(F)(F)F)C(F)(F)F)C(=O)OC)c3cc(ccc13)C(F)(F)F
Ro 48-8071 fumarate	CHEMBL324162	Lannosterol synthase | LSS | 2, 3-oxidosqualene cyclase | OSC	CHEMBL3593	Lipid and fatty acid metabolism	Mevalonate pathway	Probe	MedChem Express	HY-18630A	564.45	Fc1c(ccc(c1)OCCCCCCN(CC=C)C)C(=O)c2ccc(cc2)Br.OC(=O)\C=C\C(=O)O
Zoledronic acid	CHEMBL924	Farnesyl diphosphate synthase | FDPS	CHEMBL1782	Lipid and fatty acid metabolism	Mevalonate pathway	Approved	Key Organics / BIONET	HS-0091	272.09	[P](=O)(O)(O)C([P](=O)(O)O)(O)C[n]1cncc1
Ibandronate	CHEMBL997	Farnesyl diphosphate synthase | FDPS	CHEMBL1782	Lipid and fatty acid metabolism	Mevalonate pathway	Approved	AvaChem Scientific	2445	319.23	[P](=O)(O)(O)C([P](=O)(O)O)(O)CCN(CCCCC)C
Etomoxir	CHEMBL2051959	Carnitine palmitoyltransferase 1 | CPT1	CHEMBL1293194	Lipid and fatty acid metabolism	Fatty-acid β oxidation	Clinical development discontinued	MedChem Express	HY-50202	326.82	Clc1ccc(cc1)OCCCCCC[C@]2(OC2)C(=O)OCC
Perhexiline	CHEMBL75880	Carnitine palmitoyltransferase 1 | CPT1	CHEMBL1293194	Lipid and fatty acid metabolism	Fatty-acid β oxidation	Approved	Sigma-Aldrich	SML0120	393.57	N1C(CCCC1)CC(C3CCCCC3)C2CCCCC2.OC(=O)\C=C/C(=O)O
Caffeic acid phenethyl ester | CAPE	CHEMBL319244	Arachidonate 5-lipoxygenase | ALOX5	CHEMBL215	Lipid and fatty acid metabolism	Arachidonic acid metabolism	Probe	Sigma-Aldrich	MFCD00866470	284.31	O(CCc2ccccc2)C(=O)\C=C\c1cc(c(cc1)O)O
Sulfasalazine | Azulfidine	CHEMBL421	Arachidonate 5-lipoxygenase | ALOX5	CHEMBL215	Lipid and fatty acid metabolism	Arachidonic acid metabolism	Approved	Selleckchem	S1576	398.39	OC(=O)c1cc(ccc1O)N=Nc2ccc(cc2)S(=O)(=O)Nc3ccccn3
MK-886	CHEMBL416657	5-lipoxygenase-activating protein (FLAP) | ALOX5AP	CHEMBL4550	Lipid and fatty acid metabolism	Arachidonic acid metabolism	Probe	Tocris Bioscience	1311	472.09	S(C(C)(C)C)c1c2c([n](c1CC(C)(C)C(=O)O)Cc3ccc(cc3)Cl)ccc(c2)C(C)C
Baicalein	CHEMBL8260	Arachidonate 12-lipoxygenase | ALOX12	CHEMBL3687	Lipid and fatty acid metabolism	Arachidonic acid metabolism	Probe	Sigma-Aldrich	MFCD00017459	270.24	O1c2c(c(c(c(c2)O)O)O)C(=O)C=C1c3ccccc3
Masoprocol | Actinex | CHX-100 | Meso-Nordihydroguaiaretic Acid | Nordihydroguaiaretic acid | MESO-NDGA	CHEMBL52	Arachidonate 15-lipoxygenase | ALOX15	CHEMBL2903	Lipid and fatty acid metabolism	Arachidonic acid metabolism	Approved	Sigma-Aldrich	MFCD00002206	302.37	Oc1c(ccc(c1)CC(C(Cc2cc(c(cc2)O)O)C)C)O
PD 146176	CHEMBL180917	Arachidonate 15-lipoxygenase, type II | 15-LOX-2 | 15-LOX-B	CHEMBL2457	Lipid and fatty acid metabolism	Arachidonic acid metabolism	Probe	EnzoLifesciences	BML-EI356-0010	237.32	C1Sc2ccccc2c3[nH]c4ccccc4c13
Indomethacine	CHEMBL6	Cyclooxygenase | COX	CHEMBL2094253	Lipid and fatty acid metabolism	Arachidonic acid metabolism	Approved	Combi-Blocks, Inc.	QA-6129	357.79	Clc1ccc(cc1)C(=O)[n]2c3c(c(c2C)CC(=O)O)cc(cc3)OC
Ketoprofen | RP-19583 | Oruvail | Nexcede | Orudis | Actron	CHEMBL571	Cyclooxygenase-1 | COX-1 | PGHS-1 | PHS 1 | PTGS1	CHEMBL221	Lipid and fatty acid metabolism	Arachidonic acid metabolism	Approved	Sigma-Aldrich	MFCD00055790	254.29	OC(=O)C(C)c1cc(ccc1)C(=O)c2ccccc2
Celecoxib	CHEMBL118	Cyclooxygenase-2 | COX-2 |PGHS-2 | PHS II | PTGS2	CHEMBL230	Lipid and fatty acid metabolism	Arachidonic acid metabolism	Approved	Enamine	EN300-119504	381.38	FC(F)(F)c1n[n](c(c1)c3ccc(cc3)C)c2ccc(cc2)[S](=O)(=O)N
Triclosan | CH-3565 |Cloxifenol | DNDI1246774	CHEMBL849	Carbonyl reductase [NADPH] 1 | CBR | CRN | SDR21C1	CHEMBL5586	Lipid and fatty acid metabolism	Arachidonic acid metabolism	Approved	Sigma-Aldrich	MFCD00800992	289.54	Clc1c(ccc(c1)Cl)Oc2c(cc(cc2)Cl)O
GW4064	CHEMBL318457	Bile acid receptor FXR | NR1H4	CHEMBL2047	Lipid and fatty acid metabolism	Bile acid synthesis	Probe	Adooq Bioscience	A11141	542.85	Clc1c(c(ccc1)Cl)c2n[o]c(c2COc3cc(c(cc3)\C=C\c4cc(ccc4)C(=O)O)Cl)C(C)C
2,3’,4,5’-Tetramethoxystilbene	CHEMBL46909	Cytochrome P450 1A1 | CYP1A1	CHEMBL2231	Lipid and fatty acid metabolism	Biosynthesis of estrogens/ steroidogenesis	Probe	Sigma-Aldrich	SMB00388	300.35	O(C)c1c(ccc(c1)OC)\C=C\c2cc(cc(c2)OC)OC
Abiraterone	CHEMBL254328	Cytochrome P450 17A1 | CYP17A1	CHEMBL3522	Lipid and fatty acid metabolism	Biosynthesis of estrogens/ steroidogenesis	Approved	Sigma-Aldrich	MFCD00924100	349.52	n1cc(ccc1)C2=CC[C@H]3[C@H]4[C@@H]([C@]5(CC[C@@H](CC5=CC4)O)C)CC[C@@]32C
Anastrozole	CHEMBL1399	Cytochrome P450 19A1 | CYP19A1	CHEMBL1978	Lipid and fatty acid metabolism	Biosynthesis of estrogens/ steroidogenesis	Approved	Vitas-M Laboratory, Ltd.	STL451008	293.37	[n]2(ncnc2)Cc1cc(cc(c1)C(C)(C)C#N)C(C)(C)C#N
YM511	CHEMBL108425	Cytochrome P450 19A1 | CYP19A1	CHEMBL1978	Lipid and fatty acid metabolism	Biosynthesis of estrogens/ steroidogenesis	Clinical development discontinued	Tocris Bioscience	3278	354.21	Brc1ccc(cc1)CN([n]3cnnc3)c2ccc(cc2)C#N
Ketoconazole | Ketosidin | Ketozole | Extina | Nizoral | Nizoral A-D | Panfungol | R-41400 | Xolegel	CHEMBL295698	Cytochrome P450 24A1 | CYP24A1	CHEMBL4521	Lipid and fatty acid metabolism	Biosynthesis of estrogens/ steroidogenesis	Approved	Ark Pharm	AK139328	531.44	Clc1c(ccc(c1)Cl)[C@]3(O[C@@H](CO3)COc4ccc(cc4)N5CCN(CC5)C(=O)C)C[n]2cncc2
Econazole | Spectazole | SQ-13050 | R-14827	CHEMBL808	Cytochrome P450 51A1 | CYP51A1	CHEMBL3849	Lipid and fatty acid metabolism	Biosynthesis of estrogens/ steroidogenesis	Approved	Combi-Blocks, Inc.	QA-3213	381.69	Clc1c(ccc(c1)Cl)C(OCc3ccc(cc3)Cl)C[n]2cncc2
Alpha-Naphtoflavone | 7,8-Benzoflavone	CHEMBL283196	Cytochrome P450 1A2 | CYP1A2	CHEMBL3356	Lipid and fatty acid metabolism	Biosynthesis of estrogens/ steroidogenesis	Probe	Chem Impex International, Inc.	22028	272.3	O1c2c3c(ccc2C(=O)C=C1c4ccccc4)cccc3
Ritonavir | Norvir | A-84538	CHEMBL163	Cytochrome P450 3A5 | CYP3A5	CHEMBL3019	Lipid and fatty acid metabolism	Biosynthesis of estrogens/ steroidogenesis	Approved	Sigma-Aldrich	SML0491	720.96	[s]1c(nc(c1)CN(C)C(=O)N[C@@H](C(C)C)C(=O)N[C@H](C[C@H](O)[C@@H](NC(=O)OCc4[s]cnc4)Cc3ccccc3)Cc2ccccc2)C(C)C
(5-Pyrid-3-YLTHIEN-2-YL)METHYLAMINE	CHEMBL359657	Cytochrome P450 2A6 | CYP2A6	CHEMBL5282	Lipid and fatty acid metabolism	Biosynthesis of estrogens/ steroidogenesis	Probe	Maybridge Ltd	CC66813	190.27	[s]1c(ccc1c2cnccc2)CN
Fadrozole | CGS-16949A	CHEMBL9298	Cytochrome P450 11B1 | CYP11B1 | S11BH	CHEMBL1908	Lipid and fatty acid metabolism	Biosynthesis of estrogens/ steroidogenesis	Probe	Enamine	Z1430598234	223.28	[n]21c(cnc2)CCCC1c3ccc(cc3)C#N
Etomidate | Amidate	CHEMBL681	Cytochrome P450 11B2 | CYP11B2 | ALDOS	CHEMBL2722	Lipid and fatty acid metabolism	Biosynthesis of estrogens/ steroidogenesis	Approved	Sigma-Aldrich	MFCD00869295	244.29	[n]2(cncc2C(=O)OCC)[C@H](C)c1ccccc1
Ticlopidine | 4-C-32 | 53-32C | Ticlid	CHEMBL833	Cytochrome P450 2B6 | CYP2B6	CHEMBL4729	Lipid and fatty acid metabolism	Biosynthesis of estrogens/ steroidogenesis	Approved	Princeton BioMolecular Research, Inc.	OSSL_880434	263.79	[s]1c2c(cc1)CN(CC2)Cc3c(cccc3)Cl
Benzbromarone | Benzobromarol | MJ-10061 | L-2214	CHEMBL388590	Cytochrome P450 2C9 | CYP2C9	CHEMBL3397	Lipid and fatty acid metabolism	Biosynthesis of estrogens/ steroidogenesis	Withdrawn	Sigma-Aldrich	MFCD00078962	424.09	Brc1c(c(cc(c1)C(=O)c2c3c([o]c2CC)cccc3)Br)O
Glycyrrhizin	CHEMBL441687	11-beta-hydroxysteroid dehydrogenase 2 | HSD11B2	CHEMBL3746	Lipid and fatty acid metabolism	Biosynthesis of estrogens/ steroidogenesis	Approved (Japan)	Combi-Blocks, Inc.	QB-4575	822.94	O1[C@H]([C@@H]([C@H]([C@@H]([C@H]1C(=O)O)O)O)O)O[C@H]2[C@H](O[C@@H]([C@H]([C@@H]2O)O)C(=O)O)O[C@@H]3C([C@H]4[C@@]([C@@H]5[C@]([C@@]6(CC[C@@]7([C@@H](C[C@@](CC7)(C)C(=O)O)C6=CC5=O)C)C)(CC4)C)(CC3)C)(C)C
MERCK-544	CHEMBL256777	Estradiol 17-beta-dehydrogenase 1 | HSD17B1	CHEMBL3181	Lipid and fatty acid metabolism	Biosynthesis of estrogens/ steroidogenesis	Probe	Enamine	Z55729757	271.41	[n]21c(nnc2C43CC5CC(C4)CC(C3)C5)CCCCC1
BVT-2733	CHEMBL463978	Estradiol 17-beta-dehydrogenase 2 | E2DH | EDH17B2 | HSD17B2 | SDR9C2	CHEMBL2789	Lipid and fatty acid metabolism	Biosynthesis of estrogens/ steroidogenesis	Probe	Sigma-Aldrich	SML1205	428.96	[S](=O)(=O)(Nc2[s]cc(n2)CC(=O)N3CCN(CC3)C)c1c(c(ccc1)Cl)C
Terbinafine | SF-86327 | Lamisil	CHEMBL822	Squalene monooxygenase | SQLE	CHEMBL3592	Lipid and fatty acid metabolism	Biosynthesis of estrogens/ steroidogenesis	Approved	Sigma-Aldrich	MFCD00242672	291.44	N(Cc1c2c(ccc1)cccc2)(C\C=C\C#CC(C)(C)C)C
Trifluoperazine	CHEMBL422	3-beta-hydroxysteroid-delta(8),delta(7)-isomerase | EBP	CHEMBL4931	Lipid and fatty acid metabolism	Biosynthesis of estrogens/ steroidogenesis	Approved	Vitas-M Laboratory, Ltd.	STK182873	480.42	FC(F)(F)c1cc2c(cc1)Sc3c(cccc3)N2CCCN4CCN(CC4)C
N,N-Dimethylsphingosine	CHEMBL322333	Sphingosine kinase 1 | SPHK1	CHEMBL4394	Lipid and fatty acid metabolism	Sphingolipid metabolism	Probe	Sigma-Aldrich	SML0311	327.55	N([C@H]([C@H](O)\C=C\CCCCCCCCCCCCC)CO)(C)C
SKI II	CHEMBL1076555	Sphingosine kinase 1 | SPHK1	CHEMBL4394	Lipid and fatty acid metabolism	Sphingolipid metabolism	Probe	Sigma-Aldrich	MFCD00733553	302.78	[s]1c(nc(c1)c3ccc(cc3)Cl)Nc2ccc(cc2)O
PF 543 hydrochloride	CHEMBL3134157	Sphingosine kinase 1 | SPHK1	CHEMBL4394	Lipid and fatty acid metabolism	Sphingolipid metabolism	Probe	Adooq Bioscience	A13039	465.61	[S](=O)(=O)(Cc2cc(cc(c2)C)OCc3ccc(cc3)CN4[C@H](CCC4)CO)c1ccccc1
Migalastat | 1-deoxygalactonojirimycin	CHEMBL110458	α-galactosidase A | α-GalA	CHEMBL2524	Lipid and fatty acid metabolism	Sphingolipid metabolism	Approved	Cayman Chemical	17179	199.63	Cl.N1[C@@H]([C@@H]([C@@H]([C@H](C1)O)O)O)CO
YM-26734	CHEMBL444450	Phospholipase A2 group V | PLA2G5	CHEMBL4323	Lipid and fatty acid metabolism	Glycerolipid metabolism	Probe	Cayman Chemical	17631	730.98	O1C(CC(c4c1cc(cc4)O)c3c(c(c(c(c3O)C(=O)CCCCCCCCCCC)O)C(=O)CCCCCCCCCCC)O)c2ccc(cc2)O
Varespladib | LY-315920	CHEMBL148674	Phospholipase A2 | PLA2G2A	CHEMBL4426	Lipid and fatty acid metabolism	Glycerolipid metabolism	Investigational (Phase II)	Cayman Chemical	18267	380.4	[n]2(c3c(c(ccc3)OCC(=O)O)c(c2CC)C(=O)C(=O)N)Cc1ccccc1
Bromoenol Lactone | BTNP	CHEMBL6206	Calcium-independent phospholipase A2 | CaI-PLA2 | GVI PLA2	CHEMBL3213	Lipid and fatty acid metabolism	Glycerolipid metabolism	Probe	Cayman Chemical	70700	317.18	Br\C=C1\OC(=O)C(CC\1)c2c3c(ccc2)cccc3
Arachidonyl Trifluoromethyl Ketone	CHEMBL281211	Cytosolic phospholipase A2 gamma | PLA2G4C	CHEMBL4834	Lipid and fatty acid metabolism	Glycerolipid metabolism	Probe	Abcam	ab120350	356.47	FC(F)(F)C(=O)CCCC=C/C/C=CC/C=CC/C=CCCCCC
Darapladib | SB-480848	CHEMBL204021	LDL-associated phospholipase A2 | LDL-PLA(2) | PAFAH | PLA2G7	CHEMBL3514	Lipid and fatty acid metabolism	Glycerolipid metabolism	Clinical development discontinued	Advanced ChemBlocks Inc	C-2941	666.78	FC(F)(F)c1ccc(cc1)c2ccc(cc2)CN(CCN(CC)CC)C(=O)CN3C4=C(CCC4)C(=O)N=C3SCc5ccc(cc5)F
FIPI	CHEMBL398567	Phospholipase D2 | PLD1C | PLD2	CHEMBL2734	Lipid and fatty acid metabolism	Glycerolipid metabolism	Probe	Cayman Chemical	13563	421.47	Fc1cc2c([nH]c(c2)C(=O)NCCN3CCC(CC3)[n]4c5c(nc4O)cccc5)cc1
SR 12813	CHEMBL458767	Pregnane X Receptor | Nuclear receptor subfamily 1 group I member 2 | NR1I2	CHEMBL3401	Lipid and fatty acid metabolism	Expression of metabolic enzymes	Probe	Cayman Chemical	18115	504.54	[P](=O)(OCC)(OCC)C(=Cc1cc(c(c(c1)C(C)(C)C)O)C(C)(C)C)[P](=O)(OCC)OCC
Pictilisib | GDC-0941	CHEMBL521851	Phosphatidylinositol 4,5-bisphosphate 3-kinase | PI3K	CHEMBL3559703	Lipid and fatty acid metabolism	Phosphatidylinositol biosynthesis	Clinical development discontinued	Adooq Bioscience	A10421	513.64	[S](=O)(=O)(N1CCN(CC1)Cc2[s]c3c(nc(nc3N6CCOCC6)c4c5c([nH]nc5)ccc4)c2)C
LY-294002	CHEMBL98350	Phosphatidylinositol 4,5-bisphosphate 3-kinase | PI3K	CHEMBL3559703	Lipid and fatty acid metabolism	Phosphatidylinositol biosynthesis	Clinical development discontinued	Adooq Bioscience	A10547	307.35	N4(CCOCC4)C1=CC(=O)c2c(c(ccc2)c3ccccc3)O1
Lestaurtinib | A-1544750 | CEP-701 | Cep-701 | KT-5555 | SP924	CHEMBL603469	Phosphatidylinositol-5-phosphate 4-kinase type-2 beta | PIP4K2B | PIP4KII-beta | PIP5K2B	CHEMBL5667	Lipid and fatty acid metabolism	Phosphatidylinositol biosynthesis	Clinical development discontinued	Cayman Chemical	12094	439.47	[n]21c3c4[n](c6c(c4c7c(c3c8c2cccc8)CNC7=O)cccc6)[C@@H]5O[C@]1([C@@](C5)(O)CO)C
PIK93	CHEMBL1229535	PI4-kinase alpha subunit | PI4KA | PIK4 | PIK4CA	CHEMBL3667	Lipid and fatty acid metabolism	Phosphatidylinositol biosynthesis	Probe	Adooq Bioscience	A10731	389.88	[S](=O)(=O)(NCCO)c1c(ccc(c1)c2[s]c(nc2C)NC(=O)C)Cl
3,5-Dichlorosalicylic Acid	CHEMBL449129	Aldo-keto reductase family 1 member C1/C2 | DDH1/DDH2	CHEMBL5905/CHEMBL5847	Lipid and fatty acid metabolism	NAD(P)(H)-dependent oxidoreductases	Probe	Sigma-Aldrich	MFCD00002442	207.01	Clc1c(c(cc(c1)Cl)C(=O)O)O
CBR-5884	CHEMBL4070806	Phosphoglycerate dehydrogenase | PHGDH	CHEMBL2311243	Protein and amino acid metabolism		Probe	Life Chemicals Inc.	F0536-0425	336.39	[s]1c(c(c(c1C(=O)OCC)C)SC#N)NC(=O)c2[o]ccc2
S-Adenosyl Homocysteine	CHEMBL418052	DNA (cytosine-5)-methyltransferase 3B | DNMT3B	CHEMBL6095	Protein and amino acid metabolism		Probe	Sigma-Aldrich	A9384	384.42	S(C[C@H]1O[C@H]([C@@H]([C@@H]1O)O)[n]2c3ncnc(c3nc2)N)CC[C@H](N)C(=O)O
Indoximod | 1-Methyl-D-tryptophan	CHEMBL571209	Indoleamine-2,3-dioxygenase I IDO	CHEMBL4685	Protein and amino acid metabolism		Investigational (Phase II)	Sigma-Aldrich	MFCD00274271	218.26	[n]1(c2c(c(c1)C[C@@H](N)C(=O)O)cccc2)C
GNF-Pf-3777 | 8-Nitrotryptanthrin	CHEMBL432537	Indoleamine 2,3-dioxygenase I IDO	CHEMBL4685	Protein and amino acid metabolism		Probe	AMS Private Supplier 1	A001196685	293.24	[N+](=O)([O-])c1cc2c(cc1)N3C(=Nc4c(cccc4)C3=O)C2=O
Perphenazine	CHEMBL567	Glutamate Dehydrogenase 1 | GLUD1	CHEMBL3414418	Protein and amino acid metabolism		Approved	Sigma-Aldrich	MFCD00056798	403.98	S1c2c(cc(cc2)Cl)N(c4c1cccc4)CCCN3CCN(CC3)CCO
R162	CHEMBL3186248	Glutamate Dehydrogenase 1 | GLUD1	CHEMBL3414418	Protein and amino acid metabolism		Probe	Focusbiomolecules	10-4603-0010	264.28	O=C1C2=C(C=CC=C2)C(C3=CC=C(CC=C)C(O)=C13)=O
Arginase inhibitor 1	CHEMBL2326089	Arginase-2, mitochondrial | ARG2	CHEMBL1795148	Protein and amino acid metabolism		Probe	MedChem Express	HY-15775	286.18	B(O)(O)CCCC[C@@](N)(CCN1CCCCC1)C(=O)O
UNC0224	CHEMBL576781	Histone-lysine N-methyltransferase, H3 lysine-9 specific 5 | EHMT1 | KIAA1876	CHEMBL6031	Protein and amino acid metabolism		Probe	Cayman Chemical	13631	485.67	N1(CCC(CC1)Nc2nc(nc4c2cc(c(c4)OCCCN(C)C)OC)N3CCN(CCC3)C)C
4H-thieno[3,2-b]pyrrole-5-carboxylic acid	CHEMBL507614	D-amino-acid oxidase | DAAO | DAMOX	CHEMBL5485	Protein and amino acid metabolism		Probe	Heteroz, LLC	T1464	167.19	[s]1c2c([nH]c(c2)C(=O)O)cc1
Metirosine | Metyrosine | MK-781 | L-588357-0 | Demser	CHEMBL1200862	Tyrosine 3-hydroxylase | TH | TYH	CHEMBL1969	Protein and amino acid metabolism		Approved	Sigma-Aldrich	MFCD00064201	195.22	N[C@](Cc1ccc(cc1)O)(C)C(=O)O
SK&F-64139 | SK-64139	CHEMBL287837	Phenylethanolamine N-methyltransferase | PENT | PNMT	CHEMBL4617	Protein and amino acid metabolism		Probe	Enamine	EN300-298884	202.08	Clc1c2c(ccc1Cl)CCNC2
Diphenhydramine	CHEMBL657	Histamine N-methyltransferase | HMT | HNMT	CHEMBL2190	Protein and amino acid metabolism		Approved	Vitas-M Laboratory, Ltd.	STK103720	291.82	N(CCOC(c2ccccc2)c1ccccc1)(C)C
Diminazene	CHEMBL35241	Diamine oxidase | Amiloride-binding protein 1 | ABP1 | AOC1 | DAO | KAO	CHEMBL2118	Protein and amino acid metabolism		Probe	DuPont Crop Protection	A001592747	281.32	N(N=Nc2ccc(cc2)C(=N)N)c1ccc(cc1)C(=N)N
Idazoxan | RX-781094	CHEMBL10316	Monoamine oxidase | MAO-A | MAO-B	CHEMBL2095205	Protein and amino acid metabolism		Clinical development discontinued	AMS Private Supplier 1	A001595684	204.23	N1CCNC1=C2Oc3c(cccc3)OC2
Isocarboxazid | Marplan	CHEMBL1201168	Monoamine oxidase | MAO-A | MAO-B	CHEMBL2095205	Protein and amino acid metabolism		Approved	Sigma-Aldrich	MFCD00865409	231.25	N(NC(=O)c2n[o]c(c2)C)Cc1ccccc1
Rasagiline | Azilect | TVP-1012	CHEMBL887	Amine oxidase, copper containing | AOC3 |HPAO | SSAO | VAP1	CHEMBL3437	Protein and amino acid metabolism		Approved	Sigma-Aldrich	MFCD00866571	171.24	N([C@@H]1CCc2c1cccc2)CC#C
Raloxifene | LY-156758 | Evista	CHEMBL81	Aldehyde oxidase | AO | AOX1	CHEMBL3257	Protein and amino acid metabolism		Approved	Selleckchem	S1227	510.04	C1CCN(CC1)CCOC2=CC=C(C=C2)C(=O)C3=C(SC4=C3C=CC(=C4)O)C5=CC=C(C=C5)O
L-Kynurenine	CHEMBL498416	Kynureninase | KYNU	CHEMBL5100	Protein and amino acid metabolism		Investigational (Phase I/II)	Sigma-Aldrich	MFCD00069912	208.22	N[C@@H](CC(=O)c1c(cccc1)N)C(=O)O
CB-839	CHEMBL3639788	Glutaminase | GLS1	CHEMBL2146302	Protein and amino acid metabolism	Glutamine metabolism	Investigational (Phase II)	MedChem Express	HY-12248	571.58	FC(F)(F)Oc1cc(ccc1)CC(=O)Nc2nnc(cc2)CCCCc3[s]c(nn3)NC(=O)Cc4ncccc4
Prednisolone	CHEMBL131	Glutamine synthetase | GLNS	CHEMBL4612	Protein and amino acid metabolism	Glutamine metabolism	Approved	Sigma-Aldrich	P6004	360.45	O[C@]1([C@@]2([C@H]([C@H]3[C@@H]([C@@]4(C(=CC(=O)C=C4)CC3)C)[C@H](C2)O)CC1)C)C(=O)CO
GPNA | L-γ-Glutamyl-p-nitroanilide	CHEMBL6251	Sodium-Dependent Neutral Amino Acid Transporter Type 2 | ASCT2 | SLC1A5	CHEMBL3562162	Protein and amino acid metabolism	Glutamine metabolism	Probe	Focusbiomolecules	10-4568	303.7	C1=CC(=CC=C1NC(=O)CCC(C(=O)O)N)[N+](=O)[O-].Cl
Mitoguazone	CHEMBL216913	S-adenosylmethionine decarboxylase | SAMD	CHEMBL4181	Protein and amino acid metabolism	Polyamine-biosynthetic pathway	Approved	DuPont Crop Protection	A000777623	184.2	N(NC(=C)C=NNC(=N)N)C(=N)N
Difluoromethylornithine | Eflornithine	CHEMBL830	Ornithine decarboxylase | ODC1	CHEMBL1869	Protein and amino acid metabolism	Polyamine-biosynthetic pathway	Approved	Enamine	EN300-150187	182.17	FC(F)C(N)(CCCN)C(=O)O
1-Deoxymannojirimycin hydrochloride	CHEMBL84844	α-mannosidase I | MAN2B1	CHEMBL4059	Protein and amino acid metabolism	Glycoprotein synthesis	Probe	Cayman Chemical	17178	199.63	Cl.N1[C@@H]([C@H]([C@@H]([C@@H](C1)O)O)O)CO
Kifunensine	CHEMBL1233851	Endoplasmic reticulum mannosyl-oligosaccharide 1,2-alpha-mannosidase | MAN1B1	CHEMBL2308	Protein and amino acid metabolism	Glycoprotein synthesis	Probe	Cayman Chemical	10009437	232.19	N21[C@H](NC(=O)C2=O)[C@H]([C@H]([C@@H]([C@H]1CO)O)O)O
Swainsonine	CHEMBL371197	α-mannosidase II | MAN2A1	CHEMBL4056	Protein and amino acid metabolism	Glycoprotein synthesis	Probe	Cayman Chemical	16860	173.21	N21[C@@H]([C@@H]([C@@H](C2)O)O)[C@@H](CCC1)O
Pepstatin A	CHEMBL296588	Proteases		Protein and amino acid metabolism	Proteolysis	Probe	Sigma-Aldrich	77170	685.9	N([C@H]([C@@H](O)CC(=O)N[C@@H](C)C(=O)N[C@H]([C@@H](O)CC(=O)O)CC(C)C)CC(C)C)C(=O)[C@@H](NC(=O)[C@@H](NC(=O)CC(C)C)C(C)C)C(C)C
Aloxistatin | E 64d	CHEMBL63440	Cathepsin B | CTS	CHEMBL4072	Protein and amino acid metabolism	Proteolysis	Probe	Cayman Chemical	13533	342.44	N([C@@H](CC(C)C)C(=O)NCCC(C)C)C(=O)[C@H]1O[C@@H]1C(=O)OCC
Odanacatib | MK0822	CHEMBL481611	Cathepsin K | CTSK	CHEMBL268	Protein and amino acid metabolism	Proteolysis	Clinical development discontinued	Adooq Bioscience	A11265	525.57	FC(F)(F)[C@@H](N[C@@H](CC(F)(C)C)C(=O)NC3(CC3)C#N)c1ccc(cc1)c2ccc(cc2)[S](=O)(=O)C
Ubenimex | Bestatin	CHEMBL29292	Leucine aminopeptidase | LAP3 | LAPEP	CHEMBL3965	Protein and amino acid metabolism	Proteolysis	Approved (Japan)	Sigma-Aldrich	MFCD00083262	308.38	N([C@@H](CC(C)C)C(=O)O)C(=O)[C@@H](O)[C@H](N)Cc1ccccc1
L-NNA	CHEMBL227744	Nitric-oxide synthase, brain | NOS1 | nNOS	CHEMBL3568	Protein and amino acid metabolism	NAD(P)(H)-dependent oxidoreductases	Probe	AN PharmaTech Co Ltd	AN-50455	219.2	[N+](=O)(N\C(=N\CCCC(N)C(=O)O)\N)[O-]
Emodin	CHEMBL289277	Protein-tyrosine phosphatase 4A3 | PTP4A3	CHEMBL4162	Protein and amino acid metabolism	Protein phosphatases	Probe	Sigma-Aldrich	MFCD00001207	270.24	Oc1c2c(cc(c1)O)C(=O)c3c(c(cc(c3)C)O)C2=O
Benzoaric Acid | Ellagic Acid	CHEMBL6246	Dual specificity protein phosphatase 3 | DUSP3	CHEMBL2635	Protein and amino acid metabolism	Protein phosphatases	Investigational (Phase III)	Sigma-Aldrich	MFCD00006914	302.2	O1c2c3c(cc(c2O)O)C(=O)Oc4c3c(cc(c4O)O)C1=O
6-pyrazin-2-yl-3-quinolin-2-yl-[1,2,4]triazolo[3,4-b][1,3,4]thiadiazole	CHEMBL2146956	Dual specificity protein phosphatase 4 | DUSP4	CHEMBL2146343	Protein and amino acid metabolism	Protein phosphatases	Probe	Princeton BioMolecular Research, Inc.	OSSM_173838	331.36	S1c2[n](c(nn2)c4nc5c(cc4)cccc5)N=C1c3nccnc3
Tanshinone I	CHEMBL363535	Protein-tyrosine phosphatase 1C | HCP | PTP1C | PTPN6 | SHP-1 | SH-PTP1	CHEMBL3166	Protein and amino acid metabolism	Protein phosphatases	Natural product (used in chinese medicine)	Vitas-M Laboratory, Ltd.	STK801472	276.29	[o]1c2c(c(c1)C)C(=O)C(=O)c3c4c(c(ccc4)C)ccc32
Tanshinone IIA	CHEMBL187266	Protein-tyrosine phosphatase 2C | PTP-1D | PTP2C | PTPN11 | SH-PTP2 | SH-PTP3 | SHP-2	CHEMBL3864	Protein and amino acid metabolism	Protein phosphatases	Natural product (used in chinese medicine)	AvaChem Scientific	1071	294.35	[o]1c2c(c(c1)C)C(=O)C(=O)c3c4c(ccc32)C(CCC4)(C)C
NSC-95397	CHEMBL429095	Dual specificity phosphatase Cdc25C | CDC25C	CHEMBL2378	Protein and amino acid metabolism	Protein phosphatases	Probe	Matrix Scientific	16559	310.39	S(CCO)C1=C(C(=O)c2c(cccc2)C1=O)SCCO
Cyclosporine	CHEMBL160	Serine/threonine protein phosphatase 2B catalytic subunit, alpha isoform | CALNA | CAN	CHEMBL4445	Protein and amino acid metabolism	Protein phosphatases	Approved	AvaChem Scientific	1968	1202.63	N1([C@H](C(=O)N[C@H](C(=O)N(CC(=O)N([C@H](C(=O)N[C@H](C(=O)N([C@H](C(=O)N[C@H](C(=O)N[C@@H](C(=O)N([C@H](C(=O)N([C@H](C(=O)N([C@H](C1=O)C(C)C)C)CC(C)C)C)CC(C)C)C)C)C)CC(C)C)C)C(C)C)CC(C)C)C)C)CC)[C@H](O)[C@@H](C\C=C\C)C)C
SMR000146572 | 2-({3-[(2-Hydroxyethyl)(dimethyl)ammonio]propanoyl}amino)-2-methyl-1-propanesulfonate	CHEMBL1533230	Carboxy-terminal domain RNA polymerase II polypeptide A small phosphatase 1 | SCP1	CHEMBL1795098	Protein and amino acid metabolism	Protein phosphatases	Probe	Vitas-M Laboratory, Ltd.	STL323842	296.39	[S](=O)(=O)([O-])CC(NC(=O)CC[N+](CCO)(C)C)(C)C
as1949490	CHEMBL2337806	Phosphatidylinositol 3,4,5-trisphosphate 5-phosphatase 2 | SHIP2	CHEMBL2331064	Protein and amino acid metabolism	Protein phosphatases	Probe	Cayman Chemical	17627	371.89	[s]1c(c(cc1)OCc3ccc(cc3)Cl)C(=O)N[C@@H](C)c2ccccc2
α-benzylaminobenzylphosphonic acid	CHEMBL498632	Prostatic acid phosphatase | PAP | ACPP	CHEMBL2633	Protein and amino acid metabolism	Protein phosphatases	Probe	Enamine	Z324260562	277.26	[P](=O)(O)(O)C(NCc2ccccc2)c1ccccc1
Dipyridamole | Iv Persantine | Persantine | RA-8	CHEMBL932	Protein prune homolog | DRES17 | HTcD37 | hPrune	CHEMBL2079850	Protein and amino acid metabolism	Protein phosphatases	Approved	Sigma-Aldrich	Y0000802	504.63	N4(CCCCC4)c1nc(nc2c1nc(nc2N3CCCCC3)N(CCO)CCO)N(CCO)CCO
AC1NZZMF	CHEMBL1734721	Alkaline phosphatase placental-like | ALP-1 | ALPPL | ALPPL2	CHEMBL3402	Protein and amino acid metabolism	Protein phosphatases	Probe	Vitas-M Laboratory, Ltd.	STL324916	314.35	N1c2c(cccc2)\C(=C/NCCc3cc(c(cc3)O)O)\C1=O
Chloroquine	CHEMBL76	Lysosome		Autophagy/mitophagy		Approved	Princeton BioMolecular Research, Inc.	OSSL_297923	319.88	Clc1cc2nccc(c2cc1)NC(CCCN(CC)CC)C
Spautin 1	CHEMBL2391504	Ubiquitin specific peptidase 10 | USP10	CHEMBL3407323	Autophagy/mitophagy		Probe	Sigma-Aldrich	SML0440	271.27	Fc1ccc(cc1)CNc2ncnc3c2cc(cc3)F
Hydroxychloroquine sulfate	CHEMBL1690	Autophagy		Autophagy/mitophagy		Approved	Vitas-M Laboratory, Ltd.	STL429829	433.96	Clc1cc2nccc(c2cc1)NC(CCCN(CCO)CC)C
Temsirolimus	CHEMBL1201182	Mammalian target of rapamycin | mTOR	CHEMBL2221341	Autophagy/mitophagy		Approved	Advanced ChemBlocks Inc	10394	1030.3	N21[C@@H](CCCC2)C(=O)O[C@@H](CC(=O)[C@@H](\C=C(\[C@H]([C@H](C(=O)[C@@H](C[C@@H](\C=C\C=C\C=C(\[C@H](C[C@H]4O[C@]([C@@H](CC4)C)(C(=O)C1=O)O)OC)/C)C)C)OC)O)/C)C)[C@@H](C[C@H]3C[C@H]([C@@H](CC3)OC(=O)C(CO)(CO)C)OC)C
Everolimus	CHEMBL1908360	Mammalian target of rapamycin | mTOR	CHEMBL2221341	Autophagy/mitophagy		Approved	Sigma-Aldrich	MFCD00929329	958.24	N21[C@@H](CCCC2)C(=O)O[C@@H](CC(=O)[C@@H](\C=C(\[C@H]([C@H](C(=O)[C@@H](C[C@@H](\C=C\C=C\C=C(\[C@H](C[C@H]4O[C@]([C@@H](CC4)C)(C(=O)C1=O)O)OC)/C)C)C)OC)O)/C)C)[C@@H](C[C@H]3C[C@H]([C@@H](CC3)OCCO)OC)C
Torin1	CHEMBL1256459	Mammalian target of rapamycin | mTOR	CHEMBL2221341	Autophagy/mitophagy		Probe	Adooq Bioscience	A11587	607.63	FC(F)(F)c1c(ccc(c1)N3c4c5c(ncc4C=CC3=O)ccc(c5)c6cnc7c(c6)cccc7)N2CCN(CC2)C(=O)CC
Vitamin C | ascorbate	CHEMBL196	Reactive oxygen species | ROS		Oxidative stress		Approved	Sigma-Aldrich	47863	176.13	O1[C@@H](C(C(=O)C1=O)O)[C@@H](O)CO
Piperlongumine	CHEMBL465843	Reactive oxygen species | ROS		Oxidative stress		Probe	INDOFINE Chemical Company, Inc.	P-004	317.34	N2(CCC=CC2=O)C(=O)\C=C\c1cc(c(c(c1)OC)OC)OC
Acetylcysteine	CHEMBL600	Glutathione production | GSH		Oxidative stress		Approved	TCI America, Inc.	A0905	163.2	SC[C@H](NC(=O)C)C(=O)O
Carnosic acid	CHEMBL484853	Glutathione production | GSH		Oxidative stress		Probe	AvaChem Scientific	2078	332.44	Oc1c2c(cc(c1O)C(C)C)CC[C@@H]3[C@@]2(CCCC3(C)C)C(=O)O
Daporinad | FK-866	CHEMBL566757	Nicotinamide phosphoribosyltransferase | NAMPT	CHEMBL1744525	Oxidative stress		Clinical development discontinued	Adooq Bioscience	A11279	391.51	N2(CCC(CC2)CCCCNC(=O)\C=C\c3cnccc3)C(=O)c1ccccc1
Carmustine	CHEMBL513	Glutathione reductase | GSR	CHEMBL2755	Oxidative stress		Approved	Pharmeks LTD.	PHAR221267	214.05	ClCCN(N=O)C(=O)NCCCl
(S)-2-(4-Nitrobenzamido)pentanedioic acid | 6758-40-3	CHEMBL1824793	Glutathione reductase | GSR	CHEMBL2755	Oxidative stress		Probe	Ark Pharm	AK-87725	296.24	[N+](=O)([O-])c1ccc(cc1)C(=O)N[C@@H](CCC(=O)O)C(=O)O
Glutathione	CHEMBL1543	Glutathione S-transferase kappa 1 | GSTK1	CHEMBL4491	Oxidative stress		Investigational (Phase III)	Chem Impex International, Inc.	159	307.33	SC[C@H](NC(=O)CC[C@H](N)C(=O)O)C(=O)NCC(=O)O
ML175	CHEMBL1502738	Glutathione transferase omega 1 | GSTO1 | GSTTLP28	CHEMBL3174	Oxidative stress		Probe	Scientific Exchange, Inc.	R-038538	367.71	FC(F)(F)C(=O)NCCCN(c1ccc(cc1)[N+](=O)[O-])C(=O)CCl
S-para-Bromobenzylglutathione cyclopentyl diester | S-4-Bromobenzylglutathione Cyclopentyl Diester | BBGC	CHEMBL517039	Glyoxalase I GLO1	CHEMBL2424	Oxidative stress		Probe	Sigma-Aldrich	SML1306	612.58	NC(CCC(=O)NC(CSCc1ccc(Br)cc1)C(=O)NCC(=O)OC2CCCC2)C(=O)OC3CCCC3
GKT-136901	CHEMBL1276946	NADPH oxidase 1/4 | NOX-1/4	CHEMBL1287628/CHEMBL1250375	Oxidative stress		Probe	Ark Pharm	AK120765	366.81	Clc1c(cccc1)N2NC3=CC(=O)N(C(=C3C2=O)C)Cc4ncccc4
Bardoxolone methyl | RTA402 | CDDO-Me	CHEMBL1762621	Nuclear factor erythroid 2-related factor 2 | NRF2	CHEMBL1075094	Oxidative stress		Investigational (Phase III)	Sigma-Aldrich	SMB00376	505.7	N#CC1=C[C@]2([C@@H](CC[C@]3([C@]4([C@@H]([C@H]5[C@@](CC4)(CCC(C5)(C)C)C(=O)OC)C(=O)C=C32)C)C)C(C1=O)(C)C)C
Disulfiram	CHEMBL964	Aldehyde dehydrogenase | ALDH	CHEMBL1935	Alcohol metabolism		Approved	Sigma-Aldrich	T11606	296.55	S(SC(=S)N(CC)CC)C(=S)N(CC)CC
Daidzin	CHEMBL486422	Aldehyde dehydrogenase | ALDH	CHEMBL1935	Alcohol metabolism		Probe	Adooq Bioscience	A10283	416.38	O1[C@H]([C@@H]([C@H]([C@@H]([C@H]1CO)O)O)O)Oc2cc3c(cc2)C(=O)C(=CO3)c4ccc(cc4)O
N-Benzyl-Formamide	CHEMBL46293	Alcohol dehydrogenase gamma chain | ADH1C	CHEMBL3285	Alcohol metabolism		Probe	TCI America, Inc.	B2184	135.17	N(Cc1ccccc1)C=O
N-Heptyl-Formamide	CHEMBL43719	Alcohol dehydrogenase class IV | ADH7	CHEMBL3867	Alcohol metabolism		Probe	FCH Group	FCH951464	143.23	N(CCCCCCC)C=O
