# Supplementary material for: Metabolic drug survey highlights cancer cell dependencies and vulnerabilities
Source: Nat Commun. 2021 Dec 14;12:7190. doi: 10.1038/s41467-021-27329-x (PMC8671470; doi:10.1038/s41467-021-27329-x)
Supplement: Supplementary file 5 — Supplementary Data 2 [file 41467_2021_27329_MOESM5_ESM.xlsx]

## Sheet: Supplementary Data 2
Supplementary Data 2. Drug sensitivity profiles of AML and CML cell lines
This supplementary data contains the drug sensitivity data including mean % Survival for each drug tested in each cell line, IC50 values in uM and AUC values used for downstream analysis

## Sheet: Mean_POC_Survival
CompoundName	AssayConc_nM	MV4-11_POC	MOLM-13_POC	Mono-Mac-6_POC	LAMA-84_POC	KU-812_POC	KCL-22_POC	NOMO-1_POC	ML-2_POC	HEL_POC	HL-60_POC	KG-1_POC	K562_POC	BV-173_POC	SHI-1_POC	THP-1_POC
(5-Pyrid-3-YLTHIEN-2-YL)METHYLAMINE	1	91.6017	100.103	107.939	108.046	103.627	122.35	109.229	103.948	104.852	99.2641	109.246	92.6916	113.067	107.301	109.472
(5-Pyrid-3-YLTHIEN-2-YL)METHYLAMINE	10	122.782	102.449	103.487	105.773	106.909	113.918	104.573	108.461	102.895	106.818	108.22	121.883	101.802	114.791	110.937
(5-Pyrid-3-YLTHIEN-2-YL)METHYLAMINE	100	103.554	93.709	95.7347	102.373	97.6798	91.6312	97.4911	97.6006	103.692	102.712	99.7785	96.1048	98.6563	105.235	99.5849
(5-Pyrid-3-YLTHIEN-2-YL)METHYLAMINE	1000	110.379	97.8475	104.353	93.0032	104.498	84.654	108.82	113.227	109.401	115.382	107.947	90.4386	104.421	97.0053	104.163
(5-Pyrid-3-YLTHIEN-2-YL)METHYLAMINE	10000	89.5644	91.7559	89.0334	91.1995	85.1078	88.7672	87.8568	96.4732	103.981	121.274	87.563	94.0029	87.1994	100.292	93.0048
(S)-2-(4-Nitrobenzamido)pentanedioic acid	1	89.5942	89.0015	96.0206	98.8457	91.5968	93.3528	92.3574	102.85	89.921	78.028	95.502	76.581	96.2466	97.4976	101.8
(S)-2-(4-Nitrobenzamido)pentanedioic acid	10	103.007	123.608	103.116	77.1833	100.067	98.0747	95.0092	91.2359	107.183	106.866	93.2482	91.8503	108.347	107.061	106.601
(S)-2-(4-Nitrobenzamido)pentanedioic acid	100	79.9749	94.5556	94.9418	99.6085	98.7012	106.902	99.5969	101.412	94.0046	113.014	97.3889	84.5979	92.8461	102.247	93.7213
(S)-2-(4-Nitrobenzamido)pentanedioic acid	1000	96.6214	98.5266	97.6157	102.727	96.8643	95.5132	104.556	93.7205	96.298	83.5622	98.5732	101.82	103.715	101.5	105.412
(S)-2-(4-Nitrobenzamido)pentanedioic acid	10000	85.9313	104.992	97.9975	100.443	89.8273	90.7584	95.5998	95.4063	90.3551	93.6986	99.8657	109.605	80.6568	93.8973	95.4504
1-Deoxymannojirimycin hydrochloride	1	102.024	114.717	108.402	99.4538	101.471	95.8595	102.532	101.014	102.138	98.5021	104.652	93.7321	110.859	104.928	106.521
1-Deoxymannojirimycin hydrochloride	10	92.2264	88.2658	89.9318	93.3524	89.1933	86.8489	89.883	90.6465	83.2174	79.4948	92.2539	70.352	83.0632	96.2877	90.9896
1-Deoxymannojirimycin hydrochloride	100	99.2803	96.3123	108.95	101.899	95.7163	96.4478	103.951	100.145	112.204	101.645	90.6436	104.14	96.9342	98.6806	98.0278
1-Deoxymannojirimycin hydrochloride	1000	105.395	104.04	87.2193	94.0313	98.0089	111.418	99.259	110.453	119.466	123.919	112.217	103.406	103.176	109.835	101.827
1-Deoxymannojirimycin hydrochloride	10000	80.8033	104.63	96.1755	95.5742	98.1255	105.19	92.0905	87.6103	86.1438	80.4961	94.07	91.5762	101.801	89.4903	91.9009
2,3',4,5'-Tetramethoxystilbene	1	102.891	104.538	94.6184	102.872	100.788	94.7291	97.4806	80.0661	106.392	109.345	94.9135	107.543	104.34	99.7477	97.3328
2,3',4,5'-Tetramethoxystilbene	10	105.896	104.574	97.1632	104.125	95.5151	109.708	106.041	101.962	105.713	86.2219	109.915	112.567	104.132	123.426	106.982
2,3',4,5'-Tetramethoxystilbene	100	98.4177	86.4229	95.3203	99.4338	96.9446	98.7272	95.7322	102.302	99.221	96.1997	91.8615	105.626	99.0861	99.4065	107.898
2,3',4,5'-Tetramethoxystilbene	1000	98.3593	107.167	99.957	96.3936	97.4265	105.693	108.44	114.898	103.395	105.446	101.312	100.933	102.605	104.031	109.052
2,3',4,5'-Tetramethoxystilbene	10000	85.9736	100.286	104.193	94.3504	76.7891	104.295	94.8869	72.9225	106.052	81.2069	79.6933	89.4746	79.5939	98.9144	75.2572
2-deoxyglucose	1	101.718	86.7256	65.5861	106.769	104.987	109.882	112.343	101.187	123.098	82.4791	110.658	107.329	125.768	111.95	92.034
2-deoxyglucose	10	91.3711	107.964	99.2915	113.582	101.481	106.938	100.219	110.007	113.001	91.9727	95.1537	117.055	106.836	104.703	96.0889
2-deoxyglucose	100	100.089	92.9811	102.161	95.6347	100.54	106.523	107.109	102.499	112.206	106.021	98.9273	94.22	108.89	105.158	105.465
2-deoxyglucose	1000	91.9679	90.1022	89.389	86.3018	85.125	90.6431	87.9024	89.3506	93.2623	102.135	82.6242	100.807	90.4066	93.4001	86.8753
2-deoxyglucose	10000	109.655	86.412	99.1705	96.7762	95.5115	103.845	93.5864	96.0623	95.0663	94.7106	92.8754	99.6138	106.199	98.2864	100.36
2-Dimethylamino-6-hydroxypurine	1	101.069	96.1097	97.187	101.417	93.8031	98.1904	101.271	97.708	104.873	103.004	106.015	108.444	104.449	103.983	95.0977
2-Dimethylamino-6-hydroxypurine	10	98.7504	65.6916	100.322	103.922	96.7186	81.3287	95.899	89.5801	85.2931	81.4458	94.3346	89.1915	93.0285	90.8176	94.539
2-Dimethylamino-6-hydroxypurine	100	97.1902	104.141	86.9039	97.6798	91.0248	105.51	107.556	95.3013	113.781	79.8576	92.7048	92.1507	93.5324	94.7996	86.5787
2-Dimethylamino-6-hydroxypurine	1000	102.211	91.0025	99.4033	99.3327	94.2366	99.0449	101.86	106.553	105.93	110.241	96.722	116.71	121.091	99.8562	97.3357
2-Dimethylamino-6-hydroxypurine	10000	89.8071	66.9261	112.615	102.517	103.13	87.0994	105.019	94.4505	84.8488	90.1359	85.7905	91.9549	93.8872	98.1724	97.3458
3-bromopyruvic acid	1	93.7198	94.9973	96.2712	90.8467	87.9738	99.5535	93.3205	90.9579	89.9812	89.3566	94.9009	91.3088	106.707	98.7961	105.857
3-bromopyruvic acid	10	94.7369	97.4095	93.0302	100.978	88.8701	75.2768	95.0204	78.3528	83.1159	109.471	93.3009	97.5876	85.9326	98.2884	85.0019
3-bromopyruvic acid	100	88.3831	89.2139	93.1986	99.4948	99.7883	91.6875	101.165	101.993	92.1948	102.529	110.653	92.3012	98.957	117.481	105.338
3-bromopyruvic acid	1000	101.179	93.8007	105.117	99.3794	97.6309	93.1073	98.1014	102.168	96.2204	87.2705	96.0437	102.856	91.7373	99.6102	93.4178
3-bromopyruvic acid	10000	99.8265	122.497	94.3142	98.0323	105.383	105.826	98.0043	99.4465	112.214	166.622	106.308	105.961	99.6641	109.724	106.694
3-nitropropionic acid	1	105.243	68.7304	101.59	103.909	95.5344	73.949	94.7499	104.027	92.804	52.3199	99.0213	112.362	93.686	90.7449	88.1526
3-nitropropionic acid	10	114.557	121.594	93.6065	103.261	103.3	100.957	93.1615	107.098	116.265	156.588	91.2058	120.242	93.4975	120.494	96.7036
3-nitropropionic acid	100	87.1743	109.866	101.002	98.5716	99.8405	98.3336	101.195	107.131	116.864	103.883	97.2833	89.7313	106.069	97.5215	99.0518
3-nitropropionic acid	1000	99.5456	94.0198	97.371	97.5183	99.1717	122.86	103.866	102.007	98.8102	107.572	97.3218	95.0135	114.164	92.9259	86.5386
3-nitropropionic acid	10000	0.752467	0.717752	103.525	102.856	88.0715	81.0154	93.3941	86.9506	104.104	14.6839	103.603	10.5281	93.7204	3.75774	92.1937
3,5-Dichlorosalicylic Acid	1	96.033	91.975	106.314	105.025	90.4867	105.468	93.923	97.4414	102.129	106.273	107.028	106.582	106.594	109.67	95.3345
3,5-Dichlorosalicylic Acid	10	106.069	112.376	101.684	87.3706	93.7026	139.873	94.868	99.7569	110.763	136.303	106.55	125.27	86.0606	104.58	93.2665
3,5-Dichlorosalicylic Acid	100	91.3333	83.8541	93.7019	97.4573	95.7797	87.0251	88.141	95.6087	98.6249	84.5197	85.6457	104.377	119.11	98.4233	87.7474
3,5-Dichlorosalicylic Acid	1000	104.111	110.293	106.93	102.597	109.299	94.6738	105.366	107.385	110.935	116.632	117.077	110.575	106.307	110.906	96.749
3,5-Dichlorosalicylic Acid	10000	88.3397	91.6903	89.6767	91.9517	87.3293	85.9174	98.7319	93.0889	103.737	93.5051	96.7642	90.8879	106.193	89.9779	98.7771
4-(2-Phenylacetamido)Benzenesulfonamide	1	108.054	95.7028	87.8189	97.4258	92.1445	99.7569	97.4998	98.7115	106.315	162.163	99.0019	100.058	117.964	105.716	89.7782
4-(2-Phenylacetamido)Benzenesulfonamide	10	109.299	99.8986	108.119	103.912	99.0641	102.473	101.994	101.911	107.856	97.5569	105.501	99.3691	94.8368	104.629	104.872
4-(2-Phenylacetamido)Benzenesulfonamide	100	95.7138	80.9841	95.8804	110.142	104.518	83.9001	108.328	95.6076	78.5885	115.071	85.8039	103.157	104.646	91.2241	108.604
4-(2-Phenylacetamido)Benzenesulfonamide	1000	91.2697	84.5917	101.993	97.3689	105.386	108.264	108.539	107.545	99.0019	105.734	89.981	112.08	114.11	102.04	98.9501
4-(2-Phenylacetamido)Benzenesulfonamide	10000	86.564	81.2507	96.9349	101.753	106.638	93.887	107.363	102.409	106.329	89.6735	102.642	97.1568	92.8587	101.936	87.7814
4-Acryloylphenol	1	91.0203	81.6526	86.2977	86.7252	82.9094	86.136	88.0159	89.9667	80.0243	90.0397	83.7112	86.2453	82.2169	99.679	89.811
4-Acryloylphenol	10	89.8834	79.4478	99.0866	91.8659	97.5025	89.5081	92.6241	90.691	90.5311	80.9024	92.6612	85.5115	86.6328	92.7179	88.1102
4-Acryloylphenol	100	94.2537	83.093	110.97	99.8538	96.4433	102.284	106.976	105.146	94.7247	97.5052	99.8066	101.094	103.711	102.012	101.823
4-Acryloylphenol	1000	137.403	124.438	103.09	104.532	97.7236	124.366	101.921	125.215	115.384	105.083	114.119	114.002	93.0205	114.22	99.4053
4-Acryloylphenol	10000	-1.55462	78.6548	54.6407	56.6512	36.0816	28.2131	2.21011	46.9264	26.6502	94.6215	86.1625	66.7381	-1.09888	102.947	72.8059
4-Homosulfanilamide	1	93.9174	80.6654	106.775	99.4785	97.8522	99.7378	96.9924	90.8755	94.1674	88.1281	91.3713	85.0951	96.6961	96.7774	98.5297
4-Homosulfanilamide	10	87.4981	93.1891	101.279	97.6495	93.1452	107.277	96.0666	92.3144	71.2012	96.9708	95.973	89.9907	85.8698	107.077	92.505
4-Homosulfanilamide	100	90.2388	87.288	105.727	94.6768	96.3232	102.555	98.3009	94.7132	99.3275	109.466	97.7169	87.4576	91.7248	103.739	105.037
4-Homosulfanilamide	1000	89.8922	79.9508	96.0068	99.2709	100.123	102.538	99.8312	91.7834	98.0144	82.1076	99.1428	104.395	96.622	101.626	96.2158
4-Homosulfanilamide	10000	106.005	105.355	92.3434	100.33	98.1141	105.801	100.166	101.875	105.778	109.69	96.5528	101.797	97.6046	110.795	99.4537
4-methyl-2-phenyl-N-(4-sulfamoylphenyl)-1,3-thiazole-5-carboxamide	1	106.169	101.808	120.979	106.602	108.009	98.7488	113.044	110.885	109.997	108.995	118.162	103.477	115.399	108.862	107.164
4-methyl-2-phenyl-N-(4-sulfamoylphenyl)-1,3-thiazole-5-carboxamide	10	111.849	111.542	101.705	99.894	101.904	99.1187	98.2375	103.496	111.891	85.0096	103.58	109.402	103.279	105.791	103.259
4-methyl-2-phenyl-N-(4-sulfamoylphenyl)-1,3-thiazole-5-carboxamide	100	104.893	127.354	98.7197	101.713	96.4304	105.237	96.5763	99.7617	106.165	117.176	98.5221	105.232	85.0718	104.503	96.9846
4-methyl-2-phenyl-N-(4-sulfamoylphenyl)-1,3-thiazole-5-carboxamide	1000	105.214	106.457	97.3266	96.2409	91.0177	79.7654	101.467	107.015	89.2688	102.877	93.3274	114.082	97.839	103.263	94.6975
4-methyl-2-phenyl-N-(4-sulfamoylphenyl)-1,3-thiazole-5-carboxamide	10000	93.8131	99.6525	107.958	110.51	103.872	102.285	99.5817	100.303	104.738	97.181	101.875	108.559	108.666	111.365	97.7269
4-Nitrobenzenesulfonamide	1	101.57	91.2782	101.264	99.486	101.516	102.849	100.803	102.876	105.238	106.008	107.293	103.289	101.21	101.59	110.838
4-Nitrobenzenesulfonamide	10	93.3925	92.3014	97.3183	95.0967	95.7146	100.865	104.833	110.976	98.6909	110.889	100.816	104.759	95.022	90.6608	100.781
4-Nitrobenzenesulfonamide	100	114.626	95.3745	98.1208	102.771	104.763	102.965	98.5073	97.3188	104.555	109.744	92.4108	97.1228	104.677	102.029	100.205
4-Nitrobenzenesulfonamide	1000	94.2925	109.869	110.864	95.4101	98.1181	93.1168	103.305	102.27	99.5748	99.8279	96.0996	94.8154	97.7565	100.091	103.826
4-Nitrobenzenesulfonamide	10000	113.831	106.963	89.8041	98.5685	93.0161	91.0911	98.3499	89.6131	96.3202	108.146	92.2571	100.083	86.114	93.8452	90.7445
4,4'-Dibromobenzil	1	100.741	87.0356	108.85	98.787	86.9182	95.3558	95.5949	91.6591	96.701	91.829	95.4955	101.489	103.695	92.4025	98.1535
4,4'-Dibromobenzil	10	92.0655	83.804	100.791	101.316	98.2535	87.1897	110.207	99.9157	96.772	99.6297	98.5804	90.3009	116.54	100.749	102.816
4,4'-Dibromobenzil	100	107.188	80.3821	93.9578	108.696	104.102	94.9161	99.83	92.3433	120.443	93.4	101.003	113.693	112.158	90.0435	100.495
4,4'-Dibromobenzil	1000	85.2668	87.5428	109.413	105.993	103.425	100.883	103.856	100.375	113.776	98.1464	100.401	100.477	105.404	103.215	95.0469
4,4'-Dibromobenzil	10000	89.2509	93.7792	97.9056	96.9028	91.5145	95.4964	96.2256	106.565	114.631	88.4889	90.9832	111.931	116.922	98.3926	97.5521
4H-thieno[3,2-b]pyrrole-5-carboxylic acid	1	107.138	103.138	103.788	100.709	95.9281	90.2535	104.791	104.958	120.181	116.962	104.541	86.5772	103.503	107.786	105.268
4H-thieno[3,2-b]pyrrole-5-carboxylic acid	10	92.9918	94.671	92.6432	99.3339	98.2589	104.053	97.7754	96.5934	106.237	103.643	106.129	105.741	101.52	96.4347	101.821
4H-thieno[3,2-b]pyrrole-5-carboxylic acid	100	93.223	89.3386	99.4778	110.356	98.9064	84.6592	98.2631	84.2317	97.5163	90.6315	92.6995	100.799	101.508	90.3816	105.845
4H-thieno[3,2-b]pyrrole-5-carboxylic acid	1000	92.8756	112.393	92.6056	95.3753	100.725	101.494	105.945	99.1097	93.4619	69.053	91.829	100.602	99.1415	97.0222	97.6848
4H-thieno[3,2-b]pyrrole-5-carboxylic acid	10000	96.7754	108.84	101.238	104.968	107.863	99.7569	110.4	113.427	107.732	95.3192	95.2319	105.103	100.325	106.754	105.334
5-fluorouracil	1	96.0277	128.443	95.3972	91.1117	97.602	98.8742	92.2051	92.9989	95.0686	113.331	100.761	100.519	98.991	91.6343	100.684
5-fluorouracil	10	111.06	108.568	95.5484	98.4759	100.14	119.683	105.372	99.4284	103.799	120.252	113.576	113.572	109.506	109.686	110.855
5-fluorouracil	100	84.9992	82.1727	88.365	99.7566	88.4188	98.3323	95.0749	101.6	84.1783	137.531	85.8078	91.5186	85.6357	101.95	99.3131
5-fluorouracil	1000	26.2666	22.3514	47.9091	86.9401	87.9872	84.276	68.4902	78.8718	73.7775	61.2242	83.5266	107.631	86.4191	70.8624	97.775
5-fluorouracil	10000	1.31333	2.00589	19.284	48.8421	66.578	30.5691	61.9311	29.4917	31.8206	27.1457	46.2419	68.8652	16.3139	44.5667	63.3007
6-Diazo-5-oxo-L-norleucine	1	78.1981	105.536	88.0068	98.5005	95.0118	94.7274	98.9207	95.075	98.6402	64.6801	110.488	70.7793	94.775	109.976	98.1438
6-Diazo-5-oxo-L-norleucine	10	106.046	111.371	90.1817	98.7887	102.136	103.649	99.8641	95.2829	109.365	83.2347	95.196	99.6321	89.6049	100.627	96.6934
6-Diazo-5-oxo-L-norleucine	100	108.488	118.518	92.442	100.789	110.255	109.234	103.724	98.2925	98.513	134.75	101.094	99.4597	107.17	102.759	100.492
6-Diazo-5-oxo-L-norleucine	1000	97.0559	101.41	97.8395	97.7084	97.2812	108.614	97.1309	115.927	95.0904	97.4649	117.052	103.655	93.3934	103.697	102.478
6-Diazo-5-oxo-L-norleucine	10000	104.783	116.368	104.239	100.065	103.758	101.341	105.69	109.711	96.6469	106.012	98.8653	92.5085	96.5239	98.9834	106.327
6-mercaptopurine	1	87.0272	116.512	97.15	102.432	98.8605	92.6023	108.001	111.467	96.5437	143.572	112.219	109.873	103.109	112.665	98.3404
6-mercaptopurine	10	85.4617	87.6139	97.6742	86.6412	100.122	89.7021	86.7298	91.2637	98.2116	85.8003	102.885	88.9138	93.7742	98.6309	105.795
6-mercaptopurine	100	80.1001	108.375	85.874	87.8885	93.0006	105.046	88.6172	87.9188	95.5634	118.467	93.3691	101.509	86.7537	101.896	98.1467
6-mercaptopurine	1000	27.3484	53.0325	53.6673	55.3015	59.31	51.9595	41.4609	56.1115	70.552	54.7055	97.8643	39.9318	38.8361	66.1571	90.5602
6-mercaptopurine	10000	24.7071	16.0408	15.54	12.6336	54.3739	8.80762	30.4609	13.4686	7.42447	15.2239	89.3985	8.69189	12.273	32.6046	85.2321
6-pyrazin-2-yl-3-quinolin-2-yl-[1,2,4]triazolo[3,4-b][1,3,4]thiadiazole	1	96.4204	99.6478	110.799	100.398	105.293	97.2537	105.545	108.244	95.3082	108.403	109.958	110.477	103.432	107.776	105.263
6-pyrazin-2-yl-3-quinolin-2-yl-[1,2,4]triazolo[3,4-b][1,3,4]thiadiazole	10	106.919	108.374	108.211	104.503	114.823	109.338	108.675	122.293	96.0313	100.054	106.549	104.986	105.139	106.697	102.756
6-pyrazin-2-yl-3-quinolin-2-yl-[1,2,4]triazolo[3,4-b][1,3,4]thiadiazole	100	108.47	95.2926	108.478	105.477	94.8784	108.816	99.4695	111.279	93.6652	102.237	99.3924	107.071	103.308	115.679	104.54
6-pyrazin-2-yl-3-quinolin-2-yl-[1,2,4]triazolo[3,4-b][1,3,4]thiadiazole	1000	87.9674	86.6891	91.1195	95.4399	91.8201	105.249	93.7245	86.4767	95.1162	67.9013	91.9484	108.203	100.207	91.8938	88.5315
6-pyrazin-2-yl-3-quinolin-2-yl-[1,2,4]triazolo[3,4-b][1,3,4]thiadiazole	10000	110.897	90.4235	98.5436	94.1369	95.7275	95.7018	100.754	110.45	99.3579	102.596	84.581	104.539	96.0971	98.0134	99.3398
6,6-dimethyl-3-(5-methyl-3-oxo-2-phenyl-1H-pyrazol-4-yl)-1-phenyl-3-(trifluoromethyl)-5,7-dihydroindole-2,4-dione	1	105.266	91.408	114.909	105.63	104.287	84.4989	103.534	98.5793	94.3291	120.923	96.6752	89.6189	102.784	101.493	101.347
6,6-dimethyl-3-(5-methyl-3-oxo-2-phenyl-1H-pyrazol-4-yl)-1-phenyl-3-(trifluoromethyl)-5,7-dihydroindole-2,4-dione	10	103.938	114.002	98.1105	92.5641	94.286	139.521	94.5959	87.8862	104.127	119.78	97.6	100.45	89.249	109.148	97.4868
6,6-dimethyl-3-(5-methyl-3-oxo-2-phenyl-1H-pyrazol-4-yl)-1-phenyl-3-(trifluoromethyl)-5,7-dihydroindole-2,4-dione	100	99.3862	98.5068	104.695	99.8895	97.7289	99.2333	107.889	114.548	107.751	104.277	97.8374	103.04	127.597	108.518	93.7927
6,6-dimethyl-3-(5-methyl-3-oxo-2-phenyl-1H-pyrazol-4-yl)-1-phenyl-3-(trifluoromethyl)-5,7-dihydroindole-2,4-dione	1000	97.0825	100.028	97.1221	109.545	110.64	108.399	100.746	100.747	90.7983	77.583	93.7131	107.546	99.7855	107.505	93.2139
6,6-dimethyl-3-(5-methyl-3-oxo-2-phenyl-1H-pyrazol-4-yl)-1-phenyl-3-(trifluoromethyl)-5,7-dihydroindole-2,4-dione	10000	96.3765	99.7911	100.905	92.4479	95.3225	103.39	101.398	99.7498	90.8868	103.19	106.678	97.334	111.341	104.023	92.0103
A 1070722	1	101.553	104.883	108.065	101.505	116.106	100.677	97.3682	101.214	116.094	86.4832	90.7423	104.462	103.766	93.5613	95.4842
A 1070722	10	103.16	115.374	92.2587	100.48	101.645	101.765	98.2309	97.6141	99.2185	128.808	84.978	100.194	93.6077	108.644	100.994
A 1070722	100	100.731	112.993	95.7485	104.963	108.355	109.603	113.093	109.081	105.383	116.504	91.9506	95.3356	111.18	104.38	105.226
A 1070722	1000	85.713	107.967	94.9149	100.076	108.804	94.8516	94.4975	121.949	106.162	115.782	93.8873	93.7334	101.995	110.295	95.1867
A 1070722	10000	77.1688	44.5221	97.1116	100.243	112.365	114.152	113.08	126.953	107.966	98.3352	119.97	103.038	87.4446	85.3777	106.849
a-benzylaminobenzylphosphonic acid	1	114.571	115.513	111.192	111.263	106.608	113.034	106.588	116.929	111.445	104.26	110.084	110.84	119.303	101.492	105.514
a-benzylaminobenzylphosphonic acid	10	92.6486	79.2741	93.383	94.3733	88.6468	83.0886	90.9505	97.0303	88.0343	92.8983	95.3797	93.9886	88.5582	97.5836	95.8292
a-benzylaminobenzylphosphonic acid	100	92.1598	94.9207	83.6303	95.7068	86.1273	98.2052	98.1957	94.498	95.4795	83.4362	89.8433	85.1304	89.6913	90.4114	98.9321
a-benzylaminobenzylphosphonic acid	1000	85.9002	73.0827	95.762	81.3507	85.3965	113.152	104.366	112.309	109.033	73.6281	100.887	84.7886	92.523	101.714	93.9998
a-benzylaminobenzylphosphonic acid	10000	86.59	94.1682	107.585	89.9427	91.959	96.5486	95.54	107.603	96.6357	87.9684	106.795	91.4783	104.941	93.6853	102.689
Abiraterone	1	96.4412	113.047	97.6501	104.943	88.8003	99.6307	105.699	115.876	112.743	142.408	114.734	109.18	91.8274	118.735	99.4135
Abiraterone	10	96.4868	121.699	100.947	105.723	94.8215	91.9982	103.514	97.1651	109.245	97.6966	101.056	113.125	96.7599	107.602	101.712
Abiraterone	100	106.688	111.473	85.1821	94.0823	101.345	110.752	97.6462	100.971	109.534	135.884	94.3128	107.151	93.5424	106.175	103.766
Abiraterone	1000	113.595	116.553	96.0625	102.461	108.172	112.016	112.016	117.882	111.679	80.281	100.573	112.007	116.055	107.794	113.183
Abiraterone	10000	98.9595	69.8832	107.744	108.35	101.439	87.1532	108.36	110.243	110.781	123.546	91.8259	89.3542	108.22	112.308	108.312
AC1NZZMF	1	113.333	97.5767	105.111	107.258	114.303	79.2235	104.628	113.178	101.024	76.7797	111.896	90.1443	99.7296	88.7793	107.614
AC1NZZMF	10	89.4389	104.5	101.947	107.822	113.481	90.8891	111.17	111.189	99.4896	102.108	106.505	112.089	102.846	108.043	103.306
AC1NZZMF	100	93.8224	100.751	102.161	102.067	108.255	101.536	97.9608	100.537	103.666	82.4618	104.395	99.7229	104.036	89.033	100.074
AC1NZZMF	1000	84.9403	107.785	96.9439	101.024	110.455	106.189	112.671	95.379	111.964	96.8157	95.7294	122.094	94.0945	103.388	107.945
AC1NZZMF	10000	75.7441	88.8853	74.4443	107.187	68.6652	94.2583	99.8955	75.9422	96.9114	86.8167	78.6693	96.5651	60.9352	90.801	79.8842
Acarbose	1	108.181	133.245	101.333	93.3923	91.8424	116.311	98.0717	104.331	117.212	125.477	99.1086	110.657	95.5833	115.557	87.608
Acarbose	10	73.0482	86.6546	95.5753	84.6755	94.516	116.597	97.6626	101.968	110.992	111.476	107.333	131.003	99.6638	119.505	106.721
Acarbose	100	111.005	105.981	102.484	108.238	107.392	111.706	103.17	102.878	113.639	122.331	93.159	88.1032	110.489	99.8017	96.9016
Acarbose	1000	89.0988	95.822	110.982	92.6759	113.507	86.5482	96.0629	94.773	88.7698	99.1248	104.734	94.9081	103.219	104.436	95.143
Acarbose	10000	94.9193	94.8714	87.0207	93.4448	93.9352	97.2495	88.4453	95.8446	98.7578	106.035	95.7345	98.804	83.3995	97.6567	97.0856
Acetylcysteine	1	111.603	107.287	113.603	96.1874	101.761	116.799	104.521	103.596	109.703	106.51	112.513	106.4	108.577	100.468	103.081
Acetylcysteine	10	101.952	107.298	96.3496	96.7664	93.4265	92.8413	98.9592	91.2609	90.4238	93.0798	98.3311	97.9467	96.7046	96.5415	98.7646
Acetylcysteine	100	101.901	81.787	97.0238	88.0159	87.9469	101.791	98.7968	97.2578	89.9862	93.5133	100.934	77.2449	92.1865	105.103	100.594
Acetylcysteine	1000	111.11	109.606	100.437	101.17	97.0594	93.3447	93.4645	89.1582	113.354	124.657	88.8827	96.2057	98.9194	97.2388	100.133
Acetylcysteine	10000	112.194	105.134	105.147	100.641	97.0073	97.5691	102.7	102.046	104.03	121.888	101.228	102.725	95.1629	109.613	101.531
AdipoRon	1	86.6746	94.0025	96.2642	96.8599	94.5514	102.113	101.903	84.0483	94.4815	102.497	93.9409	90.239	83.9667	92.475	96.1999
AdipoRon	10	91.9921	106.381	101.465	101.821	113.659	110.104	106.657	107.436	96.5974	117.823	107.038	104.543	104.801	104.047	98.8274
AdipoRon	100	94.2335	93.5589	99.8758	93.8292	90.932	101.568	96.3501	94.4956	96.594	81.8949	103.671	79.7237	96.7355	96.0452	102.374
AdipoRon	1000	91.8511	105.103	98.0641	96.6651	98.3104	108.115	96.6609	97.579	97.524	111.055	91.8904	103.671	86.9988	102.925	91.5568
AdipoRon	10000	48.5576	76.4527	90.7352	61.0919	41.5353	76.297	91.0925	65.8874	85.3861	70.0173	59.6172	58.2567	52.855	71.6913	103.821
Ivosidenib	1	98.0024	111.422	97.7711	112.222	92.678	92.3206	97.8385	106.852	89.465	112.366	92.3684	90.2969	93.2333	99.1362	102.724
Ivosidenib	10	104.294	103.41	88.9161	100.836	101.702	95.3445	95.5697	85.4438	104.42	100.441	104.92	104.618	95.1282	104.217	94.8935
Ivosidenib	100	106.982	109.445	107.975	109.756	107.08	110.226	102.796	105.314	113.702	115.745	105.879	100.626	95.841	100.184	106.915
Ivosidenib	1000	109.571	95.9656	90.2055	106.708	106.078	99.0389	103.768	98.1107	104.726	95.2651	98.237	99.2325	104.1	95.4333	102.275
Ivosidenib	10000	94.506	95.1092	81.4845	81.3707	87.421	93.3241	90.8252	91.9837	120.749	92.083	78.2003	93.2602	92.201	104.026	95.9581
Enasidenib	1	101.054	83.8784	94.7686	100.824	92.3984	89.2402	98.2921	109.417	105.893	118.39	103.233	93.1025	100.818	108.845	101.466
Enasidenib	10	88.8566	90.779	100.284	94.8139	97.2485	101.842	98.8278	100.458	105.501	108.218	94.9511	98.2978	90.7159	105.324	103.271
Enasidenib	100	111.816	98.5426	112.601	99.0764	102.966	113.476	106.917	112.849	123.251	118.437	107.187	98.2851	120.822	114.409	114.421
Enasidenib	1000	102.755	100.661	107.257	103.745	89.9955	97.4429	93.5693	97.3108	111.085	99.083	92.8357	95.2135	98.3923	112.521	93.5234
Enasidenib	10000	81.0558	103.309	125.94	102.517	93.2367	93.6096	92.8746	68.7952	85.5712	105.793	117.196	82.4551	90.0034	109.13	97.4932
AGI-5198	1	93.9904	87.0398	92.7719	97.5968	97.7489	100.602	95.9807	96.8349	95.4345	107.01	101.774	98.4611	88.2721	94.8674	96.908
AGI-5198	10	102.126	124.37	106.574	104.307	105.23	113.797	103.166	106.126	103.6	105.855	100.316	100.593	103.088	92.7217	99.9706
AGI-5198	100	91.5296	108.281	100.347	115.333	108.547	131.499	107.366	122.472	105.567	99.5255	128.117	102.512	106.947	106.538	106.781
AGI-5198	1000	91.4121	79.9978	103.639	97.2298	92.1379	111.247	99.9816	103.324	99.3749	102.353	94.9371	96.4773	103.838	96.2014	100.713
AGI-5198	10000	114.69	118.216	98.9825	99.8757	102.888	104.125	101.606	95.0742	100.647	115.65	94.4643	104.26	95.2119	99.113	100.118
AH-7614	1	94.0389	95.3261	101.431	93.6689	93.6952	75.6356	102.059	97.2649	107.283	103.093	100.278	91.9868	87.1481	104.576	96.8615
AH-7614	10	94.0944	113.486	95.6818	98.7635	101.325	83.978	101.682	99.1981	96.8698	112.044	95.9266	95.948	91.2145	109.718	96.7223
AH-7614	100	100.065	111.178	110.583	100.921	99.0892	128.405	104.112	104.341	102.803	87.8381	101.889	89.9269	101.571	104.817	99.0277
AH-7614	1000	94.7223	102.375	94.8786	95.5071	97.7018	100.855	97.145	103.986	107.092	94.4988	95.4056	98.066	98.4189	97.1301	96.6635
AH-7614	10000	93.3052	93.6582	101.011	105.378	106.197	80.7908	102.618	113.702	98.9003	86.2178	104.147	76.3734	103.541	85.4989	99.9548
AICAR	1	103.004	95.0198	88.6015	95.801	102.788	99.1603	92.3783	105.834	103.545	177.978	98.722	100.292	101.73	113.453	97.2181
AICAR	10	99.8802	105.144	97.1015	96.4153	107.419	85.9995	99.0544	102.952	100.533	103.099	58.8503	98.0506	96.6135	96.1459	94.3208
AICAR	100	93.5774	117.095	94.8236	91.2502	91.9364	97.1362	96.2395	92.7499	96.5784	105.083	127.627	101.056	88.7304	100.288	93.5747
AICAR	1000	92.8604	100.143	102.327	99.5825	93.9742	99.5199	95.4617	96.3589	109.076	95.9477	90.7842	95.9003	95.3833	96.4043	101.725
AICAR	10000	94.5841	101.259	102.432	102.784	92.8068	101.317	98.1884	105.291	104.153	95.0145	94.4336	95.1944	93.9333	99.63	107.853
Aloxistatin	1	99.0957	101.844	97.3356	93.6657	94.0118	98.4249	96.2119	98.9769	110.513	102.888	99.8415	90.9261	96.7325	102.348	103.81
Aloxistatin	10	103.592	108.628	108.072	101.125	103.924	89.2363	108.855	86.2064	102.134	119.499	103.614	112.205	118.145	92.6163	109.721
Aloxistatin	100	109.701	115.924	104.383	100.537	103.065	101.854	100.048	87.1111	106.494	107.775	103.391	85.404	104.815	104.283	96.9018
Aloxistatin	1000	97.7951	96.0935	89.044	100.95	104.58	99.4771	96.2341	100.305	96.1801	113.886	92.9323	104.908	96.7412	102.107	95.1938
Aloxistatin	10000	87.7642	62.8192	81.7136	98.5612	96.4817	87.2779	24.4384	88.3346	88.1517	73.968	86.4909	99.1023	91.4762	92.5427	95.6577
alpha-cyano-4-hydroxycinnamic acid	1	100.255	97.7162	98.2226	96.5438	97.8539	98.3435	99.5089	92.4012	99.3469	79.5694	100.729	100.573	96.5344	99.9153	95.5015
alpha-cyano-4-hydroxycinnamic acid	10	95.3481	99.6551	100.508	107.204	114.49	97.6494	96.2034	101.036	113.77	78.5857	96.6876	72.2487	102.586	97.0471	98.3488
alpha-cyano-4-hydroxycinnamic acid	100	95.7299	104.273	103.056	96.7117	89.312	102.762	106.183	96.153	118.127	113.409	102.757	95.3862	84.1501	95.0548	98.3203
alpha-cyano-4-hydroxycinnamic acid	1000	100.416	99.1154	103.335	100.77	87.3581	93.9802	103.778	95.8069	112.96	99.5325	99.2047	103.206	80.0676	97.3241	87.4666
alpha-cyano-4-hydroxycinnamic acid	10000	101.445	85.2109	104.443	100.754	104.777	91.9645	97.3162	94.5395	116.455	83.0657	103.25	91.0425	113.237	86.5543	93.2289
Alpha-Naphtoflavone	1	106.23	115.377	92.6884	103.454	98.799	106.859	99.7108	101.218	96.0947	118.145	114.024	95.7712	105.12	113.334	98.2873
Alpha-Naphtoflavone	10	108.617	93.5079	90.3117	95.8964	99.3061	98.1336	94.3309	101.708	95.5943	83.7751	89.4306	100.664	92.073	99.2317	99.6451
Alpha-Naphtoflavone	100	107.404	96.2395	93.5608	103.467	96.2585	97.6755	108.429	93.3937	102.021	95.6273	95.0763	109.384	105.131	97.734	101.671
Alpha-Naphtoflavone	1000	89.5642	80.8759	111.226	93.4558	96.0219	85.7661	95.6447	83.3852	96.4468	104.21	90.9332	90.2406	111.34	95.7769	102.035
Alpha-Naphtoflavone	10000	97.1005	90.081	112.999	94.382	89.9029	84.7886	95.2295	82.2637	102.382	102.819	74.6713	107.846	108.289	96.7939	101.411
Anastrozole	1	116.227	97.3755	102.973	93.4996	86.1433	102.374	90.5551	105.602	92.8061	103.477	98.4211	108.845	104.042	107.853	101.891
Anastrozole	10	99.4095	90.7545	102.008	97.6484	90.5622	91.6104	102.853	100.39	96.5322	99.6795	97.1608	95.2621	89.4343	94.542	93.3639
Anastrozole	100	92.9013	88.1624	110.937	96.2592	99.9882	111.356	96.3691	105.859	105.388	89.2775	102.97	105.804	104.185	102.357	99.7872
Anastrozole	1000	87.8445	104.237	101.509	99.9069	90.5114	91.7096	99.6176	90.4626	97.1317	93.848	92.0164	93.2439	95.9118	101.29	99.8707
Anastrozole	10000	96.378	102.637	89.7373	97.6615	89.9921	101.702	102.087	92.9978	104.609	91.5574	93.7662	92.0795	103.686	103.278	96.3151
AR-A-014418	1	100.611	99.771	95.9543	108.994	97.8066	105.511	107.647	91.7863	111.104	108.118	90.4609	85.5931	91.658	104.769	100.649
AR-A-014418	10	99.072	108.031	98.0444	105.249	107.067	97.6721	97.1117	100.935	98.0023	100.914	145.771	103.087	100.389	100.899	101.034
AR-A-014418	100	107.667	97.808	96.7365	109.604	92.0937	104.425	97.9424	106.726	112.836	115.086	93.7796	107.599	100.721	102.848	103.939
AR-A-014418	1000	94.6902	101.54	91.3219	103.845	96.6994	101.613	105.642	104.661	107.543	95.5576	94.8139	89.3698	97.7113	106.467	104.557
AR-A-014418	10000	90.5543	104.867	70.1889	108.456	122.159	79.7428	99.4588	103.879	108.877	104.129	172.654	97.7302	92.7093	89.7743	99.1113
Arachidonyl trifluoromethyl ketone	1	99.4055	102.918	98.4909	105.592	103.621	96.8954	90.3901	98.8964	97.527	98.8703	90.8354	101.027	103.44	98.9552	95.188
Arachidonyl trifluoromethyl ketone	10	99.7758	73.9795	97.8916	95.4545	86.9351	102.729	98.7275	98.2931	89.5695	99.9715	102.189	96.1382	96.5771	101.182	103.076
Arachidonyl trifluoromethyl ketone	100	101.139	85.8415	102.178	77.6168	88.4135	105.408	92.0956	111.354	118.139	108.235	92.6238	103.815	95.7487	102.981	94.0506
Arachidonyl trifluoromethyl ketone	1000	97.5712	101.85	80.6727	85.8093	68.4539	97.1548	84.5493	99.2501	98.8299	93.9244	89.9513	96.7761	92.0447	96.8753	87.5237
Arachidonyl trifluoromethyl ketone	10000	85.9023	86.4066	57.6791	79.4699	61.686	87.4618	79.9038	77.7877	80.7599	96.4987	47.7044	90.6157	76.5621	104.441	61.0805
Arginase inhibitor 1	1	100.754	105.704	100.793	99.8507	101.901	96.9967	91.3356	111.894	109.122	131.46	97.1528	120.153	140.897	91.9745	104.661
Arginase inhibitor 1	10	92.2655	99.8014	83.8463	102.102	84.6093	84.5818	94.5021	93.9429	96.6683	104.358	84.2061	101.628	77.0005	105.468	88.5543
Arginase inhibitor 1	100	103.155	116.67	93.1414	96.0832	85.6456	104.45	103.281	93.1289	101.275	73.9204	96.6254	93.0957	90.7901	90.0717	101.12
Arginase inhibitor 1	1000	92.4374	74.3779	93.7838	101.574	107.691	101.564	96.3554	93.3578	90.3679	106.012	100.266	90.5631	88.5054	109.796	99.0154
Arginase inhibitor 1	10000	84.8866	72.0181	94.5384	88.9432	89.4464	90.8768	93.8691	99.6839	95.4046	117.424	92.0031	88.3895	96.0632	92.8381	101.636
Arsenic trioxide	1	97.0172	110.378	98.1679	103.735	98.5288	106.963	97.9868	108.783	98.8247	108.099	102.63	91.0899	96.0692	105.489	93.8989
Arsenic trioxide	10	107.889	104.493	104.404	100.003	104.857	107.266	96.0439	96.4373	102.013	105.383	106.041	93.8505	97.1549	97.0639	96.0587
Arsenic trioxide	100	103.747	124.166	108.806	109.395	111.531	101.62	110.319	103.489	119.643	108.53	107.497	104.872	104.731	112.145	105.989
Arsenic trioxide	1000	95.0745	101.555	101.797	90.1931	93.4426	98.9867	100.058	94.9368	96.7795	96.9017	97.0279	102.249	95.4957	94.6573	92.4367
Arsenic trioxide	10000	20.4414	18.4766	43.1624	53.2235	61.5317	74.4199	71.3955	76.1598	74.8783	55.6386	86.4226	49.5183	28.3861	57.5858	82.2146
as1949490	1	89.2584	93.5343	88.8346	94.1648	84.5781	110.75	96.5852	103.578	98.3448	90.59	93.9746	96.4225	93.5375	82.5282	101.229
as1949490	10	101.682	95.6623	101.978	100.195	96.0535	106.2	107.887	107.921	101.138	84.0941	102.611	93.2699	99.6663	98.7131	103.009
as1949490	100	83.0475	96.753	101.771	93.9861	94.7514	97.7665	99.2954	98.7512	97.5554	106.049	92.0765	87.5685	89.164	97.9322	98.9949
as1949490	1000	96.0532	108.829	98.2912	98.9377	95.807	83.9797	101.95	105.717	97.4842	35.7208	91.9423	97.1533	90.0799	95.3679	102.662
as1949490	10000	59.8887	101.787	88.8407	65.3587	59.7907	65.585	100.558	72.3666	91.4294	55.9756	61.351	61.9968	50.4429	75.726	92.0765
Aurintricarboxylic acid	1	103.034	91.342	98.567	105.195	97.9919	130.71	95.8128	106.839	108.406	102.816	103.949	88.9127	113.923	103.525	104.621
Aurintricarboxylic acid	10	100.412	100.819	98.5945	102.44	101.645	94.7617	107.544	97.6906	85.9326	87.7764	94.4959	103.508	104.382	91.8063	101.001
Aurintricarboxylic acid	100	86.2833	106.631	103.659	100.116	106.359	92.0286	108.753	97.4759	114.93	102.957	99.9337	81.9786	106.631	99.0377	108.674
Aurintricarboxylic acid	1000	96.9691	82.8164	105.008	89.0059	95.9902	116.448	90.1251	96.4344	92.5391	91.0645	89.5764	101.104	88.3151	100.06	97.514
Aurintricarboxylic acid	10000	71.8609	30.9383	89.6588	106.293	102.428	119.253	80.896	92.9438	21.7945	110.648	78.868	128.497	9.48851	114.177	99.3788
AVN-944	1	92.122	130.126	90.2016	92.5304	93.6246	94.639	99.9431	99.6376	100.792	94.896	107.639	102.812	93.7637	103.622	100.604
AVN-944	10	96.3915	121.075	90.4561	102.502	105.522	113.504	100.92	111.103	118.853	85.7388	99.4224	96.8664	80.6773	106.949	99.7417
AVN-944	100	35.8071	8.35171	60.2105	43.9228	50.2165	32.7338	86.4692	29.5035	70.0087	61.5568	74.0529	30.2803	50.7693	68.2105	100.855
AVN-944	1000	-0.60225	1.16628	16.4124	19.0112	9.57971	11.6093	34.01	1.17425	4.64915	12.6384	27.0276	10.1201	-0.620515	12.4071	65.274
AVN-944	10000	-0.425471	0.252022	8.67145	12.4781	3.658	7.55672	10.3911	-0.0869435	2.70002	1.97499	20.2308	5.46439	-0.599848	8.69844	43.131
AZD3965	1	88.9604	113.357	107.544	89.5076	91.7487	89.6535	95.2959	105.959	84.1608	79.8527	114.194	101.022	91.4371	103.095	106.921
AZD3965	10	106.176	119.796	104.661	120.319	119.674	111.983	112.331	116.273	108.147	95.5706	118.277	41.963	103.188	101.175	103.497
AZD3965	100	137.639	119.798	110.927	112.587	112.283	125.354	114.137	114.385	116.227	110.697	123.925	33.8302	4.97188	108.683	112.631
AZD3965	1000	94.7258	104.628	84.8755	95.0855	89.7549	101.921	100.788	107.513	111.156	112.804	131.834	19.9677	0.259998	101.034	99.4756
AZD3965	10000	81.6486	93.5115	98.3272	101.844	98.8798	107.887	105.391	100.746	108.56	115.336	127.409	21.9216	0.551175	96.73	101.603
Baicalein	1	97.7598	97.4052	103.355	98.2099	93.5056	95.0416	99.152	98.898	108.426	109.903	96.9266	103.878	99.9955	109.22	99.4184
Baicalein	10	102.376	71.9946	101.712	99.5551	94.1431	70.2483	91.3193	93.2381	88.1523	86.6838	96.6807	103.624	99.4638	91.9866	95.5988
Baicalein	100	98.7446	132.029	99.2204	94.4137	99.3573	113.201	104.035	87.4696	108.738	113.954	112.173	102.366	96.2461	125.972	93.5385
Baicalein	1000	112.979	92.052	116.647	103.916	107.53	102.079	123.062	97.8879	137.312	85.2541	87.8264	107.938	153.737	97.206	92.4792
Baicalein	10000	53.9504	69.3448	75.3525	75.0397	61.3876	49.2696	98.1971	37.7102	75.4063	43.0044	50.9514	45.6448	64.1548	82.7798	85.8973
Bardoxolone methyl	1	113.474	106.875	82.9141	98.9399	84.917	100.026	99.3734	91.6709	105.842	113.769	96.6196	106.288	89.6679	106.76	95.1731
Bardoxolone methyl	10	111.173	81.742	103.382	96.1329	103.784	106.845	99.2843	102.509	92.5936	91.7633	100.792	97.4905	101.936	103.146	104.08
Bardoxolone methyl	100	112.454	118.332	122.712	107.28	112.901	112.382	115.17	113.493	116.831	112.04	117.203	113.604	115.578	118.046	108.107
Bardoxolone methyl	1000	94.3434	91.8548	44.5508	106.488	91.3388	56.231	100.641	73.1327	84.7387	93.6318	53.5315	98.7828	61.024	106.117	81.6172
Bardoxolone methyl	10000	96.8515	87.4993	13.6881	86.0021	59.2157	0.0357523	80.8079	-0.424922	-0.0991378	94.1876	1.37264	86.8694	5.94082	94.3357	56.3315
Benzbromarone	1	106.773	100.526	102.329	103.108	100.2	108.094	95.052	99.607	92.2579	88.5444	95.6566	117.172	106.04	103.776	104.772
Benzbromarone	10	100.076	100.55	95.2924	98.6747	95.1863	90.7408	102.585	96.5563	101.415	88.1174	97.7251	94.6471	94.0694	85.9556	95.6662
Benzbromarone	100	96.9525	91.2716	106.189	96.3321	97.9146	91.4681	94.785	108.857	101.373	135.666	102.039	103.256	117.424	103.808	112.197
Benzbromarone	1000	91.2175	90.7558	101.817	96.1124	87.4079	90.2219	93.924	93.3835	89.8342	94.0983	94.0795	97.6655	95.8819	102.57	101.166
Benzbromarone	10000	117.549	136.281	126.156	106.994	104.087	124.437	108.807	108.941	122.106	103.727	101.723	103.489	126.757	117.369	86.3358
Benzoaric Acid	1	106.521	92.8783	108.27	101.059	98.3948	100.443	102.412	94.6794	112.513	94.5679	103.209	110.729	92.9262	97.6558	102.354
Benzoaric Acid	10	90.5416	99.5735	108.831	95.8715	96.9575	111.334	103.839	101.056	100.339	106.336	106.937	93.5948	100.992	105.842	97.3
Benzoaric Acid	100	98.8434	96.0471	103.11	98.901	95.1079	98.9546	103.495	95.9478	106.711	90.693	96.6442	94.8972	92.8161	99.7059	94.2821
Benzoaric Acid	1000	94.2461	92.9132	92.4986	94.5833	92.3637	97.753	99.923	95.0672	92.2668	92.0061	90.4327	87.7086	97.9176	94.2674	99.4253
Benzoaric Acid	10000	97.1911	110.241	117.76	105.314	109.742	123.859	102.448	108.104	113.538	102.249	120.464	90.0868	99.1253	119.879	100.035
Bmh-21	1	106.778	122.692	89.7791	103.225	98.0727	114.972	105.967	110.644	110.111	102.482	103.643	108.063	104.852	108.125	102.434
Bmh-21	10	85.4771	92.6214	100.552	106.985	105	113.259	101.17	106.317	93.7997	107.749	100.982	84.4537	98.5804	102.438	96.4145
Bmh-21	100	90.3515	101.55	106.359	95.1876	107.696	98.6636	101.093	99.4109	93.83	93.5931	104.375	94.0942	95.8485	81.6536	104.329
Bmh-21	1000	78.8033	87.6	0.313322	21.167	15.5202	0.317334	45.9202	-0.0196012	8.00282	106.844	9.78505	92.8947	-0.204031	94.0179	45.0694
Bmh-21	10000	11.082	22.1013	0.0550526	1.46962	-0.162959	0.849848	-0.0944615	-0.0120738	0.458572	77.672	0.810092	44.2795	-0.4154	53.7315	-0.240876
BML283	1	102.715	96.3534	103.271	100.733	90.3392	106.087	97.9526	102.263	106.882	103.592	92.6994	107.296	89.9141	110.374	98.461
BML283	10	93.6062	81.6758	100.513	93.7667	99.4837	93.277	95.1487	98.5877	88.3316	97.3768	105.357	95.2081	85.8386	94.7822	102.633
BML283	100	88.9987	100.426	99.8273	100.467	103.115	91.1148	94.8592	104.539	96.7124	85.2287	99.0125	97.6975	97.5201	96.8894	99.2583
BML283	1000	94.0661	112.679	97.594	103.216	108.361	98.1431	101.729	106.076	90.8301	120.068	108.955	92.536	91.6601	96.2889	98.9019
BML283	10000	101.432	97.8207	98.5741	106.017	96.5501	91.1959	99.6514	101.496	100.758	99.8599	105.47	98.6147	111.592	102.939	103.121
BMS 303141	1	98.809	101.111	101.593	102.094	98.2272	90.012	101.743	99.7957	105.846	88.3188	98.0807	86.8206	98.8513	95.8896	100.754
BMS 303141	10	96.0747	116.971	86.7985	95.0596	84.4294	92.7778	95.9855	102.001	87.4225	77.5532	96.3617	105.19	89.9888	101.475	98.3519
BMS 303141	100	117.375	113.04	97.7897	113.009	105.264	108.183	106.78	101.843	114.745	100.033	107.834	126.119	118.515	105.483	101.2
BMS 303141	1000	86.3117	81.0036	90.1805	102.991	95.5908	93.7086	92.6658	84.4586	73.95	25.6341	83.7983	87.8619	87.1293	82.2087	85.4792
BMS 303141	10000	98.3282	110.676	90.6521	99.0085	103.822	97.7241	98.9852	97.6868	95.2601	95.8921	99.2092	86.8667	94.5527	112.619	99.933
Brequinar	1	106.099	80.9464	102.68	97.3197	87.2489	101.053	97.3115	97.2207	100.627	98.4584	104.867	98.1339	94.6719	85.2741	99.9202
Brequinar	10	100.465	84.3821	95.9217	98.2173	95.4138	94.3021	95.3316	98.1565	99.1755	95.8201	101.714	89.2057	90.3102	99.0481	98.5004
Brequinar	100	94.3072	85.3171	97.943	94.1958	93.0663	97.9175	103.541	88.9109	102.376	93.1601	95.043	92.901	93.3229	103.331	99.0147
Brequinar	1000	110.359	95.918	91.9246	102.505	99.9495	56.3458	103.869	106.913	69.0344	82.687	104.991	103.334	117.831	110.92	102.316
Brequinar	10000	36.7677	9.23604	50.1846	47.3915	80.8228	29.1989	89.5411	40.3373	27.8027	50.0018	99.0132	40.3534	32.1739	63.9139	83.3312
Bromoenol Lactone	1	99.0309	96.4513	98.4345	101.402	98.3164	95.3185	108.248	101.975	105.364	100.356	97.7236	101.725	98.1224	102.486	97.2689
Bromoenol Lactone	10	105.796	93.9716	101.537	99.2243	93.2546	93.1152	100.159	100.394	103.289	101.075	97.6579	106.463	103.857	92.8919	97.6202
Bromoenol Lactone	100	104.753	112.319	93.7623	99.8846	102.483	104.062	100.032	94.6411	91.3476	144.173	100.541	98.1085	94.8383	108.198	92.3366
Bromoenol Lactone	1000	92.3852	91.5033	95.6068	95.8894	86.1303	86.6408	82.7028	92.9442	99.7768	90.6855	89.7571	93.4745	85.8947	91.1599	81.3886
Bromoenol Lactone	10000	45.8355	44.1093	52.6624	73.9555	45.751	52.2048	40.4219	59.6997	41.2637	77.1809	56.5627	46.9207	24.282	83.1855	44.6629
BVT-2733	1	107.47	99.7191	106.507	101.274	106.726	113.837	104.632	107.806	105.597	99.8588	101.778	97.9805	102.284	110.483	106.798
BVT-2733	10	95.1421	89.0716	87.9767	93.36	95.3506	83.5839	97.6409	91.1347	82.8664	93.4479	92.7883	83.4607	103.349	101.305	91.0078
BVT-2733	100	88.3469	97.8436	106.537	96.9207	96.6439	97.9164	99.1367	92.6002	96.3053	78.9162	94.1855	87.1191	94.8023	104.704	99.9798
BVT-2733	1000	107.514	109.606	113.847	104.914	95.9354	98.1826	99.1047	108.376	108.172	122.202	98.1977	103.757	93.3018	111.279	97.0161
BVT-2733	10000	112	96.3797	99.5949	99.9432	86.4218	98.141	95.3776	99.5813	101.065	93.4746	104.753	102.005	88.5127	104.022	92.906
C75	1	105.798	102.464	98.1206	92.1507	95.0024	112.217	107.944	114.781	100.564	89.0984	102.217	106.706	106.36	104.829	111.22
C75	10	98.1467	95.2397	99.8907	102.008	97.594	86.7528	99.7223	90.0617	95.7292	80.8106	81.1092	98.2517	93.9571	98.4652	94.7317
C75	100	102.73	106.205	102.72	100.765	105.328	107.602	113.002	107.53	104.963	106.182	111.681	100.701	108.736	107.771	110.591
C75	1000	85.8899	99.2641	94.3649	103.883	101.733	109.69	100.502	110.119	110.768	85.9525	114.528	108.109	106.736	100.274	108.405
C75	10000	115.709	136.746	98.9198	105.531	105.802	134.347	108.782	112.444	120.666	120.009	114.041	110.999	104.802	100.465	102.283
Caffeic acid phenethyl ester	1	94.4542	90.7408	94.9618	105.23	96.0554	87.2342	93.5796	97.8044	92.8495	96.3301	97.1768	90.1	93.2386	95.6957	92.6707
Caffeic acid phenethyl ester	10	90.6261	94.8772	92.687	103.546	92.9588	107.955	96.2954	106.242	96.8369	111.475	102.504	94.8376	101.963	99.5455	100.184
Caffeic acid phenethyl ester	100	110.709	81.9181	102.003	98.1419	93.2354	93.3323	86.0625	103.724	84.1436	92.2018	94.6556	97.8337	94.2944	103.344	91.8684
Caffeic acid phenethyl ester	1000	64.9838	97.2025	79.1383	89.3371	33.2081	71.8566	80.8377	61.3629	77.932	56.6922	61.0261	95.1966	31.8948	86.095	86.2581
Caffeic acid phenethyl ester	10000	0.623565	50.776	39.3717	36.3356	7.74131	35.7625	85.5242	2.28926	24.7701	16.1983	23.4599	48.5117	1.21231	69.0275	50.977
Capecitabine	1	98.2101	87.7199	99.9532	91.9065	90.674	117.497	99.4606	106.686	86.0959	103.959	98.0688	97.3631	100.231	101.792	101.754
Capecitabine	10	90.7971	104.184	90.2424	94.5481	93.2826	85.4119	100.15	95.4567	87.0139	85.1877	91.0877	92.5389	93.7872	99.1184	100.421
Capecitabine	100	109.613	120.612	113.236	87.6006	104.209	66.3155	94.8642	86.0536	105.828	108.906	102.535	82.9445	102.453	97.1176	94.127
Capecitabine	1000	102.899	113.248	95.6361	99.0409	102.423	109.481	93.0247	94.0803	105.585	101.017	97.4721	99.9381	97.478	107.443	104.62
Capecitabine	10000	89.7227	70.794	93.0683	99.914	89.8507	85.2362	99.92	98.2644	87.5664	71.9902	86.8074	93.253	88.2908	96.7457	94.6433
Carmustine	1	96.264	97.5953	105.733	98.6772	99.3566	83.1048	102.189	103.974	98.3122	98.7671	109.837	95.0972	101.75	87.012	97.6444
Carmustine	10	104.422	106.017	97.8396	93.1323	118.416	122.01	102.534	122.319	113.904	100.697	113.75	123.018	119.554	109.095	106.998
Carmustine	100	102.792	98.2216	99.836	105.34	114.483	104.491	103.892	105.931	111.102	98.1123	108.145	75.7901	105.047	97.5601	102.361
Carmustine	1000	105.576	105.774	108.617	92.8817	98.4747	88.7528	100.203	95.9987	103.342	97.8131	101.846	110.942	95.3122	127.628	101.221
Carmustine	10000	83.3824	100.641	116.714	99.3442	97.1234	97.3775	99.0104	106.012	100.589	100.748	97.4996	101.037	78.4743	103.726	98.919
Carnosic acid	1	98.4711	100.792	92.6935	97.7109	94.3331	100.64	96.5157	93.4387	100.067	99.6804	92.3763	104.557	87.48	101.066	98.2819
Carnosic acid	10	102.932	120.395	102.274	97.9521	100.409	103.6	100.354	105.28	111.899	97.3061	95.9954	93.3941	96.7388	111.539	100.994
Carnosic acid	100	93.5345	84.7409	103.114	102.313	89.4155	73.0691	96.9339	85.857	92.1175	89.288	95.9974	89.3899	98.1984	95.0196	108.649
Carnosic acid	1000	91.6901	123.802	90.3515	91.0516	92.6436	102.609	98.9533	94.5474	99.9715	91.4576	104.244	87.4084	82.5875	112.44	83.921
Carnosic acid	10000	79.89	105.807	64.3459	96.5813	74.1494	90.6764	102.288	67.5731	97.4476	109.279	102.647	83.1795	43.7563	108.359	66.8859
Castanospermine	1	102.33	79.9147	100.237	92.9712	96.6883	99.0396	104.719	114.692	113.309	94.1998	120.34	95.1102	122.961	106.091	91.8701
Castanospermine	10	105.564	90.7006	97.3118	97.5331	93.4901	98.0069	110.623	107.113	108.523	90.6694	98.4239	107.125	104.933	98.0238	104.923
Castanospermine	100	96.9932	107.704	105.044	102.578	104.874	111.791	105.164	103.231	104.667	114.222	116.322	96.468	95.93	107.973	100.507
Castanospermine	1000	95.4854	123.442	95.0899	95.7774	100.366	125.205	104.767	95.9668	126.136	132.442	99.4242	92.2233	82.3835	124.841	96.9103
Castanospermine	10000	106.54	117.184	97.5869	101.29	94.6154	94.8722	86.7122	94.0857	111.784	143.227	103.576	106.194	88.3689	112.218	98.7846
CB-839	1	107.854	123.394	101.536	115.765	101.062	115.919	103.332	110.922	117.363	73.4399	98.3579	145.291	132.997	108.627	99.3747
CB-839	10	85.9895	101.722	84.4667	85.7538	81.776	90.3879	91.3986	89.837	85.5829	113.543	81.7271	105.383	82.2292	103.113	96.7373
CB-839	100	71.1761	116.108	85.0481	66.5492	72.242	79.4642	76.485	94.3051	99.3361	85.5633	80.1044	85.3378	53.6687	99.7328	88.935
CB-839	1000	48.0877	59.8059	78.3036	66.2718	67.1639	55.4284	79.2349	91.4248	73.7106	40.6366	43.0316	86.0326	59.8248	74.9022	82.9198
CB-839	10000	51.2255	73.6982	81.9556	58.4427	66.4278	43.7924	68.229	89.8647	64.819	50.1635	45.4308	77.7246	18.5023	68.3975	83.6561
CBR-5884	1	79.9349	97.1611	94.9354	89.2468	93.5013	109.957	99.8316	94.4746	101.674	103.081	90.4787	89.8954	100.449	90.4451	101.572
CBR-5884	10	96.3467	82.8576	110.813	102.495	101.399	85.4632	103.626	97.197	102.444	101.943	83.3191	105.06	111.263	87.1493	97.0826
CBR-5884	100	115.758	112.502	102.488	102.668	109.228	106.633	97.4341	104.444	98.1611	89.5111	103.123	92.7227	87.4576	101.607	98.1109
CBR-5884	1000	88.2773	97.3174	103.304	102.06	94.8466	105.085	100.265	99.3272	104.221	92.6988	94.3217	88.9077	104.866	103.274	94.3942
CBR-5884	10000	51.098	81.4138	91.1489	99.0626	88.2616	94.5549	94.5196	60.5082	86.484	59.3688	74.8849	83.704	80.02	81.2654	100.472
Celecoxib	1	97.4893	81.2781	103.957	98.5746	92.3663	101.285	100.716	93.5031	96.1112	99.2238	96.7714	96.3231	104.194	118.068	104.925
Celecoxib	10	96.3702	85.6616	101.438	106.417	91.9463	76.4446	109.121	99.1644	103.579	102.761	101.541	86.5891	93.1775	104.397	102.291
Celecoxib	100	83.6682	85.4326	105.13	93.9767	95.5956	90.708	94.8381	105.205	89.8748	84.4699	97.4027	85.6085	86.3574	95.6462	105.114
Celecoxib	1000	110.244	139.217	103.593	93.678	90.6057	76.9269	99.3778	87.4468	99.4654	187.917	109.837	95.4193	84.9142	111.963	95.4655
Celecoxib	10000	79.4471	92.5283	75.3093	79.6028	62.8433	80.0122	95.4644	76.7531	97.1192	124.171	93.8283	78.4374	83.1552	94.1563	84.6772
Chloroquine	1	108.218	103.333	105.127	104.634	109.326	95.6416	109.771	108.059	95.3539	101.463	111.77	100.643	110.905	108.197	108.161
Chloroquine	10	93.7013	81.7885	94.8521	101.196	97.8224	105.681	99.3107	98.6946	94.4658	79.7716	100.709	110.598	89.5046	105.978	101.236
Chloroquine	100	105.106	112.477	103.686	100.665	102.497	100.276	97.9297	96.995	89.6338	97.0979	89.7122	104.795	110.687	96.5854	101.281
Chloroquine	1000	103.756	106.908	93.3625	100.878	98.0787	95.7487	96.2407	100.207	97.5841	100.872	102.183	103.385	97.0655	89.7816	98.7402
Chloroquine	10000	90.454	101.251	92.1323	99.0608	96.9223	102.304	93.6578	94.0327	103.524	76.406	88.124	86.3306	85.2346	91.9756	98.5056
Cladribine	1	128.998	100.206	112.858	111.556	111.994	114.108	110.647	116.733	105.17	108.072	100.957	109.788	127.666	87.6973	101.902
Cladribine	10	81.0052	87.2083	82.5194	100.155	100.53	110.864	100.517	100.493	99.1543	88.2797	105.071	97.5438	4.76908	88.654	93.6734
Cladribine	100	-0.607001	4.48141	1.25305	51.0605	53.3092	68.9226	21.4701	85.4665	3.91219	26.5761	101.867	79.7565	-0.0211686	13.6236	101.603
Cladribine	1000	-0.0488601	0.60652	0.0892212	5.53266	16.5222	15.5799	1.41122	7.04318	0.404045	1.61687	9.9039	28.7996	0.000224728	0.494293	24.1536
Cladribine	10000	-0.0473615	-0.282021	-0.124865	1.71953	5.31795	7.11405	0.340235	2.50816	0.141442	-0.176732	5.04106	20.5078	-0.196622	-0.01585	26.3479
CP-640186	1	132.837	122.096	101.473	108.791	100.324	107.371	105.829	125.552	105.771	104.321	109.697	111.532	110.761	110.023	105.547
CP-640186	10	110.275	103.095	108.896	107.919	108.004	107.567	108.448	118.411	107.869	69.9009	102.379	106.491	107.603	96.3353	96.5952
CP-640186	100	97.2901	108.816	93.3525	104.704	102.926	118.471	103.502	119.356	109.537	117.868	111.009	119.465	117.797	106.534	115.448
CP-640186	1000	78.7848	62.4392	89.1429	94.475	95.297	99.6089	99.578	98.5003	77.2535	59.1543	93.9743	94.862	86.542	101.276	94.8979
CP-640186	10000	62.3208	53.6666	75.8269	86.4898	95.9733	78.2577	95.2126	86.3723	94.6805	41.459	85.574	75.6952	70.9287	89.9979	100.118
CP-91149	1	97.8894	97.6332	94.7641	94.5946	98.1454	106.692	101.475	109.974	98.5126	85.4097	102.096	79.0381	88.2992	106.454	96.2643
CP-91149	10	83.7524	98.5819	97.8377	97.5771	96.0101	98.3335	102.295	100.361	101.694	100.216	93.8556	84.2929	109.955	97.7503	95.772
CP-91149	100	98.4256	100.941	102.602	114.088	101.987	108.12	106.276	106.026	99.0758	108.127	95.2458	94.2979	98.399	114.861	102.824
CP-91149	1000	102.432	122.716	96.5428	107.054	103.549	105.171	106.085	120.504	112.127	174.185	114.492	105.359	104.916	113.69	103.755
CP-91149	10000	68.5736	88.0654	83.7956	83.3502	62.5981	91.5973	95.387	84.9693	88.1126	89.112	80.2741	79.0472	73.1898	99.6406	91.847
CPI-0610	1	86.0525	74.3287	99.7012	107.098	97.1619	123.482	101.821	108.393	102.863	110.29	100.259	87.6926	92.3303	105.039	102.896
CPI-0610	10	83.9822	88.1807	89.2718	92.3396	99.7514	94.5937	96.3318	91.2262	98.5403	101.662	93.8584	88.25	87.7923	94.4834	95.8579
CPI-0610	100	57.1761	73.4535	65.7103	98.3586	73.0554	91.315	78.9683	92.4841	113.978	69.3593	62.6472	80.6873	83.3575	88.8437	88.6469
CPI-0610	1000	3.39994	5.9616	17.0025	67.2054	35.9609	48.9653	33.5733	62.9039	74.4553	33.0068	21.4956	32.0738	33.486	44.4361	51.0705
CPI-0610	10000	1.2811	3.85589	15.9023	33.6244	4.65782	27.7432	11.7137	33.8782	18.4757	16.1446	12.7436	34.4762	10.8588	21.8027	40.1519
CPI-613	1	106.581	93.6177	92.7639	106.437	98.8672	110.416	100.676	89.7374	108.733	106.872	92.3521	93.9767	88.9569	89.8876	102.019
CPI-613	10	90.4919	98.962	86.9435	98.284	94.2645	108.491	95.1647	94.2858	91.0478	110.771	99.7063	90.3785	97.3057	109.639	90.0973
CPI-613	100	96.6038	98.5017	96.2811	96.5224	99.5787	104.692	98.1956	102.88	106	109.827	102.988	102.257	91.1446	107.654	96.2205
CPI-613	1000	92.9739	75.5209	94.1823	96.8142	105.434	115.323	99.9829	98.2213	102.695	87.8675	96.5237	89.1838	94.4391	95.7758	93.718
CPI-613	10000	104.792	94.4748	96.3189	97.539	89.7345	97.1869	97.2223	95.8031	73.8342	100.79	93.5671	106.802	93.8203	107.139	97.2972
Cyclosporine	1	101.221	95.3916	93.4259	91.3457	85.6937	99.1768	88.5759	77.4023	97.5751	96.3275	97.9156	103.994	79.6145	96.3964	88.2415
Cyclosporine	10	118.623	135.901	93.3171	98.6711	106.41	129.342	106.535	120.395	128.84	131.726	117.838	103.648	99.7166	133.467	99.071
Cyclosporine	100	84.3878	81.0929	95.4787	88.2444	89.223	93.9983	96.7416	84.405	90.534	100.375	106.598	100.832	81.1011	94.8049	91.3682
Cyclosporine	1000	98.2987	105.184	75.938	96.0408	87.8496	79.5453	94.5917	81.5738	83.9358	83.1331	102.132	98.0605	78.3315	100.81	89.3224
Cyclosporine	10000	46.9542	84.0215	81.1103	85.9406	48.5946	9.99446	94.881	2.80553	21.4971	85.1177	55.9937	78.6917	70.1799	84.5731	30.3409
Cytarabine	1	102.596	111.905	95.0964	92.9856	96.9922	107.973	106.57	105.74	104.435	100.293	107.898	103.916	102.322	101.733	102.646
Cytarabine	10	89.2472	86.3729	86.371	80.3057	81.8211	91.5546	104.924	98.5171	95.2268	95.0994	108.175	69.9945	16.3888	92.595	104.198
Cytarabine	100	84.2084	45.6834	79.7957	38.538	24.5693	26.6398	89.5859	31.9715	19.6349	82.313	63.5434	57.6474	0.292112	58.0425	89.8815
Cytarabine	1000	34.389	4.19937	19.0883	12.9181	7.18549	14.1917	78.086	0.06455	-0.408718	28.0453	21.7646	32.4194	-1.02664	14.6108	91.7134
Cytarabine	10000	0.163118	0.261731	3.49148	4.9979	5.65877	9.50557	9.43559	1.39255	1.23918	0.475215	11.3449	24.4195	0.0249093	2.46242	23.7524
Daidzin	1	91.5632	83.9282	90.8214	101.574	90.939	88.5978	93.3739	103.349	92.9798	106.659	99.0105	92.1064	93.9694	93.6506	97.8391
Daidzin	10	83.996	106.575	88.1845	90.9982	93.6352	98.8998	99.6909	90.1322	93.6539	99.5532	96.6034	98.8996	87.4089	105.979	98.4646
Daidzin	100	106.091	105.173	94.649	96.85	100.408	103.402	99.4068	95.7663	106.838	100.172	100.01	98.5333	92.4227	107.766	97.4636
Daidzin	1000	133.251	99.7828	106.944	99.1648	99.4651	109.133	101.48	111.71	105.337	93.9443	97.5798	110.561	124.53	106.646	105.526
Daidzin	10000	98.8337	99.3196	83.1499	97.9286	87.5241	110.65	102.543	97.8452	101.868	92.6968	98.5748	106.161	91.8102	103.376	95.3653
Dapagliflozin	1	93.66	92.8426	91.4797	98.0967	85.7085	116.492	95.1649	84.7766	99.9171	100.952	95.4886	98.8634	74.4894	99.3989	88.3606
Dapagliflozin	10	106.003	110.65	95.0825	110.642	96.5249	108.701	101.289	111.334	101.828	86.7902	102.049	107.934	105.611	114.258	100.06
Dapagliflozin	100	94.2604	91.1437	87.4932	89.7408	90.5369	54.223	88.0696	85.0657	75.5829	81.2993	83.6194	81.434	87.0471	85.2479	86.3512
Dapagliflozin	1000	94.558	103.291	91.6641	97.7194	105.961	96.6664	104.114	108.234	97.6832	94.3927	100.668	101.19	98.1744	91.0849	100.612
Dapagliflozin	10000	86.9186	121.293	88.8144	90.5051	81.3342	107.197	96.9849	105.07	122.379	104.22	91.797	94.5948	81.9561	106.708	90.0703
Daporinad	1	25.463	69.1074	99.222	83.0528	71.9033	83.9359	34.5351	65.9594	85.7197	63.1277	88.0145	86.5349	15.6977	86.6497	85.6016
Daporinad	10	0.401059	15.6868	75.4005	6.1762	14.7875	10.3036	1.35619	1.63073	2.97397	6.64137	25.3377	20.4063	1.15067	107.279	119.603
Daporinad	100	0.0312168	0.0519241	16.6838	2.02014	5.15538	1.37821	0.216996	0.114988	1.74521	-0.362825	10.785	1.82637	0.0754249	82.9768	101.946
Daporinad	1000	-0.345388	0.20376	16.3965	1.79439	5.79555	1.34792	0.164313	0.0030722	1.48294	-0.298143	8.29339	0.861041	0.00943187	68.8996	104.441
Daporinad	10000	-0.42547	-0.318209	0.909151	2.16888	4.77402	1.59082	0.267456	-0.274262	1.84856	-0.288902	7.45705	1.36752	0.321265	75.4732	100.81
Darapladib	1	88.5183	123.367	96.9832	100.678	109.803	111.658	98.5978	102.126	99.5485	101.022	104.139	99.1083	100.106	106.848	106.956
Darapladib	10	103.745	94.5788	90.8685	83.5019	93.5737	112.701	98.8356	98.2173	103.358	95.6879	107.527	122.268	88.6741	107.351	98.7945
Darapladib	100	87.8231	88.1975	100.703	99.6815	100.244	113.642	96.981	88.8806	105.481	101.027	93.5753	81.5644	94.266	97.3991	100.454
Darapladib	1000	101.896	83.7503	93.2978	80.6315	80.6589	86.2874	93.8148	88.7633	91.1334	81.9352	87.8129	73.583	79.1025	90.5723	96.2729
Darapladib	10000	-0.521643	-0.314992	-0.317861	-0.439924	-0.559548	-0.546974	-0.418196	-0.430125	-0.526602	-0.402378	0.0113673	-0.272713	-0.184186	-0.411776	-0.440179
Dephenhydramine	1	98.9513	96.5519	100.322	105.38	102.966	114.488	104.756	104.23	108.269	98.7838	97.7761	104.746	106.462	103.922	105.431
Dephenhydramine	10	104.652	108.756	99.4936	99.3839	101.18	105.222	94.6328	103.677	101.642	100.798	98.9152	100.36	94.6585	110.043	98.2495
Dephenhydramine	100	110.055	135.08	101.1	100.2	101.788	102.734	103.973	99.9347	120.193	115.853	108.443	122.837	116.472	97.0759	94.1874
Dephenhydramine	1000	96.4258	87.2355	96.1593	95.6488	92.7503	91.2745	96.9037	84.9124	97.7895	69.7482	92.2472	85.9887	96.0581	86.5992	102.005
Dephenhydramine	10000	74.5186	85.9498	103.572	92.2916	103.731	102.12	106.846	102.284	98.4764	136.522	101.881	87.6109	109.916	92.572	100.4
Dichloroacetate	1	99.5702	95.8735	92.4357	101.156	97.1194	101.2	100.986	91.6724	102.059	96.4716	107.827	96.5345	96.9231	99.6971	99.9985
Dichloroacetate	10	91.5392	99.5047	92.4332	100.016	90.8924	97.7309	98.8939	101.773	102.027	114.759	94.5793	107.63	91.0044	104.255	97.968
Dichloroacetate	100	83.5074	97.6932	113.222	98.0449	99.0133	93.4421	101.803	102.766	101.041	104.465	91.5382	93.026	102.752	96.7776	102.906
Dichloroacetate	1000	98.5372	89.4267	98.8015	100.731	107.604	92.133	101.819	95.7869	97.0495	108.829	92.9742	96.2264	95.6516	101.457	95.787
Dichloroacetate	10000	101.637	101.593	101.849	99.2717	100.132	101.518	103.07	102.947	103.273	120.176	102.749	104.73	93.9222	102.838	101.811
Dicumarol	1	89.6992	104.932	102.606	97.3009	109.567	96.6395	99.448	93.794	109.044	98.2926	105.884	95.0833	89.5382	95.8306	100.492
Dicumarol	10	111.401	109.468	110.934	107.207	95.6026	97.2768	100.737	91.9301	102.232	101.653	104.63	106.156	107.346	104.68	101.561
Dicumarol	100	86.9531	106.723	86.4604	95.4619	84.1967	106.597	98.7856	99.1581	91.9957	100.508	88.618	97.2077	91.8357	104.135	96.3278
Dicumarol	1000	97.4872	119.641	95.6684	102.67	97.8215	106.75	108.806	103.748	100.853	104.489	101.433	100.308	94.1173	106.332	102.994
Dicumarol	10000	93.6047	97.0815	106.483	105.359	107.437	101.719	96.3481	95.399	106.551	112.314	95.894	95.819	109.313	105.462	94.2456
Difluoromethylornithine	1	93.7893	87.1517	98.1754	107.038	115.585	110.619	99.4948	93.459	100.466	93.5746	96.1121	99.2947	97.1426	100.451	96.5439
Difluoromethylornithine	10	98.8624	102.639	92.7243	99.2475	96.2078	84.3971	91.4509	79.1259	96.8152	122.77	88.7637	103.755	91.2053	100.311	95.6201
Difluoromethylornithine	100	81.254	93.323	94.1811	91.8306	83.0901	88.08	101.894	93.3608	90.1154	98.708	90.8342	96.9994	96.826	90.8866	98.8568
Difluoromethylornithine	1000	85.5117	107.113	98.5021	101.937	99.2791	94.9708	95.5653	92.1029	104.157	88.7704	95.0606	106.965	95.2419	104.078	100.064
Difluoromethylornithine	10000	109.489	100.515	93.3196	109.656	105.331	100.538	99.7351	96.476	95.8542	99.485	105.299	125.498	104.813	106.055	104.114
Digitoxigenin	1	96.8012	68.6498	111.078	109.469	104.591	94.5472	109.925	97.2912	101.54	100.777	127.522	94.769	105.949	107.827	108.088
Digitoxigenin	10	119.691	116.041	89.6288	105.033	97.3904	101.697	96.0384	97.4831	99.0966	105.313	113.351	106.099	95.9074	107.505	104.318
Digitoxigenin	100	100.096	54.4982	82.9776	84.6151	100.807	98.9264	108.513	106.877	102.703	103.408	87.5009	77.0509	86.2268	102.99	76.9741
Digitoxigenin	1000	1.01024	0.801955	1.40076	6.05097	7.21303	3.66339	11.3241	0.616371	1.25733	1.04768	6.14821	3.11909	2.9603	4.46959	18.8999
Digitoxigenin	10000	-1.40666	-1.32213	-1.26559	0.854572	3.46278	-0.895566	-1.16531	-1.46884	-1.17808	-1.84624	-1.04586	-1.2111	-1.16656	-0.732928	-0.986641
Digoxin	1	109.514	105.064	94.6423	92.2747	92.1814	99.1138	97.8675	98.9885	97.2884	104.371	92.0394	95.1709	92.275	114.72	85.7647
Digoxin	10	114.085	105.063	100.452	114.584	113.011	95.3199	104.782	108.804	92.9192	106.512	107.675	106.814	105.809	94.8842	95.5842
Digoxin	100	4.71126	0.136939	12.9658	20.5649	30.4883	24.9671	60.3487	5.0696	49.0226	-0.615118	27.8592	41.8238	3.24019	17.7991	32.5581
Digoxin	1000	0.259617	-0.694771	-0.50347	2.16684	4.44792	0.788047	-0.211173	-0.199621	-0.296194	-0.308577	0.685184	-0.121255	-0.0611902	0.649171	0.765595
Digoxin	10000	0.434986	0.4354	-0.351139	2.05534	4.23963	0.361248	-0.02533	-0.153738	-0.0734763	-0.00703721	-0.0338809	0.146036	-0.0629798	0.630381	-0.172122
Diminazene	1	112.647	94.3703	96.9851	105.408	89.2241	102.163	106.199	103.573	103.028	83.0119	115.154	102	103.957	99.9717	105.243
Diminazene	10	100.041	98.0608	100.363	102.649	100.499	96.6095	98.9815	98.6902	109.347	101.549	109.346	99.2835	102.771	102.262	99.7213
Diminazene	100	94.6207	101.421	107.156	108.209	95.4887	113.736	103.701	100.188	111.407	122.866	113.812	118.632	105.914	116.057	107.173
Diminazene	1000	92.2166	73.7021	105.381	104.921	101.148	84.411	102.468	105.993	93.8105	115.898	97.6892	94.4746	106.403	95.27	103.407
Diminazene	10000	77.8953	93.9453	98.1993	98.262	85.6762	72.7113	86.8986	93.7278	110.596	96.6055	88.9231	96.6715	103.151	95.8187	86.2725
Dipyridamole	1	95.7525	115.677	97.9793	97.9196	87.8839	113.717	98.023	93.3927	87.6309	129.279	94.6815	107.908	90.3907	103.539	96.6201
Dipyridamole	10	95.0421	117.092	103.24	99.6004	98.7306	95.274	100.661	103.631	101.416	65.1698	112.158	89.5499	98.2118	113.018	99.9732
Dipyridamole	100	100.557	97.4771	98.5326	108.335	90.7317	98.8627	107.466	123.47	102.163	105.162	101.283	104.953	92.3573	109.774	106.678
Dipyridamole	1000	94.3918	83.4978	97.1338	90.3137	86.4765	105.79	92.2664	103.255	105.254	61.6215	104.033	85.6233	78.6103	92.1982	90.7864
Dipyridamole	10000	43.4915	97.7923	77.4452	83.7196	69.3997	65.0313	81.9456	66.3822	77.6732	93.7595	90.1996	66.9836	38.8369	80.8917	81.4932
Disulfiram	1	94.1342	94.1445	91.893	93.4994	99.6817	72.374	95.2799	91.9984	101.378	100.186	92.7473	90.2052	96.0302	87.7433	94.4924
Disulfiram	10	113.541	76.6795	100.008	94.5406	99.3166	92.3057	99.3937	106.233	86.779	103.754	89.7786	99.1486	102.801	92.7787	95.5696
Disulfiram	100	98.2885	93.2978	67.8763	94.4066	96.9739	94.3628	101.207	91.4101	96.6108	89.1761	92.6548	89.7733	97.6009	44.7591	48.1049
Disulfiram	1000	88.7351	98.1769	25.4585	90.7599	65.9842	61.2761	92.0338	6.35669	87.8524	83.333	2.79582	29.683	37.4762	-0.354393	30.4962
Disulfiram	10000	53.5208	92.7185	62.4807	67.7236	66.9433	62.6862	88.9401	11.5756	67.9545	93.7418	22.0248	70.8791	-0.174564	65.0797	57.4028
Dorsomorphin	1	89.944	77.6306	95.3057	96.4271	91.8905	107.932	93.18	95.2192	87.1415	113.223	94.417	94.2469	89.7789	103.846	94.5096
Dorsomorphin	10	116.678	78.4893	101.187	98.8447	97.0945	106.16	105.206	112.995	105.226	110.347	116.721	97.4088	107.747	101.94	100.892
Dorsomorphin	100	97.3585	97.5134	102.958	96.5374	97.2272	102.299	98.8098	96.7045	99.4041	94.9418	98.7776	93.3276	99.9252	95.6262	101.224
Dorsomorphin	1000	99.8377	107.665	42.7553	96.0588	85.8762	94.5947	92.6875	88.2776	102.655	97.1199	99.7949	92.1395	90.0566	102.852	96.2064
Dorsomorphin	10000	89.1368	97.7921	6.2316	28.8436	1.76603	37.7134	48.5207	44.0711	72.596	93.8778	50.8363	93.4947	53.1927	113.322	55.6441
Doxycycline	1	110.334	124.251	102.743	100.661	111.315	130.034	103.381	110.9	119.892	122.564	105.621	112.063	107.045	111.159	95.0326
Doxycycline	10	105.075	114.281	98.5671	95.3227	88.2698	69.2589	92.0445	102.533	106.692	99.9786	91.7268	96.9513	87.8625	97.9723	95.9215
Doxycycline	100	94.2436	92.6874	109.272	105.871	104.919	93.6226	104.087	97.8581	90.4834	117.98	95.8742	97.3492	99.219	111.976	100.309
Doxycycline	1000	96.9724	103.501	94.6984	92.0016	102.459	109.269	103.055	89.9519	107.836	110.886	95.0752	100.818	102.327	104.965	105.474
Doxycycline	10000	50.877	74.5264	90.4113	66.0557	74.3939	41.5765	90.3472	45.8929	75.3442	67.3915	87.8786	46.2458	69.6812	90.8036	105.694
Duvoglustat	1	93.3331	79.2995	102.022	84.2962	84.8923	90.4911	95.7966	95.4207	94.5064	90.0777	96.4333	90.3292	96.5029	103.474	96.5638
Duvoglustat	10	108.135	126.623	107.131	97.981	99.782	120.287	101.402	120.614	122.076	179.917	110.902	94.7136	85.2537	120.514	92.3177
Duvoglustat	100	92.7742	104.276	105.274	105.499	92.4798	106.647	99.5012	116.852	99.8289	112.715	107.749	100.257	103.592	108.71	108.971
Duvoglustat	1000	92.5524	83.306	78.8546	88.3443	94.5291	86.9571	83.4216	84.8885	94.3692	80.9832	87.3216	88.1779	75.5669	88.0233	84.5639
Duvoglustat	10000	113.306	101.6	104.348	106.123	103.09	104.129	104.967	106.275	102.864	125.271	100.644	105.429	96.4944	108.415	100.915
Ebselen	1	92.9876	104.168	99.0782	93.3105	94.5052	102.759	93.6889	95.5688	102.359	106.987	98.1841	96.5876	90.5436	106.87	94.9451
Ebselen	10	92.5206	97.9323	93.8184	97.0816	104.115	97.8239	103.177	96.7373	97.2535	94.8416	89.6511	101.7	101.127	96.4619	95.1182
Ebselen	100	93.8425	108.228	102.725	95.5148	89.5452	103.889	97.2635	96.1129	105.922	102.35	104.651	90.9535	84.3777	106.412	92.9955
Ebselen	1000	99.7272	92.5014	98.0907	92.0746	99.3621	96.5391	94.3061	96.9125	96.5163	95.5926	80.3137	90.5392	105.99	92.5885	98.673
Ebselen	10000	68.0089	115.446	84.5614	101.487	87.8502	93.071	102.194	81.9644	81.7798	77.592	75.4023	72.3003	83.7873	88.5849	81.8425
Emodin	1	92.8323	66.9943	92.1041	102.232	95.0921	103.455	99.0656	97.7853	105.217	90.4782	90.7315	108.741	88.8158	88.5611	90.5597
Emodin	10	85.5792	101.119	105.951	100.417	100.319	97.8625	100.498	103.503	114.229	97.8075	89.7026	94.2464	110.657	97.8394	97.3379
Emodin	100	92.9761	112.324	97.3353	101.609	104.466	96.6145	102.844	101.321	98.4863	123.799	96.0511	101.801	99.8193	98.2689	106.023
Emodin	1000	98.9673	95.2355	101.79	96.4599	89.8276	98.5004	104.491	89.5091	89.7657	88.1564	97.3429	102.092	74.5735	94.5499	90.5163
Emodin	10000	100.239	71.3967	81.721	111.844	80.8027	95.9887	111.693	98.1863	115.305	109.39	94.8611	111.801	89.8187	93.5455	105.29
Econazole	1	103.428	79.3044	101.655	103.276	113.129	115.983	104.898	109.933	106.007	120.45	97.4301	97.3839	114.1	112.147	101.506
Econazole	10	83.3604	140.201	92.1094	95.5263	100.722	91.2457	84.793	88.308	90.4384	80.2725	95.3131	89.7766	92.5576	91.0481	94.8842
Econazole	100	89.2849	84.7901	86.6883	91.8093	87.2003	96.8551	98.1512	112.275	99.1222	109.14	100.854	93.137	84.1864	98.7852	95.6712
Econazole	1000	57.4009	58.6516	78.4124	92.0011	89.4919	84.2011	93.1934	89.8352	99.0173	81.2139	86.0116	69.0317	70.0535	87.1849	87.8529
Econazole	10000	25.2105	29.1671	58.8064	58.0836	41.9112	54.818	89.101	58.1235	77.31	41.5357	52.2283	38.0876	43.0554	62.0833	61.9596
Eniluracil	1	102.438	75.5273	103.533	100.193	94.9129	108.597	96.3637	101.752	100.301	112.408	103.293	101.18	94.5965	97.6698	97.4066
Eniluracil	10	111.95	108.252	124.839	101.744	108.831	114.599	103.458	119.977	92.2355	134.271	117.374	112.852	114.655	106.088	101.602
Eniluracil	100	104.288	114.271	104.892	106.761	95.1516	113.083	101.354	110.196	118.187	122.664	106.629	112.665	106.471	114.21	108.62
Eniluracil	1000	108.083	91.4147	106.427	108.615	94.2785	104.492	104.23	97.3111	90.1159	95.0618	100.274	102.26	108.926	103.202	110.114
Eniluracil	10000	106.172	104.025	97.3698	104.045	89.6789	113.333	108.583	106.611	105.991	110.666	113.531	94.4613	85.9477	101.913	101.712
Epalrestat	1	95.3422	119.836	105.754	104.023	101.362	106.393	108.327	99.6886	120.273	120.416	107.966	113.5	101.117	119.645	101.134
Epalrestat	10	85.7747	105.591	103.482	99.8324	91.6309	99.8431	101.044	100.637	94.8063	102.431	100.652	102.057	95.0888	100.39	95.6464
Epalrestat	100	102.848	105.852	102.855	82.6291	94.9127	100.29	93.385	99.7768	99.5024	108.864	115.974	108.665	96.6808	106.383	115.302
Epalrestat	1000	101.6	99.0991	93.9394	104.405	95.3732	101.162	102.362	103.834	95.4933	112.3	104.437	99.4497	106.084	93.5152	102.347
Epalrestat	10000	109.994	109.547	116.368	99.8384	111.357	102.241	103.416	111.718	112.292	114.727	111.027	100.377	112.486	112.655	103.289
Etomidate	1	107.031	108.631	100.473	106.387	95.6943	96.8831	103.403	103.268	102.996	104.653	91.824	115.721	100.24	108.298	101.514
Etomidate	10	100.034	102.806	88.4246	99.4602	98.9876	99.7875	95.8892	102.565	98.5733	102.828	102.539	99.3862	94.6193	86.8333	98.6067
Etomidate	100	91.8703	110.843	104.338	105.137	91.6226	92.5257	99.953	101.933	108.229	95.3532	107.947	90.2941	104.48	112.57	100.161
Etomidate	1000	102.032	92.2886	100.135	107.653	108.618	91.7428	96.8898	100.459	104.371	94.6335	105.609	102.597	104.689	88.4652	95.8107
Etomidate	10000	88.4314	106.672	89.9452	90.66	78.4484	92.2609	96.8877	99.6236	107.358	105.45	87.5902	104.761	79.0772	105.869	98.7428
Etomoxir	1	105.138	133.922	93.4995	94.8573	91.282	103.706	99.5341	108.966	104.69	77.6997	94.2739	112.727	94.8333	106.672	98.3335
Etomoxir	10	97.2498	99.6518	94.3761	109.495	109.682	111.645	101.447	108.854	99.6355	74.6597	99.7621	95.7938	104.826	107.661	104.779
Etomoxir	100	98.9624	93.0765	92.9079	105.514	93.4912	115.582	103.609	114.307	105.075	83.2624	112.288	86.544	88.7881	110.191	97.2747
Etomoxir	1000	85.3315	91.9518	95.6534	58.5225	82.6969	100.599	92.0847	87.5671	93.3109	98.5275	94.4692	93.1505	64.7888	105.043	96.4269
Etomoxir	10000	79.307	92.9657	96.2737	62.6949	60.8174	78.8969	102.194	99.8698	84.5158	69.4758	91.1357	71.8304	57.8059	104.221	101.938
Everolimus	1	62.1437	48.9871	74.1602	72.2473	58.4528	66.0257	79.6928	88.6538	94.9289	91.4173	54.3257	70.969	79.3269	81.8146	83.8424
Everolimus	10	64.6366	38.0758	46.3598	52.8383	44.9191	44.6379	63.8918	77.3438	65.5768	75.5814	45.0771	50.371	51.8765	60.3824	67.5397
Everolimus	100	61.812	48.2769	53.0678	62.8273	44.7706	36.2491	72.6967	66.6238	66.9613	86.2623	41.0311	48.7602	55.9583	65.8277	66.9188
Everolimus	1000	53.584	29.725	40.7364	53.718	39.4376	33.7978	60.3801	58.5832	62.2695	54.9094	37.3244	44.5395	43.61	56.7194	59.7938
Everolimus	10000	22.559	34.5797	44.1935	37.9364	36.024	24.6185	56.785	33.8054	58.4813	42.9547	30.5231	30.5821	34.3485	55.6817	58.9384
Fadrozole	1	108.542	107.561	102.268	101.83	95.8354	115.362	100.219	90.4803	105.497	107.834	108.346	95.8246	102.731	112.544	99.6025
Fadrozole	10	96.3748	86.7569	93.3972	93.6874	87.3193	92.1905	90.15	90.6933	95.1037	91.7395	97.9143	97.9137	95.2949	95.3279	96.2742
Fadrozole	100	95.8832	92.7146	97.2113	102.518	92.1834	88.5521	93.3606	86.25	93.4642	88.0335	89.4595	95.8183	95.0125	100.945	96.244
Fadrozole	1000	93.1995	94.3895	101.363	95.4621	112.001	82.738	100.041	106.752	96.9313	85.9185	110.404	100.807	115.514	95.8117	106.879
Fadrozole	10000	98.1286	93.1952	112.385	106.518	111.876	102.824	104.924	108.93	111.383	99.1721	107.59	108.993	105.95	102.182	101.963
Fatostatin	1	104.668	89.238	94.5398	104.686	100.064	98.3182	98.2964	93.3716	92.6035	110.434	101.944	103.009	90.6428	106.42	95.2175
Fatostatin	10	95.9246	78.0764	97.3024	92.1549	101.103	86.2284	91.3064	101.295	97.8461	84.6156	99.8425	95.8762	98.365	91.7107	90.1179
Fatostatin	100	93.1902	105.866	100.911	103.736	87.1545	92.5321	103.597	92.0039	92.055	95.4788	105.671	102.027	94.9216	104.676	108.251
Fatostatin	1000	98.1829	108.258	111.329	109.09	106.118	113.352	111.276	111.416	108.147	104.648	90.3485	117.469	112.372	114.15	98.541
Fatostatin	10000	65.6835	103.944	87.8074	79.8146	74.0614	55.3208	97.4189	29.5224	90.351	43.1305	23.1341	60.1677	24.7848	14.4447	81.0893
FCCP	1	104.387	121.295	100.374	100.281	107.569	109.613	100.495	103.697	120.015	88.2139	100.581	109.248	118.651	94.6211	104.122
FCCP	10	100.96	92.6432	91.9548	97.6181	98.0439	83.6486	104.938	96.4911	94.0817	92.4283	100.827	93.4471	94.9166	102.821	94.2704
FCCP	100	98.9296	99.3476	96.0682	94.1648	92.4408	85.7817	102.068	104.998	92.6702	109.114	94.6701	92.1089	96.7439	100.724	102.34
FCCP	1000	88.5125	82.6807	82.7859	79.1102	65.7166	68.3071	93.4547	82.3191	79.8857	88.5455	80.8035	73.9697	81.9956	91.519	101.853
FCCP	10000	-1.011	0.458901	3.0294	0.398161	0.0820335	4.51481	4.29913	0.123992	1.51878	0.501315	7.07327	1.96792	-0.482079	35.1406	7.73338
Febuxostat	1	88.2383	90.5532	91.6589	102.299	101.249	92.5358	96.3474	93.953	96.9807	102.583	102.488	100.033	102.948	86.9575	101.51
Febuxostat	10	104.433	102.008	101.615	95.702	97.2628	103.44	97.6854	96.0442	97.8263	85.1997	97.4712	91.3134	101.469	97.6582	92.3977
Febuxostat	100	99.0563	141.231	99.0052	92.4107	94.0219	97.9891	98.4903	100.338	106.343	114.046	103.012	84.2046	79.8739	99.0375	95.1335
Febuxostat	1000	105.468	102.586	92.8665	105.055	98.4486	104.359	99.6074	90.2172	105.394	91.3247	94.6003	113.195	99.6806	99.3904	99.5598
Febuxostat	10000	115.795	94.8893	92.7375	100.955	83.9058	80.0676	93.1352	86.7516	84.5365	99.2894	90.4138	87.7209	82.561	93.7628	93.6335
FIPI	1	91.3329	79.6105	104.093	99.3321	104.182	100.376	96.6734	96.3482	99.0574	104.618	101.364	99.1155	96.9276	102.76	95.7701
FIPI	10	88.1142	103.975	107.107	103.236	92.8555	98.046	95.4073	98.5899	99.8183	102.728	92.36	105.739	101.042	103.545	93.9101
FIPI	100	100.045	98.9244	106.04	103.408	104.661	91.1262	109.677	106.641	101.324	111.51	103.011	108.433	99.8829	97.5089	101.296
FIPI	1000	94.5787	95.3808	70.6466	98.5823	105.951	94.9114	101.812	110.426	103.915	97.7271	91.2245	100.768	99.2955	97.9235	104.982
FIPI	10000	53.2262	68.9741	64.5462	70.4685	66.2173	67.6764	95.2904	75.8336	82.538	92.1536	65.1289	27.2638	58.9134	85.0004	96.291
Flavoxate	1	87.4704	92.9378	92.5585	98.0257	92.2432	94.6298	93.796	99.0853	90.9566	89.1826	94.6979	90.9992	86.9046	94.8315	93.4544
Flavoxate	10	83.6431	107.484	104.623	102.415	110.146	93.1842	104.811	99.4625	104.889	121.388	107.84	90.0282	99.9598	99.6253	97.6734
Flavoxate	100	97.9039	95.3844	100.892	97.5733	111.124	102.225	99.3429	105.006	107.299	90.6571	94.8164	89.8318	95.5971	97.5995	93.4819
Flavoxate	1000	94.8285	92.5837	95.9803	100.593	98.9562	95.6278	97.1333	101.107	95.2764	102.376	97.0036	98.8288	94.1196	98.3811	96.5766
Flavoxate	10000	98.5692	81.6443	94.5652	100.734	99.2418	87.0459	99.6112	103.15	100.011	102.799	106.342	83.1501	97.9445	101.301	108.983
Fludarabine	1	94.3347	127.567	86.2955	96.1373	96.858	87.6543	96.9703	95.5399	104.371	63.5712	104.067	85.8491	84.4768	103.908	87.3082
Fludarabine	10	94.4628	92.2106	98.0479	107.441	106.277	93.8757	98.0959	89.2718	91.0295	86.7091	97.6422	99.0827	94.6236	88.1852	96.5793
Fludarabine	100	97.3716	108.684	94.4971	99.6016	98.8427	106.218	91.4177	100.845	110.982	71.3793	92.544	97.568	88.8928	94.3407	97.5996
Fludarabine	1000	86.7155	96.8198	47.5949	68.2464	63.5646	103.865	89.405	102.376	110.522	55.7631	105.38	88.9665	0.611273	94.5689	96.9143
Fludarabine	10000	0.689512	0.613994	0.534773	8.84043	7.04414	37.8871	9.46105	62.2395	2.28892	5.94834	35.9171	86.3087	-0.200046	9.62432	29.228
Forodesine	1	97.1225	81.3333	109.113	96.4085	89.892	101.756	97.9301	92.6655	102.898	92.1279	106.968	94.9184	95.1405	100.868	100.203
Forodesine	10	94.4732	89.1575	87.4763	90.1113	96.0085	91.8105	92.2775	85.0382	95.9317	97.9698	94.1646	94.4352	83.9027	95.5136	93.9244
Forodesine	100	91.7401	93.0861	106.875	94.6931	96.8326	100.493	97.3077	95.2524	102.045	95.8338	95.4088	88.3049	102.946	94.3017	90.6581
Forodesine	1000	92.3454	103.077	107.967	92.9763	96.4156	99.1711	96.8944	92.9212	92.6222	101.515	85.0599	97.4636	91.0716	107.712	83.1088
Forodesine	10000	90.3053	84.0776	88.5438	88.6708	75.3626	91.3192	87.3797	85.7059	88.5777	90.1981	82.7936	99.3315	89.1354	98.9195	74.3264
Galloflavin	1	100.205	99.3062	92.8526	93.7103	94.8218	103.342	91.8342	100.901	99.6841	107.54	92.6676	107.409	91.0103	107.763	98.0155
Galloflavin	10	101.498	119.735	99.6832	94.9962	95.9949	95.3475	97.7064	95.0124	98.5814	100.553	97.1883	104.614	97.4574	105.483	99.2681
Galloflavin	100	94.5235	92.0092	113.231	105.943	90.6792	101.53	99.0652	112.623	121.649	113.947	114.365	100.144	99.364	105.742	100.842
Galloflavin	1000	106.432	114.597	112.57	98.1883	96.5986	103.861	101.567	111.349	105.801	180.299	115.13	115.875	108.101	112.002	99.3506
Galloflavin	10000	102.489	119.401	100.107	99.3678	105.342	112.435	106.071	114.605	106.689	185.866	100.034	112.388	118.303	103.677	108.405
Gemcitabine	1	78.5159	96.6246	95.136	95.6361	90.7943	103.509	103.475	96.2542	104.823	104.057	104.948	92.5797	83.2731	101.109	109.952
Gemcitabine	10	-0.03533	2.4301	2.33578	45.7455	17.4398	37.6896	24.4582	3.45433	1.41904	38.8802	33.4063	62.1258	-0.488246	25.8692	44.3571
Gemcitabine	100	-0.463892	0.0219301	1.01385	5.22337	7.86535	9.54552	3.17823	1.34688	-0.289423	-0.419523	9.80246	37.3065	0.0465593	34.0509	30.5383
Gemcitabine	1000	0.601733	0.303425	0.852009	4.64144	6.94477	8.8198	1.36971	2.33347	0.471933	0.32132	11.4666	29.6301	0.0529681	0.0305974	23.4666
Gemcitabine	10000	0.268156	0.340433	0.239714	4.90069	6.04294	9.47655	0.238003	2.18249	0.990909	0.435072	9.3875	28.7296	-0.135495	-0.275572	20.4305
GKT-136901	1	100.785	84.6515	89.0166	93.8072	88.0072	60.4839	101.635	86.5014	77.8748	70.9727	92.4113	108.907	97.9842	84.2794	95.7661
GKT-136901	10	106.794	100.613	108.885	107.753	100.75	119.043	110.852	112.241	113.95	96.157	105.468	92.5022	103.894	102.94	113.442
GKT-136901	100	89.6535	96.6706	96.0034	100.095	91.9529	84.3516	95.7736	95.3837	88.2314	94.4807	89.6304	89.3161	94.6455	95.6867	99.0737
GKT-136901	1000	71.8629	71.4309	102.774	99.9018	99.9908	94.5548	100.076	98.5545	102.558	90.8266	101.639	77.7307	95.5472	80.8006	94.1539
GKT-136901	10000	59.2016	38.4987	99.451	99.9154	98.0909	105.883	98.3412	100.696	106.377	105.033	104.201	53.9728	81.3976	75.8593	96.5787
Glutathione	1	106.2	110.674	96.1717	100.25	105.208	101.372	98.8564	93.1771	106.155	77.7878	105.653	94.3705	102.329	99.3481	100.242
Glutathione	10	99.1602	113.583	89.5208	98.1132	110.37	109.496	104.83	106.393	95.7414	94.8076	100.902	106.179	99.4272	106.024	102.307
Glutathione	100	106.99	91.3707	84.9128	97.6347	108.081	91.3897	91.0804	102.617	96.1055	98.6758	110.562	92.1575	94.3918	105.994	95.3839
Glutathione	1000	80.9097	92.5261	102.789	98.1291	95.9679	95.5867	94.1556	92.9936	94.1826	70.5167	95.695	93.6328	101.101	97.4576	105.053
Glutathione	10000	106.475	92.1452	89.8842	104.357	96.4629	106.896	105.863	104.109	110.752	105.29	110.228	98.6795	91.8839	95.3081	104.727
Glycyrrhizin	1	88.9588	70.0986	94.0756	94.9126	87.402	89.9407	97.5176	101.027	99.7685	74.477	90.003	88.689	88.9404	95.5304	92.1475
Glycyrrhizin	10	107.531	91.4101	103.106	98.7759	91.9521	95.3339	106.904	110.487	107.729	101.053	107.675	87.5435	108.909	100.211	102.871
Glycyrrhizin	100	108.396	132.659	103.789	98.7267	107.348	104.606	103.362	104.48	106.722	113.378	113.96	101.955	117.205	113.732	95.7524
Glycyrrhizin	1000	85.2898	79.3355	94.7511	92.7017	99.5779	99.2691	100.384	114.326	109.216	103.221	101.321	91.6203	95.4337	105.407	98.387
Glycyrrhizin	10000	102.184	92.338	89.0471	102.247	84.3047	97.2455	93.3813	99.4826	84.8067	98.657	106.465	83.3809	83.4339	97.2033	96.1965
GNF-Pf-3777	1	105.748	99.5142	86.3022	97.5067	91.6199	87.8735	92.3019	96.7454	98.5212	89.6815	99.6201	102.038	95.9371	99.9189	103.233
GNF-Pf-3777	10	100.661	121.527	104.02	102.41	91.0538	114.629	99.9469	98.9545	104.511	92.2033	95.5731	100.252	103.89	104.106	92.1655
GNF-Pf-3777	100	97.137	107.853	90.8656	96.1296	87.8751	102.42	90.3409	97.8234	104.864	104.538	110.383	103.283	89.5472	92.0134	85.6141
GNF-Pf-3777	1000	67.5229	75.7643	66.3217	71.2943	53.3745	36.9762	86.6682	94.0578	53.1059	59.1149	67.1255	56.2084	66.4468	66.6194	62.2573
GNF-Pf-3777	10000	2.63973	17.9747	6.53192	32.8315	6.50935	21.2206	31.7942	28.7559	13.5515	0.853064	27.5847	4.09832	4.90131	16.5359	30.8983
Gossypol	1	97.6544	103.807	94.6182	95.1887	95.0415	105.227	97.249	103.414	101.1	106.638	95.8316	94.6421	95.8197	100.81	95.3277
Gossypol	10	91.1766	97.6205	85.5182	105.973	94.1517	100.565	97.5029	102.634	104.392	107.865	98.8617	102.874	89.976	105.578	90.3427
Gossypol	100	93.5602	95.1904	111.853	104.427	105.301	115.676	103.754	105.181	101.435	110.563	105.311	91.0358	98.7863	104.969	96.5961
Gossypol	1000	104.325	97.0783	91.8144	103.324	86.0647	92.7184	94.1369	82.5828	107.669	117.179	100.704	110.207	68.3397	98.165	84.3797
Gossypol	10000	-0.358031	-0.453127	0.585996	0.377964	0.645608	2.20584	0.94638	0.171177	0.90247	0.854334	5.89135	1.44897	0.78815	28.0309	0.727394
GPNA	1	116.708	101.355	92.1625	108.953	108.144	106.07	106.904	107.079	95.2131	102.61	111.729	108.268	114.427	106.714	106.436
GPNA	10	93.5346	99.6012	96.4363	108.917	95.4767	91.0274	102.216	90.5014	103.625	60.6103	115.31	96.2793	106.438	91.587	100.616
GPNA	100	100.245	108.732	105.362	97.9659	102.528	110.395	100.535	98.8718	105.847	104.03	95.8698	100.127	94.1493	94.8551	101.098
GPNA	1000	99.5337	98.2153	98.3027	111.117	96.4236	96.4689	104.705	106.635	91.5401	99.299	101.907	108.876	100.537	99.5209	101.914
GPNA	10000	124.494	133.503	103.719	100.322	109.514	101.985	104.875	109.291	104.105	124.793	107.755	120.127	119.142	98.332	103.739
GSK2194069	1	88.0633	100.531	94.7073	98.4705	99.8463	99.0745	98.0977	100.573	105.791	100.717	95.3869	95.4301	97.1434	90.4259	98.6946
GSK2194069	10	95.703	77.4346	91.2202	97.5077	94.8232	100.781	98.5988	98.4169	90.4717	66.7314	103.583	78.0663	86.2644	99.3709	93.2511
GSK2194069	100	81.0218	75.0565	89.9875	88.6588	99.9288	94.9248	106.943	106.784	106.606	48.4448	111.971	72.972	82.3832	108.273	104.046
GSK2194069	1000	83.9498	53.2265	87.9964	82.8462	102.398	86.2185	99.3812	97.7855	101.248	34.9723	90.3069	78.9653	78.9818	94.732	103.264
GSK2194069	10000	59.9353	44.7213	64.8886	72.3722	67.1047	58.3276	89.9307	88.3506	78.457	38.1325	82.3705	54.4361	63.7423	79.5987	101.161
GW4064	1	110.488	147.294	103.967	104.975	96.8242	91.4856	102.326	95.5625	85.7493	114.606	85.6176	108.879	111.038	110.274	88.8113
GW4064	10	107.161	107.604	87.5656	102.672	99.659	93.7909	99.3157	86.1782	87.1893	93.8426	81.5383	106.567	96.1712	99.3266	92.2697
GW4064	100	78.5522	93.8176	95.9188	94.1985	90.7404	95.979	94.0026	83.951	86.775	89.6568	95.8451	104.559	92.254	101.076	91.5439
GW4064	1000	68.2121	86.695	86.6514	85.2584	85.0546	85.5636	95.7749	86.2347	86.9868	109.219	76.7546	90.8728	87.7441	95.8934	90.5113
GW4064	10000	6.80043	-0.110541	67.6876	43.4059	75.9768	31.7034	89.48	68.4804	66.717	51.4941	51.2018	49.3909	37.4409	52.9847	54.6207
GW9508	1	98.242	98.8562	100.747	96.8254	89.2081	100.981	92.798	84.3456	111.68	90.028	90.6344	109.365	92.8764	102.356	95.0585
GW9508	10	98.7382	91.6656	104.302	98.6472	92.3845	89.4578	96.5654	103.084	104.839	94.2601	101.279	88.7902	112.492	99.3592	100.921
GW9508	100	102.761	92.0839	107.498	107.543	101.02	89.6309	108.012	95.7544	100.601	104.192	96.8393	100.244	97.0657	119.64	103.807
GW9508	1000	102.526	89.624	109.717	93.1977	98.7776	101.866	108.131	111.743	109.369	103.331	108.436	94.1882	124.259	97.7683	111.194
GW9508	10000	105.847	104.15	104.375	106.155	99.2721	93.4424	104.505	103.2	104.054	83.498	106.66	120.059	135.187	107.328	111
Haloprogin	1	109.312	100.233	102.577	94.4036	104.426	95.8791	108.85	106.073	103.448	92.2158	107.703	93.7826	119.913	97.8465	100.748
Haloprogin	10	97.9531	112.754	95.672	94.58	94.9717	97.1182	102.716	107.972	101.031	109.456	101.229	91.4024	92.9679	112.247	97.3992
Haloprogin	100	101.279	111.719	98.7893	99.8607	107.09	104.229	108.915	113.382	106.325	107.825	101.249	92.6321	104.375	107.115	100.099
Haloprogin	1000	89.0337	108.208	94.1186	101.46	80.6358	73.9367	98.2129	101.792	106.353	108.57	101.015	95.5514	71.4938	99.5111	73.9843
Haloprogin	10000	0.356052	6.56658	0.148938	21.6757	2.77166	2.51067	0.243155	-0.066	0.615162	51.3669	0.828782	18.1146	0.184904	62.5852	0.28831
Hydroxychloroquine sulfate	1	78.8486	81.0368	92.7491	86.9712	92.9658	88.4953	94.4014	92.6622	89.4779	124.715	95.11	84.0927	79.7192	95.4881	91.4871
Hydroxychloroquine sulfate	10	111.746	116.596	103.922	107.74	102.818	113.087	106.204	128.474	101.917	101.392	107.622	97.8084	106.557	106.078	105.782
Hydroxychloroquine sulfate	100	93.2182	91.7635	91.7628	105.526	104.587	99.052	98.7693	92.1618	99.045	96.5501	94.5848	105.452	97.5599	101.273	102.071
Hydroxychloroquine sulfate	1000	101.69	127.253	88.2229	94.854	99.0442	119.329	94.8672	105.606	127.726	98.4628	112.12	101.063	84.27	127.363	92.2317
Hydroxychloroquine sulfate	10000	105.9	108.031	86.6713	93.5963	97.0235	99.3051	98.2181	104.748	98.0325	84.1403	114.338	110.637	94.7918	104.191	109.69
Hydroxycitrate	1	81.3852	68.9443	87.7572	93.0157	94.3838	86.5145	83.0766	90.2796	79.5747	55.7737	79.9604	81.5609	80.248	80.8156	83.796
Hydroxycitrate	10	106.737	103.869	86.8335	95.8773	98.3748	108.908	100.961	95.7826	98.2389	96.5664	94.5415	98.7661	95.7423	112.147	93.4454
Hydroxycitrate	100	110.73	99.3745	98.0079	115.476	104.749	103.947	99.119	78.124	111.496	92.8649	93.6027	102.419	89.0637	91.9884	97.4892
Hydroxycitrate	1000	105.943	89.5381	90.5774	93.8357	97.3329	84.7171	95.8227	103.994	95.1384	75.3789	101.884	109.914	103.743	100.5	97.6934
Hydroxycitrate	10000	90.1963	92.5033	99.4556	96.4072	92.3885	87.9877	102.22	96.9696	99.5875	102.886	91.5302	107.856	104.691	88.6185	104.789
Ibandronate	1	95.0101	84.4163	93.132	104.211	88.2017	107.151	99.5526	93.9517	106.68	92.3863	102.639	113.443	94.577	107.734	94.7484
Ibandronate	10	90.521	109.694	98.2744	98.2762	90.9281	104.809	99.2665	110.366	105.191	111.073	108.196	91.9606	95.9595	107.74	101.699
Ibandronate	100	103.553	111.086	89.9675	99.9682	89.8811	95.1347	94.4388	97.2282	108.604	102.916	96.5154	81.8888	94.3929	103.219	103.277
Ibandronate	1000	86.592	100.407	102.884	105.593	109.745	99.8339	109.141	113.795	95.4851	90.4813	115.291	101.872	119.514	97.9716	113.132
Ibandronate	10000	116.12	117.106	115.086	103.011	105.02	111.614	111.499	112.132	113.549	142.222	110.99	101.404	121.904	107.06	114.761
Idazoxan	1	82.346	97.2251	102.227	100.974	104.667	104.67	98.8765	97.3776	96.4228	89.1269	103.772	80.0295	87.3377	105.423	103.792
Idazoxan	10	105.541	108.686	105.673	98.3943	107.681	104.447	103.624	97.9018	111.541	80.297	112.145	98.1464	108.09	102.98	107.432
Idazoxan	100	80.6136	95.1435	91.1042	88.9783	96.4815	78.6375	94.3788	86.853	85.5616	79.9807	93.6416	90.7347	80.6553	89.7926	83.3329
Idazoxan	1000	82.9306	89.4721	89.0897	96.475	91.8435	90.9754	92.154	94.1969	95.1139	97.1546	96.377	100.106	89.2527	100.746	91.3905
Idazoxan	10000	89.0688	101.556	101.685	92.9701	104.798	87.3886	89.3033	93.7375	90.4233	75.9093	85.8677	90.9008	73.2351	95.0593	103.38
Idoxuridine	1	103.219	115.719	96.0245	101.96	92.948	102.78	101.798	98.0612	93.8184	112.625	101.265	85.6032	101.765	102.346	95.3927
Idoxuridine	10	89.1683	91.1816	91.4458	88.8262	95.8869	96.7306	92.2282	92.4465	90.4914	105.083	107.702	101.698	86.6899	99.6148	100.005
Idoxuridine	100	92.6381	94.1027	93.5185	103.134	101.853	100.6	97.7705	104.941	92.0033	102.311	105.419	99.341	97.6437	99.3157	99.6044
Idoxuridine	1000	63.6488	83.4575	76.0353	86.9547	88.6429	48.8568	95.3422	83.3679	59.7345	94.9693	84.0754	73.3289	15.6439	95.2033	104.29
Idoxuridine	10000	21.6692	32.1425	52.0592	47.0739	66.4569	26.3107	84.7836	28.2052	36.1339	83.9505	63.2601	47.1118	1.21884	60.3217	89.9632
Indapamide	1	111.046	100.469	99.5618	92.1667	89.7579	89.2903	98.2148	94.1351	107.243	87.6631	86.7392	111.673	115.763	92.5205	93.4708
Indapamide	10	98.3828	93.3413	111.887	110.635	110.868	104.75	103.411	98.2144	112.287	94.9705	105.06	97.2803	93.8936	93.7799	105.329
Indapamide	100	101.563	96.5025	111.859	98.051	95.7835	77.6281	100.853	97.5466	100.982	81.5846	101.208	120.312	95.3213	113.339	93.1757
Indapamide	1000	97.7605	100.29	109.977	94.3425	104.389	102.01	100.568	93.8048	104.665	92.9686	97.3048	100.381	99.6594	102.32	95.4255
Indapamide	10000	99.38	86.0571	90.9179	91.3133	89.6636	105.353	101.934	100.039	102.759	101.978	100.89	101.756	91.9438	98.0349	96.9528
Indisulam	1	99.3544	121.852	100.529	94.3388	102.326	102.019	101.573	99.0804	102.957	107.114	138.838	113.309	108.401	96.7766	102.525
Indisulam	10	84.2988	101.853	95.2612	89.0323	99.1228	103.529	98.4339	103.758	98.1419	106.83	128.719	101.088	87.2712	101.104	94.548
Indisulam	100	56.2055	97.8235	80.3204	111.312	108.436	87.4233	104.875	97.9472	95.7729	85.814	172.989	89.1563	110.347	97.4093	112.502
Indisulam	1000	0.619969	32.6467	48.2118	55.1777	29.9308	58.5748	63.2383	35.188	95.8875	97.2375	50.4592	65.4308	46.5685	65.1779	94.3079
Indisulam	10000	0.0378429	7.23902	11.0505	21.8693	13.7377	18.9798	24.8312	3.51265	34.6633	37.112	15.5254	36.7017	9.34455	26.7945	71.0725
Indomethacine	1	86.865	105.086	97.9114	86.3638	100.371	112.834	98.3451	108.31	109.208	123.901	110.311	95.2171	89.5398	120.354	100.063
Indomethacine	10	82.0934	93.7213	93.8239	98.4549	101.391	84.0067	106.852	98.3396	92.8439	104.464	106.036	101.264	94.1028	95.2561	98.789
Indomethacine	100	102.469	98.2152	99.7761	92.9473	95.6066	96.0476	99.9546	98.3942	94.3371	100.095	98.0161	96.0296	104.636	98.9691	105.392
Indomethacine	1000	95.2809	107.676	111.746	107.272	96.4297	110.248	109.583	90.3562	92.6541	84.5951	99.3076	102.945	112.116	94.1622	109.684
Indomethacine	10000	92.2279	94.533	92.3503	91.5313	79.9934	102.177	95.6885	94.063	95.4968	147.016	97.579	90.4074	81.7776	94.2849	97.7923
Indoximod	1	93.2756	103.626	104.436	94.5106	93.7601	108.928	111.702	97.802	109.626	101.734	106.587	102.652	133.886	96.0243	99.2548
Indoximod	10	88.154	97.686	101.959	97.2182	100.542	86.7569	96.1801	97.1837	97.124	90.172	99.0265	107.709	95.2816	101.382	96.4055
Indoximod	100	102.906	81.3377	92.8588	91.0988	90.9345	82.5357	95.6416	100.112	85.8159	116.495	102.189	79.8104	90.6424	102.071	101.804
Indoximod	1000	85.4695	86.7709	97.6847	113.149	104.818	106.331	117.364	106.197	120.355	97.2791	99.2038	87.5019	84.7442	107.181	94.8043
Indoximod	10000	94.945	76.7252	91.8445	94.6561	95.594	101.401	98.986	92.8691	100.06	105.874	97.5785	89.9084	100.115	103.71	98.3818
Isocarboxazid	1	107.104	104.482	94.146	98.896	96.1776	104.904	104.919	95.0443	111.934	106.868	96.5113	116.139	99.0818	100.662	97.7682
Isocarboxazid	10	94.9534	96.3486	101.938	97.9291	99.5547	91.333	102.727	101.157	87.8271	90.0524	109.111	91.4841	100.857	99.8516	102.002
Isocarboxazid	100	97.5223	103.419	104.04	99.6659	93.8076	94.3399	108.815	101.136	111.095	106.278	98.4737	88.5116	100.452	98.3535	109.761
Isocarboxazid	1000	81.3725	106.047	107.186	95.4694	93.8713	98.3279	112.454	90.4341	92.5802	121.945	108.023	99.5951	116.88	99.0863	97.3759
Isocarboxazid	10000	80.4021	96.6431	80.7875	95.8068	100.5	65.5839	92.0114	85.4475	103.12	101.538	91.0649	107.116	80.6505	95.1931	86.6507
JZL184	1	94.9438	92.1865	90.1703	96.9684	101.429	90.7979	100.533	101.909	97.2505	96.8974	100.762	92.8192	95.2044	109.997	97.2187
JZL184	10	95.714	100.033	110.764	101.988	102.063	107.641	99.4944	111.752	114.272	98.8331	107.294	109.993	96.4911	97.852	102.729
JZL184	100	98.9345	116.875	103.529	95.9387	112.063	111.802	102.034	113.796	119.522	104.927	100.501	105.556	90.6684	129.394	95.3893
JZL184	1000	94.5393	107.102	102.858	89.7205	90.5109	105.007	101.73	103.667	90.5854	102.642	104.062	87.0421	92.9144	102.763	101.207
JZL184	10000	88.4535	92.9044	92.3211	96.6052	85.8344	92.2891	95.1761	98.8971	97.4205	100.791	94.0428	95.7178	69.3707	90.6596	96.2499
Ketoconazole	1	92.5102	92.4765	93.5911	104.353	100.501	98.442	101.642	97.7501	103.5	103.843	97.5296	98.6319	90.7629	103.619	105.15
Ketoconazole	10	94.2917	110.138	91.7514	97.9205	101.692	116.568	95.5466	112.52	104.923	108.534	104.812	95.1913	78.2908	113.239	95.9461
Ketoconazole	100	102.083	100.278	95.6219	96.3171	95.0602	100.963	100.362	90.8189	94.0555	97.8342	90.8873	97.2828	99.9613	96.2583	97.4018
Ketoconazole	1000	98.188	104.357	93.9741	96.7161	105.012	103.02	99.7627	100.82	111.895	111.847	93.6786	91.7671	92.6304	114.305	103.804
Ketoconazole	10000	54.6606	88.147	90.0628	82.6067	70.5312	44.0599	99.508	69.8574	67.2347	75.4596	42.8515	95.7955	78.8309	97.4837	91.0798
Ketoprofen	1	98.5582	98.7792	88.3823	97.6266	84.7611	85.8349	92.0362	97.5454	97.584	93.2636	100.188	92.6398	94.7112	93.1956	94.605
Ketoprofen	10	108.042	98.6925	94.0716	96.4091	93.4392	107.814	90.676	102.41	98.2666	95.6877	111.004	102.01	95.5952	98.9406	97.6491
Ketoprofen	100	95.2855	101.726	122.442	105.907	108.886	101.948	107.735	113.677	121.253	111.597	109.059	92.0957	116.538	108.761	107.289
Ketoprofen	1000	91.796	116.237	95.4796	99.6174	98.85	101.121	88.4957	107.751	110.717	101.438	106.759	101.704	94.2443	117.443	96.0444
Ketoprofen	10000	93.7766	112.52	103.468	95.7173	94.9395	94.4919	100.75	104.634	99.97	109.709	103.602	102	97.1261	115.21	96.2762
Kifunensine	1	96.3717	76.3054	91.8295	103.222	92.5319	107.153	103.165	96.5221	99.6004	102.466	96.1385	93.248	94.9629	96.8737	98.6245
Kifunensine	10	96.2617	104.555	101.884	98.5618	98.3795	103.552	101.656	95.4283	105.247	90.5673	93.2064	102.08	106.015	99.8573	95.1712
Kifunensine	100	102.935	116.525	107.194	114.171	105.956	101.579	110.091	116.466	125.249	120.353	111.691	99.2919	113.557	105.398	97.6708
Kifunensine	1000	82.9218	81.3032	88.6962	84.4469	83.3859	88.9897	88.7297	95.6955	87.8468	120.336	88.6261	87.6336	86.7392	107.323	89.0231
Kifunensine	10000	72.1394	130.292	92.3679	107.045	96.2412	101.416	100.097	90.9361	108.674	143.58	85.5697	107.085	90.4583	135.774	103.665
L-Kynurenine	1	108.215	86.4853	100.626	105.289	98.7977	104.372	102.147	106.585	116.794	122.487	102.813	104.468	107.508	119.532	97.0152
L-Kynurenine	10	102.897	93.1996	91.6715	104.808	90.4665	445.695	96.2982	102.732	80.1151	100.232	89.3548	124.916	90.0682	102.385	93.0727
L-Kynurenine	100	93.0849	100.171	102.395	100.112	99.4977	96.5607	99.0029	102.628	101.776	111.099	92.7915	93.2979	101.284	90.6035	100.736
L-Kynurenine	1000	100.886	97.7361	93.7989	106.738	105.511	103.492	117.184	100.004	104.051	105.227	102.12	101.463	106.857	103.939	102.214
L-Kynurenine	10000	89.3854	66.1258	95.8877	107.085	99.2085	97.2731	100.556	98.7385	92.7399	109.187	96.7359	110.439	101.6	98.4165	101.545
L-NNA	1	96.417	102.006	89.4067	101.104	88.3477	92.7129	96.4404	90.6689	103.191	96.0964	89.2502	103.627	96.4842	98.768	98.0844
L-NNA	10	103.029	73.5985	95.8106	105.332	92.6342	106.711	99.7909	101.781	98.4768	75.4063	93.7167	94.8626	103.123	95.5525	104.663
L-NNA	100	106.058	92.3903	92.0685	100.348	101.647	105.725	99.3607	102.223	104.625	114.019	96.3102	116.664	105.102	109.189	96.9324
L-NNA	1000	103.409	98.003	84.2086	90.8629	87.4401	94.7518	91.5238	93.7423	91.5983	92.3917	92.6337	92.0851	88.8714	96.1445	92.9877
L-NNA	10000	106.864	88.4056	91.0109	100.562	91.7819	93.5324	92.197	94.4653	95.5992	125.862	89.8411	101.869	96.1365	96.7404	91.0579
Lestaurtinib	1	73.5638	78.4623	83.4412	99.5546	95.9676	104.084	100.127	106.551	95.5438	91.8189	98.2714	94.1794	93.9212	106.52	94.3974
Lestaurtinib	10	7.97236	14.4132	54.1141	94.426	89.779	90.9724	92.3055	84.3928	90.3917	77.5716	69.3227	94.2943	65.2138	97.8685	104.721
Lestaurtinib	100	-0.543889	-0.694469	4.06301	34.1765	39.4309	59.6157	68.0834	61.4383	33.176	44.4692	28.0011	64.5051	28.2419	37.1045	87.1597
Lestaurtinib	1000	0.551781	1.2345	0.62036	25.0053	43.1443	21.8176	9.72988	9.84199	19.1127	17.5396	10.3073	13.5426	22.4913	19.528	46.0394
Lestaurtinib	10000	0.212295	-0.368611	0.201443	0.148212	5.99711	1.07625	0.0123688	0.0250662	4.53529	0.00654467	6.14359	2.73828	-0.237679	0.0019659	0.504758
Lonidamine	1	78.4912	102.252	106.164	99.0767	103.054	103.365	96.6775	102.194	102.216	100.018	97.7742	94.2278	104.29	106.761	106.921
Lonidamine	10	96.2143	112.8	110.967	94.5952	97.0205	110.592	99.8584	106.2	111.248	119.095	102.986	104.18	89.4326	114.009	97.0477
Lonidamine	100	88.8769	116.019	101.7	108.275	112.196	107.451	107.46	100.704	120.085	90.1971	102.786	118.498	107.553	105.305	102.276
Lonidamine	1000	98.0923	91.2923	87.5289	99.8913	97.0069	83.9633	105.812	93.7246	99.4714	82.2035	84.7146	98.3544	90.0705	95.5283	99.2827
Lonidamine	10000	105.502	98.4303	72.507	101.682	88.8062	90.657	104.773	95.1349	105.566	105.076	71.8955	82.6074	94.4704	99.4124	100.835
Lovastatin	1	97.5852	86.4033	97.4148	88.8124	101.768	93.5718	100.958	108.163	101.266	96.7718	98.7067	107.845	108.616	97.5131	98.0528
Lovastatin	10	97.2962	85.728	101.284	102.87	96.3917	67.8098	91.8601	105.488	87.8366	113.019	93.2683	98.8962	94.5662	97.6423	88.7536
Lovastatin	100	105.669	83.8008	95.7281	104.505	94.0244	114.043	97.2085	110.774	114.074	101.153	106.742	101.29	95.3431	104.155	100.268
Lovastatin	1000	93.5135	87.4268	96.7912	92.2971	87.1918	98.8199	93.647	103.53	92.5733	100.911	96.3445	99.3391	98.6994	93.8243	97.323
Lovastatin	10000	93.246	74.7207	92.1742	90.9091	83.9934	95.4423	90.6864	102.281	86.3292	101.592	90.1888	88.3515	79.1101	92.4703	98.6283
LY-294002	1	131.489	125.471	115.801	127.186	114.864	122.644	121.513	142.895	132.702	130.25	113.829	135.425	176.345	123.14	116.311
LY-294002	10	119.721	119.293	102.794	108.043	100.24	104.224	95.9706	103.116	92.1317	118.413	106.177	103.564	95.6915	101.772	94.0854
LY-294002	100	0.363787	77.5323	95.2959	46.0731	56.3161	90.4851	9.05051	17.6374	23.0569	102.575	82.783	90.3108	1.14229	106.077	99.7996
LY-294002	1000	-0.296616	1.15574	83.211	84.2146	95.0611	98.8964	90.3992	89.4493	98.9373	0.80146	90.7746	6.73538	95.6076	92.8244	95.8128
LY-294002	10000	-0.095852	0.259874	40.7233	65.3046	54.8349	45.112	57.1407	54.9158	78.099	0.404124	28.4099	0.516286	48.0262	30.7042	59.2638
LY-2183240	1	98.2927	98.9829	95.9461	82.9747	101.067	94.6436	105.209	100.572	101.354	114.025	93.6913	100.139	96.5551	97.5355	102.511
LY-2183240	10	113.918	121.66	101.525	109.36	100.537	109.188	99.409	112.121	112.362	136.386	108.289	110.664	110.088	115.847	111.913
LY-2183240	100	89.2209	115.393	101.884	103.094	96.4605	101.489	96.6794	114.49	101.898	105.592	103.542	111.689	98.1011	124.672	101.736
LY-2183240	1000	76.3918	103.525	88.602	85.5195	77.8822	95.0039	86.895	69.1724	87.0846	107.621	60.598	78.071	13.6963	111.888	67.6093
LY-2183240	10000	0.0147141	0.74644	0.0786663	3.39789	3.07401	0.73193	26.4776	3.07228	1.0863	2.17455	8.52343	4.59504	0.269366	1.40494	34.9992
Masoprocol	1	107.764	98.3893	86.6138	95.7914	101.881	99.7977	97.0476	99.179	113.987	88.9681	99.0118	87.2417	103.533	97.1283	95.3536
Masoprocol	10	91.6087	106.107	108.517	95.7103	94.3298	85.855	103.516	103.038	105.821	81.249	108.591	108.607	88.079	96.2174	98.438
Masoprocol	100	92.5333	110.333	102.255	106.218	102.215	120.13	100.634	96.0642	136.707	118.188	108.5	104.588	101.376	117.623	96.2479
Masoprocol	1000	97.1606	91.1637	84.1827	95.4813	101.911	107.719	110.674	100.547	114.502	90.0373	94.8339	95.8077	103.612	93.3393	93.4421
Masoprocol	10000	9.84491	65.8193	22.7784	94.0083	59.4271	66.1505	56.2292	3.98223	79.7891	6.30521	48.1966	76.7272	5.25111	70.1036	85.8713
MB05032	1	102.149	133.908	97.5917	110.833	96.3497	95.8222	97.7129	98.1476	95.3212	56.1974	109.513	104.258	85.338	105.9	107.434
MB05032	10	101.327	96.9954	85.2836	97.4163	94.9146	107.816	96.8932	108.359	93.1007	90.0818	90.7839	118.223	110.716	98.3158	102.911
MB05032	100	112.551	101.547	95.1702	102.401	98.7335	108.129	98.0369	104.858	117.667	72.7654	102.119	109.103	102.166	106.34	98.3005
MB05032	1000	100.977	112.745	100.749	94.4086	90.6001	111.843	99.5223	103.199	108.604	104.543	98.7953	102.959	95.1549	98.684	104.324
MB05032	10000	87.2712	104.339	86.6494	80.2768	88.2362	101.124	83.8922	92.7361	85.5363	66.9532	107.644	92.4951	86.7301	103.961	95.509
MEDICA 16	1	123.541	112.922	99.7855	110.268	105.599	118.613	100.404	103.982	116.397	108.571	91.6741	113.718	105.428	121.148	103.297
MEDICA 16	10	104.526	97.0874	113.527	85.8389	94.1753	97.4018	95.3063	99.3575	107.814	113.965	95.799	107.95	89.4102	104.433	94.7629
MEDICA 16	100	94.0139	106.775	101.651	99.2936	100.742	107.401	101.373	96.3348	95.153	97.9826	98.5583	103.258	98.5379	102.251	97.2107
MEDICA 16	1000	101.675	79.3781	102.153	98.6414	105.498	106.822	101.183	101.399	109.537	116.408	106.609	96.7667	94.216	98.2464	96.5105
MEDICA 16	10000	115.591	96.7047	111.464	97.821	97.7657	98.7136	103.079	91.5179	119.311	107.527	99.7809	116.802	106.387	90.7169	99.2647
MERCK-544	1	97.8236	97.3323	95.8999	102.133	97.6312	99.177	102.344	101.453	103.791	94.7043	100.796	109	107.423	90.1803	101.502
MERCK-544	10	100.022	125.696	100.288	94.476	94.9765	106.097	95.7701	97.5504	105.831	154.21	105.863	117.057	66.328	109.836	106.736
MERCK-544	100	101.883	114.861	93.3356	91.9379	86.8846	95.7922	89.3447	93.533	95.1608	102.886	98.5023	89.2893	85.7213	104.351	93.7102
MERCK-544	1000	87.2902	80.7291	97.6683	92.9383	78.6552	106.423	97.4348	87.7063	92.3768	74.7686	95.1973	102.826	94.6641	90.1649	101.526
MERCK-544	10000	105.667	118.419	95.9557	100.813	97.9435	115.806	109.444	96.6217	132.183	128.7	105.211	129.274	92.2391	118.099	91.1103
Metformin	1	91.2198	104.508	113.204	95.5817	101.972	98.2177	109.198	101.53	110.09	98.2353	97.3819	91.8552	107.29	102.729	99.3789
Metformin	10	79.7024	91.4729	89.6525	87.9147	95.4938	98.8979	93.5656	100.879	94.3474	93.7553	97.2531	101.972	90.3489	98.2841	95.412
Metformin	100	81.6553	116.879	95.5188	97.9193	96.1596	98.4141	95.4386	99.196	107.077	108.726	100.61	97.4956	91.9695	103.516	92.9566
Metformin	1000	107.341	101.643	97.9044	97.6715	109.672	102.509	97.0735	100.797	102.078	101.851	100.321	103.024	100.353	106.329	101.201
Metformin	10000	84.6825	83.4788	91.7643	92.9149	88.527	88.0569	92.1557	88.5105	97.272	84.335	96.2808	91.1024	89.1539	93.9231	94.3743
Methotrexate	1	111.819	88.1033	104.772	98.7874	98.9523	97.0614	108.498	108.787	101.736	81.4803	103.734	86.9005	106.687	83.7034	99.7848
Methotrexate	10	45.3923	33.1406	44.2562	33.9544	63.0691	59.1691	94.7942	49.6777	18.5512	32.0054	93.8266	102.809	98.3108	90.6932	96.5575
Methotrexate	100	3.39839	0.910313	5.95284	22.6526	38.9285	40.4393	40.3551	3.59016	27.9213	5.38295	98.8833	13.2763	2.70863	44.4114	12.9709
Methotrexate	1000	2.46586	0.853197	7.21092	19.3554	33.3114	21.098	29.4159	3.44035	6.63322	7.27617	94.3063	18.8992	1.63706	35.8145	10.3073
Methotrexate	10000	3.2065	0.96209	7.85827	20.8154	42.5342	20.7206	30.8263	4.58158	7.7946	8.3884	92.9456	21.7242	2.27962	47.0614	11.8083
Methyl jasmonate	1	106.143	108.292	101.998	95.6277	99.3063	109.29	103.946	115.045	97.347	92.6935	115.166	90.1717	107.534	98.7611	103.491
Methyl jasmonate	10	104.026	113.379	100.707	100.083	107.744	99.8524	109.752	110.187	99.0515	99.1187	95.6886	95.8738	110.918	94.2093	111.354
Methyl jasmonate	100	108.301	116.321	110.911	104.729	110.336	96.9421	101.366	100.551	113.777	105.14	93.873	103.526	102.945	90.7566	100.808
Methyl jasmonate	1000	104.907	94.3491	96.211	98.6581	99.0962	91.8547	92.9964	99.869	99.4619	96.5397	101.355	102.19	93.1763	99.3224	95.3231
Methyl jasmonate	10000	101.251	96.6267	106.693	110.277	104.301	102.851	100.248	108.324	110.842	110.876	104.531	91.4578	103.249	98.0155	106.495
Methylmalonate	1	94.6856	106.772	96.1738	89.2214	90.0592	91.7354	95.3674	87.3655	87.5495	84.9145	92.5152	95.2516	92.5502	98.8812	98.5195
Methylmalonate	10	80.2978	86.7947	93.0267	101.144	93.6787	100.273	94.5794	96.4881	100.08	104.426	90.7639	101.359	89.1977	83.3193	94.4813
Methylmalonate	100	106.894	123.708	106.276	106.299	96.9497	111.838	97.1717	96.5821	109.063	92.1769	91.2289	105.515	103.942	105.187	101.19
Methylmalonate	1000	97.1027	78.3277	96.0903	98.2472	90.4868	88.2627	94.0247	92.1514	81.5442	115.815	88.9473	95.1566	98.2802	88.7401	103.242
Methylmalonate	10000	101.866	89.2445	90.3169	90.3067	85.6054	93.6076	96.1087	87.8723	95.3331	90.0521	88.4265	106.859	96.1488	97.0498	87.6124
Metirosine	1	107.319	94.4308	99.2323	101.812	89.3514	107.414	94.9547	91.0724	100.69	99.1654	105.336	113.163	98.3956	103.167	98.2659
Metirosine	10	87.2917	81.4688	101.044	108.087	91.0688	95.1191	96.5891	96.7118	92.6141	93.6694	93.8545	90.1542	89.091	104.824	99.544
Metirosine	100	92.3039	82.8657	107.457	106.561	102.342	96.8755	102.608	106.536	99.6459	89.6969	94.7009	101.055	114.685	100.601	105.274
Metirosine	1000	107.339	94.6015	92.9251	104.511	91.8897	91.8292	93.6036	97.9318	94.7244	97.57	89.2939	107.272	85.9985	100.849	94.2817
Metirosine	10000	100.991	95.7405	103.647	99.2186	96.4954	99.7401	101.679	93.4739	108.23	106.586	106.558	102.585	114.481	91.4243	100.744
MF-438	1	91.0204	63.7389	101.058	93.429	93.8583	103.357	97.9432	96.0451	101.644	93.5506	62.45	97.0325	96.1083	98.9113	97.894
MF-438	10	108.876	86.7276	100.453	85.3954	103.026	99.5917	99.1904	114.095	91.9311	92.5112	132.759	103.317	107.505	98.1923	110.471
MF-438	100	91.1896	33.9458	95.5097	87.964	83.922	68.957	92.7895	98.6121	105.692	86.9779	94.3269	32.4372	89.3572	102.256	96.4752
MF-438	1000	99.1749	41.295	99.0411	76.8955	112.545	61.2533	108.327	116.961	122.006	127.486	115.164	38.2316	137.04	113.396	102.394
MF-438	10000	45.3426	36.5832	102.973	92.6444	97.5202	49.5082	102.542	88.2769	105.783	56.5452	106.368	38.0913	99.4298	80.8978	98.1071
Migalastat	1	117.206	83.613	102.121	106.34	92.0771	95.6016	100.696	98.4604	99.2206	92.8948	104.123	109.102	97.0797	113.191	101.753
Migalastat	10	95.7171	89.1873	87.3694	96.7919	92.3201	90.1639	102.893	97.0968	99.2786	86.051	98.9411	94.7041	101.941	96.159	99.1379
Migalastat	100	100.193	104.461	103.734	102.685	99.4432	101.098	103.897	111.316	100.889	112.522	107.097	106.708	112.71	109.019	104.48
Migalastat	1000	103.653	115.795	98.2901	98.9621	98.1251	101.895	100.217	102.57	103.827	105.573	99.6173	101.027	104.56	102.381	98.7382
Migalastat	10000	97.207	100.691	103.051	92.7344	98.5317	100.354	94.7497	100.275	101.172	106.094	96.3481	99.087	87.5811	106.838	90.9088
Miglitol	1	102.447	92.1093	105.568	97.042	100.703	91.5138	98.2016	95.3828	107.32	86.9488	101.446	97.7502	90.6041	102.504	101.983
Miglitol	10	97.0051	91.3007	102.446	97.7665	103.037	108.49	102.117	103.887	100.678	95.6845	95.729	98.5325	110.446	109.352	105.637
Miglitol	100	90.4013	93.04	98.1429	100.981	86.8566	96.6254	100.227	89.2631	86.4974	93.1157	91.8657	83.4981	89.6526	104.772	100.156
Miglitol	1000	105.986	123.189	91.3139	98.5374	98.2949	95.8815	93.7294	96.0499	96.6543	104.941	94.6625	108.014	94.5899	92.8013	95.9484
Miglitol	10000	106.217	99.1069	99.1261	93.5794	95.9708	106.374	98.4875	104.739	101.299	87.2037	101.434	101.654	105.04	102.526	101.217
Miglustat	1	99.1865	89.9815	82.8821	94.336	87.8808	90.9463	94.2981	95.4336	92.5751	87.575	92.5978	94.3905	90.6883	106.052	91.0747
Miglustat	10	91.2699	101.804	90.4304	97.8274	94.6377	82.1391	98.4078	112.26	102.761	81.7915	101.774	95.7582	104.211	93.0426	93.269
Miglustat	100	103.397	90.6659	92.3579	96.4131	89.4721	97.8293	93.9714	86.5332	95.2225	98.7263	94.7799	94.3974	95.6083	101.854	89.5997
Miglustat	1000	94.4477	93.8936	95.3767	103.288	105.461	98.1114	102.762	101.267	100.912	101.359	103.377	99.3534	97.8466	98.6141	102.16
Miglustat	10000	92.2311	90.8194	92.7141	92.7899	86.6574	82.8948	90.0161	94.9081	93.6477	91.803	93.1541	89.8631	86.8445	88.7414	94.7023
Mitoguazone	1	104.661	93.6608	92.3898	99.8745	105.258	94.4451	94.9146	97.7451	102.578	85.1665	94.863	96.1272	105.467	93.784	101.1
Mitoguazone	10	99.1582	88.2707	92.3248	103.896	106.901	100.068	101.7	104.221	108.088	73.2285	97.1725	105.218	110.516	89.2068	104.431
Mitoguazone	100	114.583	133.274	85.4753	100.462	96.5097	103.341	90.9239	100.215	97.4558	147.992	102.935	113.913	107.413	95.415	94.928
Mitoguazone	1000	59.7733	52.2486	55.295	86.5606	83.048	86.905	61.6727	56.6464	93.2042	97.7164	84.6905	67.0279	71.0388	59.7841	76.0662
Mitoguazone	10000	10.4146	13.796	18.0508	24.3617	30.5806	41.965	16.1833	24.7151	50.4303	32.945	34.7673	29.3049	13.299	20.5586	43.6483
MK-8245	1	96.8296	103.783	91.148	99.5897	99.0101	105.207	95.7674	109.448	107.8	104.866	104.922	97.7402	88.107	98.9639	95.2765
MK-8245	10	91.592	130.905	90.8456	109.064	106.901	117.954	102.567	110.801	115.325	93.1958	116.962	121.968	105.494	119.308	96.1064
MK-8245	100	92.3788	86.0528	94.1851	95.0864	93.3558	95.5439	96.9452	102.11	75.6421	108.156	107.666	90.4906	91.2289	103.127	102.197
MK-8245	1000	116.183	48.2067	94.6294	95.4883	88.217	97.7045	96.9295	105.112	92.7089	50.7364	101.609	88.1691	88.6386	97.7687	98.9869
MK-8245	10000	94.2348	35.7524	87.972	91.5559	94.7388	60.0767	90.0306	96.6941	91.2094	94.3047	112.344	41.1939	87.2509	90.8021	89.2385
MK-886	1	107.032	89.0487	110.871	96.5993	108.565	107.728	120.057	131.955	109.804	108.337	111.224	109.116	121.38	108.375	96.6151
MK-886	10	108.721	103.238	108.996	101.379	97.308	109.688	110.105	107.339	111.803	103.315	102.393	96.9832	89.6378	110.366	101.257
MK-886	100	96.8865	88.8843	91.4523	97.2202	94.1296	104.911	106.1	95.2591	99.2068	94.7665	89.4133	101.033	113.68	103.97	98.2455
MK-886	1000	94.5211	85.3153	100.749	100.213	94.9034	89.7465	106.509	95.7543	95.3497	93.6995	93.8225	100.477	102.836	93.2356	96.8284
MK-886	10000	96.4858	88.3904	107.871	114.973	91.5097	39.0904	97.4975	67.8122	82.6778	123.952	91.4796	106.299	94.9071	98.2861	107.869
MKT 077	1	112.915	114.809	100.162	105.35	100.965	106.353	97.9762	91.6986	117.417	101.425	98.9958	109.114	106.898	95.935	99.6398
MKT 077	10	99.931	108.458	110.335	94.7446	102.815	98.4914	96.2401	97.9667	87.0503	84.5096	102.696	88.1238	107.794	98.6733	104.778
MKT 077	100	109.088	118.597	112.192	113.846	106.751	89.9754	98.0641	105.513	95.6809	101.395	138.486	103.214	101.588	97.253	108.265
MKT 077	1000	104.037	114.709	101.833	104.15	98.2755	102.85	94.02	102.046	104.66	136.227	102.485	107.951	95.2471	98.7672	98.2428
MKT 077	10000	0.220195	0.147684	87.81	71.6207	61.7504	106.953	95.2173	100.777	124.839	2.96795	79.3244	1.35362	83.4097	2.84597	86.1257
ML175	1	93.6355	89.5247	100.536	107.417	99.0525	113.48	96.3193	97.0288	105.379	104.455	108.875	101.005	121.587	94.9544	99.7174
ML175	10	92.9761	114.782	103.543	106.189	96.7662	118.086	97.8342	101.547	106.08	111.342	109.463	91.8675	99.8875	126.945	101.642
ML175	100	95.5727	92.4041	98.2226	90.5277	89.7467	84.9624	97.8429	94.4919	96.3176	110.415	96.7908	99.6219	100.791	85.0937	91.9348
ML175	1000	-0.179589	0.569956	44.606	89.8991	81.2805	82.4732	0.0839146	0.518573	-0.0496537	83.3639	6.66824	95.6589	-0.0318377	106.563	94.2338
ML175	10000	-0.930977	-1.51275	-1.09103	-0.33253	-0.455948	-0.717553	-0.85109	-0.997496	-0.422736	-1.0343	-0.878511	-0.364063	-0.741648	-0.833699	-2.38104
Mycophenolic acid	1	102.725	109.137	104.143	105.661	94.606	105.095	103.007	116.439	94.5329	107.538	101.178	91.2593	104.038	104.533	112.504
Mycophenolic acid	10	94.4797	108.506	99.7101	93.1676	94.5486	98.7652	96.6457	105.406	107.774	117.486	104.097	102.176	98.7703	103.592	95.6742
Mycophenolic acid	100	90.7074	70.931	108.202	107.771	104.432	79.8041	106.346	86.516	104.092	80.0021	94.4536	91.5019	115.011	91.9694	103.026
Mycophenolic acid	1000	26.5302	13.0143	79.9587	46.7643	51.6891	24.6858	89.206	22.6611	51.7184	51.3248	70.5873	36.5355	29.9481	77.2484	97.5163
Mycophenolic acid	10000	-0.47043	2.41706	16.4203	16.9137	10.9411	8.90019	24.6783	8.02488	3.55799	18.3676	18.5308	13.6357	-0.741146	14.3589	59.1813
N-Arachidonylmaleimide	1	82.1234	98.8012	93.9672	96.8475	102.899	90.8727	95.4818	95.8987	98.6951	111.359	98.854	103.087	99.9162	100.07	101.64
N-Arachidonylmaleimide	10	97.757	108.719	100.712	99.8669	97.9116	95.7432	98.101	97.1042	101.764	94.6924	97.9279	91.5078	97.6903	101.862	99.1744
N-Arachidonylmaleimide	100	106.084	100.567	91.0949	98.3919	94.5662	100.263	102.86	96.6327	97.8831	81.8038	101.149	93.3522	97.8092	96.735	101.049
N-Arachidonylmaleimide	1000	93.2264	110.315	106.596	97.7282	97.2081	104.84	96.4645	94.3488	103.448	125.321	93.1275	109.579	94.7839	104.195	97.723
N-Arachidonylmaleimide	10000	95.3272	87.9592	101.366	95.982	91.3829	94.9845	99.4207	91.0454	89.683	88.0629	102.916	90.5731	96.8404	88.9356	96.2622
N-Benzyl-Formamide	1	80.7101	94.5732	90.9722	95.873	96.8752	91.0093	89.4789	87.5741	91.9456	88.7052	88.524	97.3271	89.583	92.7659	94.5144
N-Benzyl-Formamide	10	102.231	97.4607	86.8837	100.542	105.716	95.7181	100.672	89.5105	96.7736	94.6306	96.7466	106.672	114.902	98.2297	96.2991
N-Benzyl-Formamide	100	90.3425	114.48	98.2993	96.0259	107.597	93.1902	100.16	100.249	107.562	104.842	100.56	93.6686	94.2932	102.334	103.049
N-Benzyl-Formamide	1000	99.4139	96.9823	90.6605	84.2661	88.4599	102.546	95.3273	98.3995	99.3744	112.796	86.1754	104.56	78.3595	111.199	94.0117
N-Benzyl-Formamide	10000	107.699	97.5272	98.3418	100.156	107.295	102.302	105.646	98.5627	99.1855	115.852	109.877	108.848	94.6295	114.619	101.443
N-Heptyl-Formamide	1	106.187	113.165	109.851	101.2	107.635	100.56	110.414	120.803	109.039	107.751	99.5513	116.002	112.282	108.875	110.405
N-Heptyl-Formamide	10	105.137	98.3318	97.3414	99.3274	97.3053	109.373	96.6701	106.161	97.883	115.104	110.147	108.169	98.2686	103.743	97.1191
N-Heptyl-Formamide	100	93.6562	89.9413	100.919	103.693	98.8613	90.1402	100.461	88.8412	80.9431	95.3335	86.436	99.0163	90.3881	100.899	97.1055
N-Heptyl-Formamide	1000	105.105	108.093	113.748	111.942	107.314	112.889	113.234	116.891	112.41	143.288	107.61	121.726	122.909	114.104	103.675
N-Heptyl-Formamide	10000	94.3787	90.3055	96.7568	98.1462	91.6817	98.7947	93.0149	90.9407	92.1317	91.7436	95.456	96.3433	95.541	97.1391	96.7095
N,N-Dimethylsphingosine	1	94.1525	97.3461	95.073	100.647	100.735	95.8436	92.0047	95.0543	96.2285	90.6338	92.2128	97.3601	92.9608	101.326	97.4854
N,N-Dimethylsphingosine	10	102.141	96.5459	91.6528	96.721	90.5181	97.9965	101.414	96.85	94.6038	84.6674	96.8143	95.1658	89.65	97.7969	100.335
N,N-Dimethylsphingosine	100	94.9838	86.211	97.8521	105.662	103.059	101.146	100.183	97.7359	102.853	100.429	101.359	103.359	98.7146	104.123	104.765
N,N-Dimethylsphingosine	1000	116.658	104.241	89.4142	91.34	102.424	91.3344	94.1164	106.895	96.2439	104.943	82.653	104.306	74.2321	97.7722	89.6634
N,N-Dimethylsphingosine	10000	95.8297	71.0998	69.9621	93.3447	54.9916	1.85465	85.7796	-0.178655	0.109384	88.9389	37.3715	85.6222	22.4649	83.7979	61.6929
NHI-2	1	99.658	86.9953	93.5813	91.9124	97.6291	91.9149	100.773	94.7642	83.4573	98.4897	97.6329	98.7581	100.18	96.5637	97.3593
NHI-2	10	91.1091	80.5682	102.409	95.0319	96.9488	88.7628	101.519	95.1211	91.8609	90.2946	90.8262	91.1406	100.179	104.315	99.2506
NHI-2	100	91.2197	91.2747	113.976	93.9437	97.7117	103.863	92.2248	108.999	90.4016	95.1852	100.218	93.7642	100.811	97.2715	104.063
NHI-2	1000	85.2724	95.6254	89.5147	87.5046	96.7701	109.666	97.3647	102.254	89.3734	97.2016	85.8891	87.4405	73.6737	93.6178	98.8669
NHI-2	10000	94.3227	104.662	102.626	76.4464	84.3425	92.6608	102.051	106.998	92.5181	96.7687	97.7082	85.3582	94.2357	96.8852	108.138
NSC-95397	1	95.9653	103.761	111.216	105.284	104.092	112.17	104.914	101.296	110.129	122.933	106.786	98.9044	107.188	99.5359	100.338
NSC-95397	10	112.938	101.41	102.254	95.6324	89.0787	101.451	99.7207	96.1593	106.706	114.828	90.1524	98.7544	105.977	103.25	98.2198
NSC-95397	100	83.9022	107.036	103.725	100.839	99.2259	89.8747	100.129	95.847	103.25	122.485	94.9202	111.498	98.4763	95.3953	106.278
NSC-95397	1000	0.102824	5.29759	29.9812	36.0714	20.8561	38.3242	7.83741	2.65538	69.76	101.482	20.1614	20.6027	0.153812	16.817	10.8108
NSC-95397	10000	-0.334853	-0.66375	-0.647822	1.35438	-0.693843	-0.331766	-0.348291	-0.681615	-0.488958	-0.446586	-0.961166	0.0892634	-0.205495	-0.637026	-1.37486
Octadec-9-Enoic Acid Phenylamide	1	118.126	105.954	97.0806	106.944	100.322	103.24	96.9674	113.002	103.875	96.0683	106.746	110.348	98.3906	108.686	98.7101
Octadec-9-Enoic Acid Phenylamide	10	100.097	90.3233	102.822	97.802	96.2902	95.6646	97.065	105.469	92.8823	104.576	96.9229	92.7424	94.7649	94.4418	97.8762
Octadec-9-Enoic Acid Phenylamide	100	107.855	91.0589	108.194	100.804	95.6084	99.53	97.0886	99.9231	92.2979	113.4	99.8786	95.8472	99.6588	102.619	103.415
Octadec-9-Enoic Acid Phenylamide	1000	109.99	98.2762	99.5242	103.142	96.8038	102.588	99.2236	103.358	105.734	100.247	99.2196	103.507	99.9941	100.091	93.5029
Octadec-9-Enoic Acid Phenylamide	10000	82.6274	107.859	101.353	99.4481	107.627	96.6437	99.5583	108.335	104.213	123.591	97.4122	93.4425	95.6641	97.9778	106.907
Odanacatib	1	109.407	127.638	96.4426	103.973	94.8124	127.501	99.5577	106.749	104.381	142.761	103.237	101.461	85.1243	109.351	99.161
Odanacatib	10	104.985	99.4986	101.077	103.438	87.8754	96.8832	100.285	101.309	107.242	104.977	99.5698	106.11	104.328	106.624	99.6393
Odanacatib	100	110.727	107.619	100.813	106.004	99.7306	104.459	107.893	96.4965	99.9394	113.682	95.6298	104.221	100.833	99.9367	100.026
Odanacatib	1000	97.9091	96.3905	99.2013	89.009	91.7907	93.6966	101.615	100.125	92.6689	118.468	107.365	91.7995	88.7323	98.5353	94.9015
Odanacatib	10000	111.782	117.338	85.5121	102.152	99.1521	121.848	100.46	100.681	107.214	83.2624	102.59	102.67	105.902	116.733	95.6518
Orlistat	1	107.325	140.371	113.622	100.624	98.2731	104.577	100.575	93.5926	101.633	121.606	96.1692	118.269	86.2733	100.699	97.5204
Orlistat	10	97.2125	103.851	91.1069	102.7	92.0917	87.8838	95.0346	101.359	106.96	105.196	99.5811	85.0792	92.0464	102.495	99.0172
Orlistat	100	71.581	87.9244	97.721	93.9343	96.4241	90.1887	96.5632	93.5562	95.2788	107.75	96.4404	88.1542	79.892	106.427	85.2453
Orlistat	1000	108.995	65.3202	103.227	93.666	98.4945	96.9802	105.559	88.6404	100.75	106.045	100.336	103.368	87.5471	107.72	95.0104
Orlistat	10000	79.7526	95.1567	87.7337	94.3509	89.5723	86.8844	96.4976	85.9509	90.8414	98.7111	53.2835	103.127	82.0431	101.838	94.6272
P32/98	1	98.6783	84.3343	93.6448	96.5895	97.7305	96.8159	102.468	101.643	104.561	88.1043	97.8608	101.189	96.1555	110.747	96.8492
P32/98	10	109.902	87.831	98.9632	102.473	92.2683	97.2617	102.495	101.569	98.7252	102.683	110.307	98.578	95.268	99.8768	104.55
P32/98	100	105.881	99.734	109.321	102.155	92.5883	106.596	99.5521	102.191	108.804	107.938	107.964	96.628	96.7287	103.266	111.616
P32/98	1000	96.8862	103.056	102.797	106.391	103.229	98.2302	102.378	103.311	107.07	98.6286	112.372	101.397	114.747	97.1228	104.076
P32/98	10000	108.407	97.4383	100.744	103.377	97.9238	100.003	92.9191	91.1692	105.318	76.6874	137.4	100.49	83.9626	88.5145	106.076
PD-151746	1	96.1787	95.8802	104.18	96.9197	102.296	111.269	102.603	101.289	102.417	98.2594	101.213	90.9913	97.4129	102.518	99.1387
PD-151746	10	97.5622	103.381	94.6758	98.1884	103.374	94.5666	97.8831	98.6397	103.387	102.645	95.0876	95.6504	98.074	97.6305	97.5881
PD-151746	100	81.715	99.946	93.5211	92.6299	100.712	102.18	107.367	113.44	95.4356	111.049	105.863	90.0618	85.0704	103.577	98.0044
PD-151746	1000	102.577	107.466	74.1929	102.428	111.537	112.118	116.109	110.523	93.9585	66.7058	101.049	115.549	97.7138	101.609	112.854
PD-151746	10000	83.6434	77.2937	74.054	101.841	101.799	101.167	94.8055	91.4564	101.171	90.6762	66.3267	85.9418	88.0372	88.5326	101.206
PD-146176	1	101.142	99.1582	97.8019	106.223	99.6307	96.1238	97.0166	105.716	105.73	100.12	104.352	100.198	98.5575	100.99	105.474
PD-146176	10	101.204	87.0388	104.552	103.103	109.663	93.195	106.547	110.187	101.777	95.7416	102.037	100.312	112.913	96.0204	100.212
PD-146176	100	110.984	100.167	103.341	110.975	105.224	100.37	107.869	89.7637	94.634	102.15	125.067	103.359	114.268	89.0673	106.42
PD-146176	1000	52.784	78.6473	95.2635	109.443	95.2765	80.9142	98.2198	69.045	94.8622	83.0058	34.6829	107.703	27.6255	84.7159	93.4089
PD-146176	10000	-0.521344	23.8938	-0.269993	16.5704	0.29952	1.24472	0.816166	-1.12921	6.99499	23.4441	-0.763341	12.0434	-0.875487	3.75062	33.6128
Pemetrexed	1	98.7478	95.6144	91.1918	99.0271	98.889	98.4939	91.0137	101.941	104.263	109.944	91.9763	95.8098	89.1531	99.2417	85.011
Pemetrexed	10	94.1668	101.435	92.2417	99.2561	102.237	102.415	94.7549	101.394	90.7495	99.6155	93.5505	104.316	91.9276	102.091	95.9618
Pemetrexed	100	105.549	93.5497	87.2874	39.991	71.1471	78.4184	82.8501	96.3203	57.7793	112.857	91.6423	92.2725	104.098	105.811	101.178
Pemetrexed	1000	13.386	4.73079	23.4984	30.7489	38.6025	36.8873	51.9155	13.9749	11.6213	31.4701	107.908	68.4472	4.7349	68.047	61.7144
Pemetrexed	10000	5.69987	1.7042	20.2626	25.9585	39.2932	24.3394	50.2494	10.5173	7.50966	9.35685	102.05	27.8028	1.79739	43.4446	56.7729
Pentostatin	1	95.803	86.9121	104.049	101.991	96.3519	99.0954	105.285	99.2056	104.964	99.5135	100.817	95.3349	102.127	93.939	101.616
Pentostatin	10	104.305	99.7196	94.2118	99.5704	99.5283	89.8679	94.3038	86.5506	89.3745	99.7274	104.412	105.744	97.4231	100.467	93.5019
Pentostatin	100	106.851	101.165	105.35	110.549	112.108	101.26	112.54	99.1116	101.689	98.2379	97.8925	110.664	117.417	94.5197	111.37
Pentostatin	1000	105.361	109.553	91.894	100.918	95.0878	94.2963	98.7566	108.431	102.645	100.356	107.835	99.2203	94.5308	100.47	98.2818
Pentostatin	10000	102.53	113.663	99.3476	107.784	115.491	105.422	106.446	122.54	142.197	117.514	97.7525	106.801	101.379	111.193	103.039
Pepstatin A	1	87.6548	109.192	100.961	92.2108	102.217	97.4318	98.3164	96.4659	98.7966	99.6807	99.0902	95.0674	94.1843	93.0467	96.2597
Pepstatin A	10	77.8711	93.7764	83.6906	87.1566	101.069	74.4925	86.8148	84.5264	88.2594	73.7049	77.4821	85.4804	86.5099	87.4764	87.0926
Pepstatin A	100	89.9584	108.734	104.149	102.767	96.764	100.616	106.208	104.687	95.7537	110.608	96.7764	96.8817	105.621	110.716	102.773
Pepstatin A	1000	92.2763	126.468	100.162	96.2205	111.293	101.124	104.254	106.015	104.662	143.604	90.7222	101.447	101.403	105.099	96.1122
Pepstatin A	10000	81.789	86.516	101.095	103.155	95.8978	98.6604	101.709	91.8362	95.3241	84.6382	93.9322	87.8582	88.4046	105.255	96.9531
Perhexiline	1	99.9561	83.2584	91.818	97.659	96.2779	92.0003	91.624	76.2983	108.064	91.1816	91.9199	98.5262	87.0573	94.9623	100.986
Perhexiline	10	100.764	99.8071	87.3835	89.1486	85.0695	79.2671	82.5547	87.1757	82.6874	90.1343	85.1954	97.252	96.0842	91.9909	93.8316
Perhexiline	100	95.2993	112.41	85.8593	98.0427	94.9008	94.2696	88.688	89.7112	108.36	110.048	100.163	109.752	93.7535	103.431	100.007
Perhexiline	1000	91.8328	88.1828	98.6031	97.6842	99.0018	101.406	94.853	92.7509	91.3084	93.0057	95.613	102.974	98.8684	101.744	88.9674
Perhexiline	10000	0.781465	3.5605	1.23413	12.3104	8.47095	1.13964	25.927	0.0809699	14.0777	-0.124264	0.459746	0.792063	0.140673	0.33223	-0.128614
Perphenazine	1	102.168	113.796	97.2443	105.475	93.8471	122.342	112.074	99.5713	120.16	97.8098	105.144	108.082	127.34	100	95.7301
Perphenazine	10	95.9575	68.8723	106.014	102.777	93.4944	107.387	93.1254	95.3533	106.625	133.145	93.018	97.3007	97.3092	109.896	99.1683
Perphenazine	100	93.3814	84.0321	101.602	93.4994	102.638	101.843	106.114	96.611	90.0692	92.0046	97.4467	81.7732	89.8947	97.1	103.24
Perphenazine	1000	92.816	139.904	100.157	97.165	98.0191	111.063	107.617	100.795	107.54	103.37	99.7198	91.9958	116.712	122.675	99.1439
Perphenazine	10000	9.4087	18.5474	54.6471	47.6017	29.9783	39.6097	56.898	34.3861	106.977	18.8064	43.4481	0.308435	23.1767	55.2486	50.2028
PF-543 hydrochloride	1	83.4925	72.8957	89.561	108.105	97.5416	91.4659	89.2472	89.7998	92.0235	118.33	92.0746	90.4445	83.6653	82.2696	89.71
PF-543 hydrochloride	10	103.644	110.379	84.7463	91.9068	91.5805	94.5453	94.8858	97.3097	88.6071	92.2348	102.205	112.985	103.184	109.169	95.4739
PF-543 hydrochloride	100	118.546	88.7526	101.005	103.331	97.7195	122.341	103.16	129.802	104.647	118.764	114.098	131.383	152.215	100.102	110.875
PF-543 hydrochloride	1000	103.385	116.935	89.8342	93.9392	100.758	82.4498	101.105	90.9914	88.0866	83.7337	110.957	91.1205	87.8052	84.838	94.79
PF-543 hydrochloride	10000	65.4666	79.643	82.9431	71.4723	61.025	84.9181	93.0252	88.55	94.0494	79.8343	84.2986	40.3965	56.6967	87.8597	96.5287
PF-02545920	1	101.312	122.701	92.7447	104.146	95.4181	115.822	102.82	101.368	92.9577	117.008	97.6729	99.5137	93.464	98.983	92.7078
PF-02545920	10	118.352	99.5233	87.3809	113.801	102.792	95.9722	98.8036	94.5733	118.706	92.7246	96.6686	108.582	97.6992	104.125	100.984
PF-02545920	100	91.5119	95.8604	89.5494	98.4044	93.2722	96.3887	97.0123	98.2741	96.9134	103.129	109.631	106.114	93.5653	106.587	100.086
PF-02545920	1000	76.5033	69.3804	90.5436	95.7676	92.4175	101.542	101.11	102.991	99.8053	136.145	101.532	98.5216	90.2215	104.178	104.358
PF-02545920	10000	7.29193	6.75599	52.326	59.9643	43.0563	73.6674	93.8683	69.3072	59.4244	64.1811	87.3804	57.8935	57.2898	93.6858	91.9664
Piclamilast	1	92.458	89.2364	93.6118	87.462	91.4167	95.3308	87.1194	84.356	95.3422	87.0622	97.6597	90.4927	86.3105	94.0566	93.9937
Piclamilast	10	110.05	110.106	106.565	114.404	94.5764	101.474	103.854	104.027	108.379	102.924	102.128	110.802	107.165	105.054	104.322
Piclamilast	100	92.7993	67.3741	80.6431	91.2462	90.0453	92.6738	94.6397	101.597	102.315	65.2186	85.9672	90.7288	92.0572	105.887	97.5528
Piclamilast	1000	118.164	103.422	100.183	109.639	104.905	102.259	97.126	88.2357	119.222	87.4785	99.1645	108.357	113.78	99.2666	102.471
Piclamilast	10000	113.504	88.0519	87.6596	102.783	99.1121	108.442	110.273	110.298	109.444	114.65	103.979	83.1265	99.7121	113.219	109.02
Pictilisib	1	88.9549	82.1547	87.2594	89.604	90.2132	96.9884	94.8068	97.356	101.263	100.32	91.6176	90.4025	88.6608	99.1585	98.7329
Pictilisib	10	95.6193	106.457	91.278	102.426	100.949	103.093	103.565	97.1215	99.6638	60.91	103.631	109.976	105.779	97.4384	104.276
Pictilisib	100	70.7452	80.2394	64.1403	105.125	87.1849	99.4635	95.137	92.9531	99.9504	35.3512	99.3883	84.0183	85.0325	79.9585	101.79
Pictilisib	1000	53.3772	47.3003	59.6315	88.5687	83.1357	59.2182	77.4612	61.6662	100.104	16.3437	90.1523	61.8875	87.8299	50.9452	95.9201
Pictilisib	10000	0.927176	1.17098	56.4053	75.3576	84.5498	85.7064	78.7023	61.3412	96.842	7.26971	91.8675	21.7872	87.836	6.09364	99.5643
PIK93	1	96.2914	129.145	95.7609	113.443	92.6017	132.373	101.451	106.133	110.54	119.189	93.9418	133.849	119.007	103.735	105.046
PIK93	10	95.6684	110.963	90.8559	95.345	93.934	99.3542	96.6628	98.7686	93.9597	119.799	106.399	98.9406	102.936	94.6141	102.436
PIK93	100	84.4574	89.9051	85.484	101.593	94.7085	100.317	92.7004	92.5556	96.8214	84.2142	100.072	110.165	95.7591	97.2911	111.814
PIK93	1000	51.1322	50.1707	52.4138	90.594	80.058	64.2453	69.0929	38.3005	74.4599	50.7271	80.7686	82.3366	45.6398	57.6422	74.6917
PIK93	10000	0.217125	0.719777	17.5774	55.8095	29.2425	20.7494	22.8527	8.96089	33.143	3.88774	32.5772	31.8804	9.29183	13.4213	24.5392
Piperlongumine	1	94.9741	98.6068	94.2599	104.488	94.5757	92.3257	94.9291	101.865	90.1272	92.7287	98.4469	102.057	93.2527	100.238	102.916
Piperlongumine	10	90.4458	87.5932	106.737	106.499	109.917	108.733	103.381	99.9836	110.789	100.291	101.962	91.5391	99.8987	98.2633	93.946
Piperlongumine	100	89.6631	99.484	98.6506	103.772	94.9388	90.2514	104.772	92.8352	102.671	102.384	93.1157	106.213	100.522	106.415	100.55
Piperlongumine	1000	44.435	75.6551	86.4514	98.8146	92.1817	93.5057	100.05	72.5839	97.509	85.6544	98.3389	77.3155	71.4377	88.9881	88.0374
Piperlongumine	10000	-0.270919	0.668438	1.57958	2.1617	3.51136	1.28889	0.9487	-0.132954	-0.0956568	0.440984	4.30115	0.671558	-0.383361	0.582861	-0.151963
Pirinixic acid	1	94.5399	105.635	104.68	100.303	97.2292	86.5284	106.366	103.485	84.0325	97.18	98.9892	99.8025	106.249	98.5194	104.737
Pirinixic acid	10	90.6773	101.762	106.151	97.7044	97.6169	92.5319	101.643	103.164	100.268	100.972	93.1306	92.2644	90.6022	97.0284	97.0782
Pirinixic acid	100	102.224	87.0737	98.3526	98.9756	101.578	100.192	102.056	104.827	108.695	115.617	101.267	102.452	104.094	91.7834	100.862
Pirinixic acid	1000	99.332	110.998	99.2027	94.455	96.4437	106.448	90.5387	105.392	103.807	93.8373	98.8271	94.4707	92.1064	94.4215	99.4664
Pirinixic acid	10000	99.7823	84.5944	91.3882	94.99	97.3415	101.158	96.848	101.718	101.366	98.1811	107.151	90.6945	93.5374	82.7571	101.608
PluriSln 1	1	92.1248	80.4625	106.141	88.404	93.2988	89.9384	90.9802	93.3055	95.1177	102.302	88.5361	93.4376	86.0351	91.4805	97.2126
PluriSln 1	10	99.2161	91.9555	103.245	99.3665	93.7896	102.354	101.155	97.6331	99.2318	94.1254	103.711	85.715	93.4748	95.4924	97.062
PluriSln 1	100	99.2682	96.7047	103.566	92.1238	93.1928	99.7488	91.8457	92.7892	96.7562	90.457	102.093	90.3556	96.9935	93.0129	100.279
PluriSln 1	1000	108.868	87.0829	109.871	106.047	101.876	109.617	106.09	103.035	105.115	109.434	98.4064	86.3856	104.19	104.737	108.212
PluriSln 1	10000	89.4493	25.392	87.222	39.8647	92.5466	41.4694	89.6142	80.969	78.0766	20.7407	62.8105	52.0143	82.6056	92.5533	95.4088
Prednisolone	1	95.2248	94.323	93.661	94.1475	87.1957	94.174	93.3273	91.4961	104.683	93.16	114.895	111.935	82.5396	97.6766	91.9875
Prednisolone	10	110.061	95.981	90.3493	105.836	104.342	111.105	103.398	104.399	113.603	93.5199	104.855	88.7234	103.599	95.703	96.3619
Prednisolone	100	143.317	118.305	151.091	92.5995	99.8104	82.4534	109.01	114.75	108.891	104.495	87.7484	103.724	18.7587	97.8568	106.301
Prednisolone	1000	142.108	106.102	156.582	88.5258	123.588	45.353	88.734	113.594	108.547	114.215	91.2729	99.0187	1.66649	67.6208	107.986
Prednisolone	10000	107.192	109.182	140.263	81.4991	111.58	43.0006	87.3058	104.464	104.881	116.349	71.3821	92.5882	2.49067	71.9388	102.302
R162	1	100.391	93.9648	101.464	104.503	98.5095	100.413	98.9625	99.3506	103.936	98.1103	85.4812	99.4641	101.397	101.209	101.131
R162	10	97.3872	106.749	93.3714	97.2392	89.8666	98.2526	92.1044	99.1924	101.397	103.866	98.0197	95.2299	96.9834	99.6801	99.0523
R162	100	101.978	106.083	102.526	94.7009	95.0736	101.448	96.2344	97.841	103.261	95.6077	107.04	94.0432	89.9263	103.917	102.309
R162	1000	129.965	136.405	123.132	103.028	125.029	96.5556	104.825	101.007	105.817	92.4889	108.538	118.131	124.548	118.351	108.738
R162	10000	121.021	99.1586	114.578	88.7162	92.0719	96.7479	100.284	90.8256	110.372	101.371	114.297	98.5354	118.223	100.889	109.153
Raloxifene	1	93.8661	79.1119	108.838	105.615	97.0617	93.855	100.453	101.492	90.1519	99.2679	102.164	99.6722	92.9612	97.0124	94.451
Raloxifene	10	101.695	82.2175	95.1931	101.91	95.7845	92.7142	95.8494	91.2097	97.7143	90.5804	90.6007	99.2659	95.9468	101.563	97.0264
Raloxifene	100	85.3742	105.656	107.371	94.8639	95.3346	100.334	99.2577	101.425	96.268	99.776	92.0675	98.5018	98.1992	106.723	96.4594
Raloxifene	1000	93.3126	83.1688	103.977	95.4659	93.0037	94.4937	100.364	96.8556	98.4434	109.901	96.4919	98.7967	107.309	110.051	104.796
Raloxifene	10000	58.915	76.9601	76.9782	87.8895	70.5573	75.8218	86.5058	82.9475	87.4269	62.1142	75.0915	77.3345	92.7189	89.5278	93.5365
Raltitrexed	1	107.723	117.599	94.1882	97.0817	94.0933	103.422	99.497	93.8847	100.5	108.267	100.854	104.505	95.5893	105.924	92.9485
Raltitrexed	10	109.651	144.829	108.305	108.202	104.347	107.122	113.443	120.695	109.443	126.812	102.556	120.614	162.79	118.366	118.445
Raltitrexed	100	48.0516	5.74383	19.4462	27.7467	37.7343	45.3976	51.3243	61.5967	6.54341	116.297	100.54	86.504	8.16648	99.7509	61.4093
Raltitrexed	1000	4.33701	1.24959	8.75022	22.4201	34.5687	21.2028	34.753	5.20909	6.58523	6.77997	100.282	49.2049	1.32244	38.4105	40.7241
Raltitrexed	10000	6.68233	1.80911	9.59455	26.5512	39.0559	22.0438	31.3806	6.91982	7.76566	6.89086	101.586	52.4474	3.90145	43.3322	46.0692
Ranitidine	1	98.5066	97.8755	94.6409	107.111	109.329	100.175	96.2588	97.3675	113.463	98.1021	104.016	107.544	96.6538	98.6056	105.432
Ranitidine	10	108.956	94.1634	96.5832	89.3336	100.884	101.432	96.1746	112.571	104.037	155.512	85.8443	92.088	96.1098	107.238	103.143
Ranitidine	100	108.308	91.6468	115.096	104.93	97.4228	103.058	108.449	100.751	107.297	97.4682	125.589	93.4935	105.217	96.4161	98.2037
Ranitidine	1000	114.121	101.667	95.5527	104.191	96.7814	108.684	98.6921	100.058	103.627	95.5456	174.295	97.2629	96.9359	122.331	99.5871
Ranitidine	10000	104.349	116.616	112.807	102.432	107.058	92.9012	101.025	98.9318	92.4264	121.458	162.585	102.615	108.17	103.738	101.925
Rasagiline	1	97.8113	93.8799	92.3848	98.2189	94.0719	80.3167	95.1772	89.9471	117.572	95.8097	88.256	102.926	92.0544	97.8504	102.045
Rasagiline	10	104.02	108.574	104.998	106.096	104.226	107.543	103.115	103.969	115.114	86.6211	115.855	100.264	104.348	102.594	101.705
Rasagiline	100	107.84	111.396	100.805	105.91	97.1046	98.4212	102.757	105.07	116.613	96.8735	98.5022	100.084	111.031	100.408	103.193
Rasagiline	1000	91.727	95.9401	80.9232	91.7945	90.2513	89.6547	93.1981	87.2417	90.098	76.2438	89.7606	87.488	93.5751	95.3153	96.0168
Rasagiline	10000	96.0347	110.922	100.339	97.2039	111.412	135.262	102.393	104.042	134.895	134.635	113.591	84.1838	92.4084	116.551	100.884
RHC-80267	1	91.0878	118.161	90.6378	104.258	104.408	106.021	98.9002	94.7683	90.8145	106.151	90.4419	97.9005	89.4248	98.6757	89.3531
RHC-80267	10	104.395	96.9886	110.052	103.485	110.448	100.322	116.719	107.372	103.586	106.651	122.272	119.558	106.708	103.336	114.384
RHC-80267	100	106.317	108.867	103.15	111.707	113.405	114.981	111.712	108.41	117.063	123.693	113.651	115.703	113.837	112.147	108.986
RHC-80267	1000	100.318	98.6789	98.8398	101.263	101.066	102.067	111.673	107.399	112.532	110.774	92.7804	100.789	109.763	112.222	97.3909
RHC-80267	10000	96.2888	85.9902	101.922	103.459	92.4021	94.5542	102.151	99.0696	90.9464	93.8001	90.3839	89.5044	95.1868	97.3353	100.066
Ribavirin	1	110.361	87.5713	92.108	84.8886	81.393	72.8952	98.9814	95.4308	92.4863	92.6481	98.9354	82.4271	93.7206	104.685	96.5128
Ribavirin	10	92.0675	87.9939	103.493	98.1622	92.7192	103.968	101.82	102.905	103.899	100.549	109.89	95.1197	105.982	111.907	103.331
Ribavirin	100	89.8211	84.0844	96.3811	100.553	91.2938	114.346	102.597	97.6978	111.475	129.954	96.7574	119.437	112.425	111.021	106.849
Ribavirin	1000	137.299	128.706	100.666	109.821	103.54	107.119	106.019	94.2855	112.571	109.585	95.2311	106.912	100.652	111.356	106.733
Ribavirin	10000	81.7721	62.8834	112.427	89.7658	94.5885	103.376	103.277	110.574	111.711	148.822	98.0656	103.068	91.3667	110.891	112.463
Ritonavir	1	119.607	103.846	91.7489	115.223	109.107	99.3842	107.98	94.1763	90.8157	98.9664	95.7303	112.108	106.927	100.051	97.0708
Ritonavir	10	98.0907	104.153	98.6312	102.963	95.1008	102.365	88.4559	94.2029	99.7992	100.919	96.8378	111.561	89.8226	100.564	91.6882
Ritonavir	100	95.8817	95.2649	97.6488	102.42	102.045	108.213	102.941	108.336	107.04	112.773	107.55	89.0173	96.0069	109.002	106.527
Ritonavir	1000	87.2378	96.1728	88.0618	100.303	95.9197	94.5323	90.322	83.5052	94.199	102.796	101.329	108.123	85.665	104.025	97.3489
Ritonavir	10000	71.919	99.3398	78.9596	88.5542	78.798	87.1509	81.3203	64.4021	87.8276	86.5604	71.1067	75.4578	39.0756	83.1378	88.2416
Ro 48-8071 fumarate	1	91.4975	132.089	92.1891	90.6314	90.2058	99.5848	104.209	106.073	111.811	115.354	110.308	87.0233	90.3267	102.78	102.025
Ro 48-8071 fumarate	10	114.47	113.285	87.6226	100.16	92.3959	98.6478	96.954	98.4802	102.096	88.3816	100.524	104.472	86.2006	100.409	91.6876
Ro 48-8071 fumarate	100	84.4115	88.872	92.4126	81.0794	76.2289	96.312	98.0912	106.178	101.678	84.2881	78.4793	101.817	66.1698	100.92	105.021
Ro 48-8071 fumarate	1000	83.4399	89.1038	95.9793	83.8327	80.7055	87.4349	105.347	96.356	109.223	98.777	80.741	82.2367	63.2559	105.088	100.687
Ro 48-8071 fumarate	10000	50.5704	62.1816	63.8346	46.9848	43.3254	77.5028	92.7323	68.9462	86.713	24.7063	52.2912	19.6392	29.4967	58.4808	80.3011
Rosiglitazone	1	106.991	106.87	95.8987	99.3247	98.8689	96.4208	109.277	105.757	109.552	97.8353	91.4053	96.6196	96.7415	101.556	100.952
Rosiglitazone	10	104.696	114.827	92.6194	106.134	110.794	112.695	106.782	108.3	110.452	110.718	109.962	108.703	100.59	123.273	100.943
Rosiglitazone	100	104.661	117.507	54.4964	100.008	92.5147	109.911	97.7626	95.6415	112.773	107.414	94.279	98.4832	81.0242	110.81	88.6367
Rosiglitazone	1000	95.0326	130.423	25.2047	95.6413	95.3718	94.1942	104.706	120.433	109.855	126.558	100.826	98.7388	97.7419	116.24	90.6487
Rosiglitazone	10000	93.4856	122.209	24.7495	97.4043	90.3274	102.332	102.024	114.555	91.8819	167.848	91.2232	85.3954	100.924	102.926	93.5275
Rotenone	1	97.2205	103.269	94.1014	100.945	87.9329	97.8412	93.9155	94.3781	99.3847	97.1377	93.6287	88.9446	106.105	96.2935	98.9181
Rotenone	10	69.9661	77.8434	96.424	87.4651	65.9305	102.823	109.081	94.148	91.9801	79.266	83.6662	66.4201	76.9889	93.3577	103.833
Rotenone	100	58.4039	67.207	76.7284	51.4375	16.6133	81.6907	91.9797	97.1151	63.1804	82.0853	43.6648	30.6098	49.9179	73.6918	76.2243
Rotenone	1000	0.44992	2.30198	9.02543	18.2716	3.49522	0.653632	39.7831	1.50857	12.2705	0.52546	11.4561	3.3923	1.44648	4.22567	37.6307
Rotenone	10000	0.257651	0.732541	2.2419	14.6032	2.89439	1.20917	8.4528	3.18295	1.88566	3.28365	11.6147	2.56545	0.515389	5.2405	24.4961
S-Adenosyl Homocysteine	1	109.538	100.183	96.7413	104.89	90.7994	97.5427	100.843	102.221	108.189	103.162	109.532	102.065	98.4611	99.9737	102.668
S-Adenosyl Homocysteine	10	112.588	129.629	101.466	109.632	96.9278	112.807	104.388	101.735	113.777	101.283	105.794	103.681	83.8616	121.655	90.7956
S-Adenosyl Homocysteine	100	91.8307	113.646	96.9293	100.427	99.2466	98.5469	103.427	101.221	104.158	115.452	98.0857	104.508	99.1314	110.507	100.313
S-Adenosyl Homocysteine	1000	97.003	114.558	104.352	99.3636	104.435	94.4687	98.1318	107.011	101.347	110.807	100.456	103.565	104.403	105.116	98.8573
S-Adenosyl Homocysteine	10000	86.061	125.467	93.7276	103.378	105.059	101.515	103.56	103.329	113.311	74.8823	102.317	98.7576	103.992	99.9265	110.974
S-para-Bromobenzylglutathione cyclopentyl diester	1	108.681	113.486	107.709	100.922	90.0949	102.745	98.0153	102.321	113.786	97.2678	145.386	105.376	96.4538	98.1619	102.871
S-para-Bromobenzylglutathione cyclopentyl diester	10	89.2864	110.719	96.5128	110.223	97.2341	97.9146	98.1168	87.0911	88.1517	92.7049	101.95	105.629	88.2909	109.084	97.4702
S-para-Bromobenzylglutathione cyclopentyl diester	100	105.802	92.6332	88.7891	93.3209	95.864	104.108	97.3776	104.887	112.527	104.847	49.8513	103.538	97.0221	98.4574	96.7669
S-para-Bromobenzylglutathione cyclopentyl diester	1000	98.6684	90.0452	90.6406	98.2195	101.009	111.091	97.8019	104.741	102.042	90.0101	43.4246	112.114	77.1338	91.2861	101.108
S-para-Bromobenzylglutathione cyclopentyl diester	10000	93.4265	89.1844	63.2568	98.8576	93.8993	98.3021	95.7659	8.20923	77.009	100.163	105.378	93.2306	28.017	99.9328	92.044
SB 204990	1	95.2699	101.611	96.33	99.568	92.1683	97.0513	100.557	102.829	109.673	97.0743	100.288	102.659	101.561	99.73	102.508
SB 204990	10	86.0643	102.892	111.316	99.7974	99.8665	107.243	102.579	116.027	117.83	123.291	109.859	93.635	100.752	123.816	96.9714
SB 204990	100	90.5069	109.863	102.432	92.7368	95.9543	88.3769	97.4391	105.852	99.1878	99.9692	99.384	105.151	97.8346	98.4029	102.692
SB 204990	1000	101.69	103.09	92.8381	97.3101	98.6919	97.5494	98.7963	104.937	89.2245	89.2893	111.92	101.785	96.3082	101.506	99.6673
SB 204990	10000	98.4246	110.185	96.3393	96.7481	92.4217	111.825	99.4949	105.649	95.6192	99.8256	97.8766	96.8212	96.4434	96.4443	90.3144
SC-26196	1	100.041	101.711	95.2741	94.4917	94.6081	98.7553	97.6487	97.2637	98.8987	107.582	110.682	102.876	95.1818	95.4133	98.1669
SC-26196	10	108.433	97.8277	110.818	96.8884	103.344	105.472	97.5737	103.554	99.2746	114.326	94.2354	93.947	98.7325	103.783	93.6601
SC-26196	100	90.8775	101.97	107.383	106.866	107.692	99.0229	105.702	103.98	92.6907	98.6826	109.394	95.7033	103.725	100.409	100.549
SC-26196	1000	122.296	111.685	101.65	102.631	102.953	92.0258	100.083	91.1955	106.424	104.331	137.419	113.297	130.136	101.692	95.6757
SC-26196	10000	98.8978	88.1094	93.4282	91.6205	104.834	106.379	105.631	109.221	92.4385	94.6121	102.029	87.6783	99.5638	103.029	102.352
SC-57461A	1	99.0744	118.95	106.233	109.846	99.9354	106.031	105.524	104.611	107.316	99.8537	94.0668	102.61	96.7575	105.722	103.597
SC-57461A	10	97.6013	122.355	90.0818	118.522	104.626	103.029	107.122	96.9504	113.452	102.008	110.191	107.302	98.3949	102.313	102.76
SC-57461A	100	95.9579	91.9185	101.384	95.0028	90.896	94.7713	95.1494	103.382	102.212	120.327	103.696	98.0555	100.303	116.439	96.0882
SC-57461A	1000	125.081	132.883	106.957	98.1539	106.332	116.048	105.812	112.687	129.331	191.198	108.432	112.345	99.4383	115.451	98.4072
SC-57461A	10000	87.7854	79.0746	88.9904	91.9454	94.1765	109.66	100.7	107.09	110.296	114.761	92.5689	104.243	95.8486	110.305	101.522
Sildenafil	1	99.5882	100.542	87.9389	91.3237	87.4549	89.7267	86.863	92.2867	96.8457	99.7399	95.868	91.0742	87.447	103.067	90.32
Sildenafil	10	95.0802	112.279	110.239	98.8457	104.145	101.573	103.712	103.258	115.39	88.6553	97.0115	93.0224	105.802	94.9846	99.3838
Sildenafil	100	100.561	96.2929	100.418	92.0506	91.2905	97.533	93.2072	93.0746	100.073	100.49	95.7064	94.8574	94.3622	104.426	97.1433
Sildenafil	1000	98.76	124.756	109.713	94.9748	107.366	88.7427	96.8222	108.923	107.597	82.9162	104.653	109.84	109.158	110.567	99.7964
Sildenafil	10000	119.126	106.037	105.423	103.242	92.0877	113.126	94.863	106.909	122.162	111.013	108.505	103.167	92.0635	114.01	101.064
Silibinin	1	100.079	99.8086	96.4473	98.0782	96.4689	99.2558	95.3311	92.9775	101.206	91.9202	91.3237	95.0073	90.8886	101.944	99.2654
Silibinin	10	95.6958	103.416	91.1588	101.499	93.1338	95.3379	96.42	99.1948	100.262	92.9221	103.746	97.6708	93.5065	107.319	95.5482
Silibinin	100	97.2441	103.491	94.1075	109.646	107.979	84.2137	99.8074	87.2073	114.979	96.8514	99.2027	102.301	110.36	89.3475	107.038
Silibinin	1000	109.934	105.84	99.0145	95.6006	94.0819	101.781	100.901	95.8245	89.2489	104.836	94.305	94.5307	95.2042	98.5895	98.8555
Silibinin	10000	98.8252	102.764	98.9296	94.9982	90.6834	95.0629	99.7172	91.0997	103.084	104.022	93.7982	76.3848	87.232	104.641	95.883
Simvastatin	1	107.11	97.0316	96.0079	101.614	96.4303	100.28	99.5532	111.779	104.2	94.3139	105.944	92.2047	100.87	100.371	100.276
Simvastatin	10	93.4407	87.7549	87.4381	91.2226	85.9497	79.9122	88.8535	96.1856	87.3997	114.624	89.5677	88.6446	81.0016	120.227	88.5008
Simvastatin	100	109.454	88.2815	92.2364	95.1397	99.0192	99.6172	95.8391	100.863	107.552	124.484	99.4549	96.3709	79.1335	94.6853	96.2204
Simvastatin	1000	110.755	106.178	102.988	92.0744	91.4943	107.259	97.783	106.108	112.898	87.6516	99.1088	97.0222	81.3249	115.025	98.8566
Simvastatin	10000	101.669	100.526	92.8806	107.089	80.2026	106.346	88.1065	97.3026	109.977	94.24	101.203	103.686	98.7336	92.6162	96.4952
Sitagliptin	1	89.2096	95.4974	92.5172	93.0935	94.6066	94.0468	99.8455	90.0357	90.7436	101.255	90.9024	93.8023	89.4818	95.2455	97.8451
Sitagliptin	10	102.081	109.957	83.7877	99.1775	98.9302	113.956	96.8684	102.052	95.2629	95.5441	103.616	96.9365	102.965	103.603	99.7237
Sitagliptin	100	99.3421	92.4713	96.0992	94.0186	91.8506	106.29	91.2674	99.3148	110.996	97.1206	108.115	102.832	99.9241	104.718	106.058
Sitagliptin	1000	92.2169	84.2795	85.638	101.522	95.4498	94.405	101.014	97.3997	95.4072	91.3372	95.2396	99.6979	93.4065	96.7621	98.9723
Sitagliptin	10000	101.423	95.4343	100.411	93.8443	102.018	92.7689	100.473	97.9306	103.34	95.156	102.744	113.055	102.331	97.3663	97.6066
SK&F-64139	1	99.7183	101.996	95.2606	98.6056	99.9266	101.098	95.433	91.5437	100.001	101.477	94.2618	103.232	94.9556	115.592	98.8212
SK&F-64139	10	114.305	125.121	102.827	104.526	92.484	120.446	100.368	118.467	111.383	193.829	98.7235	97.656	95.8641	121.533	99.418
SK&F-64139	100	96.3114	70.3335	104.306	93.7065	94.3514	92.1633	100.711	90.013	90.8877	90.1201	98.7481	95.3579	103.37	109.67	99.6583
SK&F-64139	1000	114.174	92.313	106.391	110.421	117.964	107.857	101.788	102.072	106.928	102.747	100.589	106.654	106.771	111.872	104.771
SK&F-64139	10000	91.5766	83.6963	77.3579	94.4228	87.7698	91.5407	90.8519	87.9071	82.3789	95.8178	71.925	88.7182	83.5522	96.121	90.5159
SKI II	1	97.1589	79.9854	99.192	104.535	95.5069	94.4505	97.3476	93.8122	101.569	88.8884	98.0164	99.4896	103.662	94.8872	100.17
SKI II	10	99.153	103.828	97.757	99.9217	100.759	107.274	104.2	97.2105	109.248	109.963	103.19	107.014	98.3117	97.8088	96.807
SKI II	100	113.61	110.386	99.9659	96.1309	106.352	109.423	104.174	99.3314	111.143	97.7159	97.2439	107.291	96.7419	99.6655	102.706
SKI II	1000	95.9413	105.541	93.4838	96.416	90.778	92.0967	99.2752	89.7227	95.4713	77.6853	81.666	75.2227	70.4779	96.0439	86.3732
SKI II	10000	4.53921	44.2679	14.3465	34.1755	20.5813	25.6869	66.1446	44.0007	5.25574	11.2372	32.7458	36.8197	0.732333	53.3431	8.38302
SMR000146572	1	104.481	121.125	86.7656	88.8146	99.6899	107.205	94.7927	95.4108	100.935	116.423	97.4237	108.35	88.3592	107.034	101.263
SMR000146572	10	101.161	111.593	104.972	96.5868	98.5876	103.475	102.054	108.883	106.015	117.888	113.826	88.5247	97.6559	114.646	101.671
SMR000146572	100	99.8167	97.1707	90.0919	100.046	99.3271	94.1366	95.9696	89.4303	93.8336	97.7883	93.6472	105.03	91.5574	96.7594	99.5372
SMR000146572	1000	95.5886	82.339	91.6087	91.2608	89.4045	88.7643	94.2824	88.8851	98.8078	78.3707	94.3744	97.8422	91.2788	91.7941	93.2168
SMR000146572	10000	113.565	116.584	104.99	106.083	106.668	116.884	101.287	115.419	104.357	97.7712	117.785	105.409	112.661	125.708	119.551
Spautin 1	1	98.7734	93.1207	108.835	103.02	96.8119	111.757	102.938	108.038	91.3287	105.165	108.115	103.473	98.263	112.735	95.5175
Spautin 1	10	92.4079	89.7084	96.1001	102.63	96.2561	112.616	101.761	84.6512	98.3328	102.268	98.5458	96.9709	96.8269	100.436	102.717
Spautin 1	100	102.411	121.823	118.525	93.4497	94.5409	107.784	110.068	96.9872	94.0727	110.482	103.194	99.9702	109.594	106.358	103.119
Spautin 1	1000	64.6968	107.983	105.628	66.4155	62.2943	88.5653	97.2821	87.9327	89.3661	116.633	66.7917	69.8147	79.6655	95.8663	106.259
Spautin 1	10000	33.0228	50.9468	59.0339	26.6906	12.589	61.9256	77.0856	63.2413	47.8683	47.4044	32.5581	16.8948	35.1401	62.217	79.0756
SR 12813	1	94.2056	76.0482	93.3437	94.8315	98.4132	98.6692	97.0367	95.0583	92.0877	93.8519	96.2608	91.1371	92.6992	100.317	96.6569
SR 12813	10	90.6994	81.8087	99.4317	99.0562	92.3467	107.942	99.0671	98.117	95.8029	94.9056	91.2228	90.3663	96.796	89.6695	98.1419
SR 12813	100	117.485	122.423	128.785	113.837	123.37	125.244	117.641	133.676	109.08	158.58	121.447	117.913	121.129	123.077	114.902
SR 12813	1000	103.715	88.8988	75.1992	97.6302	85.5063	108.433	91.3536	78.889	89.8338	65.9308	91.2011	101.28	89.9017	94.9056	83.9016
SR 12813	10000	81.9674	86.4974	57.6324	94.0585	73.6386	93.9754	93.3949	80.0093	107.644	83.4482	66.9958	90.0682	64.5326	98.5211	85.1462
STF-31	1	97.9746	111.077	107.38	97.5478	91.7943	85.0481	102.13	95.8503	106.664	101.549	147.062	108.662	96.3024	89.7405	101.34
STF-31	10	138.942	153.873	113.915	94.6189	106.586	79.9577	95.7052	101.336	118.705	168.962	136.623	103.358	110.999	117.766	95.9321
STF-31	100	3.11003	96.5807	105.078	68.8021	58.5963	98.3525	40.0531	83.4677	35.2997	65.7019	72.6425	82.1555	3.50734	107.828	101.047
STF-31	1000	0.252674	109.436	36.9175	6.81782	14.1862	9.32974	6.08082	3.2316	3.71225	-0.0172002	19.7246	11.9228	0.776161	101.332	102.886
STF-31	10000	0.176797	0.127338	31.0316	2.6071	7.98275	1.60478	0.2836	0.455074	2.63716	0.6306	18.4196	3.63438	0.80727	57.4005	109.819
Sulfasalazine	1	100.822	105.294	104.885	105.387	109.607	107.145	112.04	106.343	111.209	99.4091	102.825	100.192	105.784	107.04	106.803
Sulfasalazine	10	89.109	101.981	92.7292	97.1325	98.1865	97.3355	101.001	87.3613	91.8534	71.4234	88.9608	91.5848	90.2796	87.5777	101.318
Sulfasalazine	100	112.275	113.092	119.869	101.326	106.998	106.243	99.0446	118.071	114.115	134.848	111.657	120.342	113.428	113.893	105.734
Sulfasalazine	1000	95.8805	84.6455	103.367	106.425	107.964	92.9012	101.134	112.413	93.9768	106.382	43.3773	90.2972	99.6716	97.8093	100.946
Sulfasalazine	10000	103.017	135.795	104.078	104.789	101.729	124.027	101.89	101.862	110.826	70.764	127.642	130.891	112.022	95.7493	106.157
Swainsonine	1	102.02	97.8401	100.633	112.256	104.466	88.9297	108.792	97.863	99.2049	106.929	107.584	109.137	98.1463	93.7855	101.737
Swainsonine	10	113.412	94.1998	105.525	94.0436	100.034	92.3136	102.595	97.7285	83.9376	88.0496	107.173	106.849	104.145	110.126	102.396
Swainsonine	100	87.2093	102.081	105.85	102.511	99.9598	101.817	99.4321	107.933	108.224	103.729	92.1793	102.025	98.3078	109.023	106.485
Swainsonine	1000	69.7626	87.6823	90.0075	99.6624	99.7878	98.0829	94.6549	86.3845	97.3147	95.8033	87.9284	100.584	90.8025	107.793	97.7794
Swainsonine	10000	69.2559	85.5867	102.049	98.6073	109.476	89.9294	94.1167	79.4681	92.4989	111.997	93.145	107.213	86.0959	101.958	101.262
Tadalafil	1	100.155	105.593	99.8245	101.207	98.7614	102.609	97.7502	95.5519	102.982	106.153	107.424	107.763	95.5437	109.209	96.6904
Tadalafil	10	86.6893	85.3101	93.0159	97.9083	87.8171	89.2043	95.0543	94.0518	77.5223	75.2469	98.41	104.862	86.9657	101.519	97.8524
Tadalafil	100	95.2584	98.3692	94.8259	96.8483	99.203	92.0053	96.6181	91.9717	93.1033	106.559	99.7777	90.5956	89.5676	98.8666	94.9231
Tadalafil	1000	101.611	97.9485	95.3858	102.503	105.96	101.051	105.117	100.517	97.9625	72.9477	103.292	96.3755	96.8333	97.7739	98.3819
Tadalafil	10000	92.5833	73.3256	99.0371	103.37	95.9699	81.7361	108.05	94.8976	94.7308	116.521	99.3924	90.99	88.3029	88.2898	96.558
Tanshinone I	1	100.773	89.8198	126.424	104.131	104.646	124.666	110.537	113.012	121.284	99.0217	113.282	98.5583	108.766	109.564	108.797
Tanshinone I	10	89.7315	103.245	107.298	105.412	103.524	100.027	102.582	113.557	97.2557	105.391	99.8966	100.485	102.732	88.3846	102.479
Tanshinone I	100	107.53	126.966	106.374	101.274	101.235	107.764	97.2661	97.7955	107.208	117.203	98.0022	106.473	91.981	108.047	98.9242
Tanshinone I	1000	103.336	94.3062	101.895	108.275	106.068	111.219	98.6102	102.655	106.151	104.819	99.333	82.7425	94.0197	104.634	103.339
Tanshinone I	10000	97.2262	100.833	84.7345	95.3576	89.2329	59.5172	91.5478	71.0509	92.7254	79.6659	77.5845	79.8354	83.6325	84.1928	90.1213
Tanshinone IIA	1	91.8701	87.7736	90.9364	101.721	89.8099	113.523	102.842	106.229	91.046	112.811	105.518	98.0621	91.9182	106.143	98.3753
Tanshinone IIA	10	100.174	90.9155	98.9656	97.7232	95.2274	98.784	104.484	111.313	100.382	96.5815	97.6903	104.338	102.705	98.5145	110.001
Tanshinone IIA	100	93.1219	105.968	101.77	98.5358	93.1311	107.146	101.688	102.522	106.672	95.1332	94.8174	103.525	105.005	98.7528	103.652
Tanshinone IIA	1000	100.533	101.329	91.1372	99.6011	105.6	105.45	102.167	100.864	110.879	98.7223	102.009	108.843	97.3362	107.075	92.3831
Tanshinone IIA	10000	80.2665	89.5768	87.6613	101.933	86.2243	59.9465	91.8751	77.6108	97.8998	79.2674	76.6303	81.3129	87.6827	96.1398	62.5138
Temsirolimus	1	89.5767	78.5335	99.2286	90.5807	71.8364	95.7987	79.926	84.2507	101.477	100.792	80.8105	94.8439	96.526	93.3044	91.627
Temsirolimus	10	63.5886	41.6306	49.388	63.2036	42.8537	58.4502	67.5405	71.4644	85.2978	96.8039	47.1993	58.3875	54.7663	71.2106	75.0055
Temsirolimus	100	62.2999	40.8797	48.0301	64.9655	44.6832	47.8448	76.8027	70.3723	77.2914	90.0105	46.5307	47.1655	57.6488	80.4031	76.8153
Temsirolimus	1000	53.2262	29.7604	35.1477	49.1683	38.8224	32.5247	60.8654	60.3313	65.2243	73.3752	39.2199	44.6596	45.6548	58.7837	57.3383
Temsirolimus	10000	37.2687	30.6442	37.9725	40.9223	36.0659	23.6493	52.894	38.1527	46.2775	73.01	33.5508	33.5428	39.4952	59.3452	55.6056
TEPP-46	1	105.068	135.91	102.278	106.465	94.7247	109.416	104.114	115.744	118.164	104.505	115.94	111.562	108.254	125.423	101.441
TEPP-46	10	100.277	92.8744	105.511	98.2144	102.066	96.8381	92.6077	98.8557	96.2028	81.9314	99.8627	92.0522	84.1181	101.492	100.108
TEPP-46	100	94.1079	91.8547	103.118	98.2106	98.4996	97.2319	102.283	101.981	100.18	98.8406	101.761	100.981	101.933	104.958	97.538
TEPP-46	1000	102.696	122.57	102.298	97.3998	107.429	111.406	99.7907	107.549	99.1285	112.812	93.5291	111.121	106.023	96.5431	103.658
TEPP-46	10000	69.3224	94.2996	82.965	90.5948	74.4172	87.8432	93.2889	91.7325	84.0431	105.251	85.1266	81.7968	76.7706	95.337	99.737
Terbinafine	1	93.6622	104.795	102.909	103.884	107.345	101.303	99.3185	101.98	101.386	103.515	94.0536	97.7522	112.949	99.4048	101.904
Terbinafine	10	92.8288	98.5144	96.2052	97.6918	95.3063	96.1711	100.687	100.902	91.1404	107.435	105.637	97.9883	92.0444	100.679	94.5609
Terbinafine	100	101.99	133.365	101.624	109.87	119.543	101.493	96.6604	92.1879	109.97	118.366	90.9378	106.368	93.2969	108.061	91.9932
Terbinafine	1000	110.566	90.1727	98.7039	101.087	94.7506	103.63	102.758	108.197	96.8119	104.882	95.5064	86.082	96.1013	99.5325	100.194
Terbinafine	10000	108.726	112.8	91.2059	93.8767	92.9411	93.1764	96.8907	90.3012	96.6399	93.7592	92.5692	88.8231	85.2738	98.9183	94.4152
Teriflunomide	1	91.6164	106.862	120.384	122.519	99.74	115.807	90.0702	97.9261	123.974	88.8393	96.1505	100.17	90.1394	94.3392	88.9148
Teriflunomide	10	108.847	87.5264	102.164	107.982	113.332	103.67	105.539	93.3461	104.51	101.68	99.4153	101.952	101.817	101.967	100.272
Teriflunomide	100	98.0154	107.301	100.203	93.4598	93.8628	93.324	96.9204	99.5628	98.8634	94.4395	94.6831	96.8217	93.9131	99.8481	101.858
Teriflunomide	1000	91.5309	81.0776	90.0748	89.2248	91.4529	89.2596	92.4714	88.3433	90.4663	85.8051	86.1203	89.2261	90.1873	86.13	94.5966
Teriflunomide	10000	89.8053	72.0767	73.9924	84.8046	104.771	103.842	95.9887	101.053	86.7305	139.037	83.8377	70.5893	98.198	97.9294	96.4811
Thymidine diphosphate	1	95.7478	108.117	95.0835	97.1017	88.1863	110.624	98.1284	95.5618	99.0623	88.597	101.048	103.691	92.2852	96.1506	98.9944
Thymidine diphosphate	10	87.7554	92.0703	88.1322	97.9367	93.5547	89.7532	99.7863	87.8741	89.3682	85.1706	95.1525	91.1457	83.5131	89.2959	92.4563
Thymidine diphosphate	100	98.5823	109.817	105.415	105.868	109.15	98.3084	100.021	95.4537	93.2151	87.7054	97.5071	104.697	98.224	110.329	95.8441
Thymidine diphosphate	1000	102.006	104.726	91.7563	94.4665	96.9461	97.7362	98.5968	96.442	106.205	108.925	95.6038	100.171	77.9946	91.8496	95.6719
Thymidine diphosphate	10000	96.3568	103.477	92.5481	86.7331	101.815	85.6404	95.7923	105.676	102.52	103.85	103.733	99.5764	38.9922	106.533	99.3092
Ticlopidine	1	85.3595	102.224	101.554	104.671	98.2048	96.0071	100.119	104.549	105.089	95.966	97.1865	88.8349	100.021	98.3162	98.5298
Ticlopidine	10	103.003	110.639	104.119	98.585	100.694	85.7622	98.644	98.521	78.6609	85.972	85.295	98.9551	101.018	96.3869	101.135
Ticlopidine	100	103.825	117.017	98.3335	101.673	99.4183	104.204	98.5719	105.787	111.476	104.418	93.1803	108.375	96.6895	102.873	101.06
Ticlopidine	1000	91.1713	88.6002	87.9706	94.4569	90.4666	96.9495	97.3269	91.7592	90.1119	91.8593	83.6418	94.3335	86.7062	101.572	94.6838
Ticlopidine	10000	96.4001	102.2	97.1587	98.023	94.9878	91.6329	103.452	103.593	100.697	94.8638	85.1801	92.7957	95.6721	100.404	93.9094
Tigecycline	1	116.57	118.56	111.905	105.467	102.036	107.614	106.06	117.671	109.986	152.999	110.968	101.894	118.838	113.352	106.506
Tigecycline	10	89.2666	84.0016	108.211	94.2995	96.9864	95.003	97.7134	93.4389	92.4116	81.2091	82.461	93.4368	107.013	97.926	100.417
Tigecycline	100	100.667	90.7769	100.274	105.095	95.7517	96.3732	86.9504	90.8008	100.765	69.5655	104.369	92.1329	97.4088	97.1297	104.134
Tigecycline	1000	88.2707	96.0171	104.998	102.429	94.3752	94.6492	101.235	96.4111	99.6524	110.051	94.8451	90.6317	83.9544	115.364	105.357
Tigecycline	10000	93.2277	88.8948	93.7291	89.9911	86.818	79.4357	99.2966	63.0319	71.6084	75.5864	66.5215	83.3542	83.4041	93.384	104.986
Tipiracil	1	106.845	103.565	121.592	114.723	101.339	115.434	105.501	107.789	122.184	98.7692	98.1536	106.504	107.785	107.169	102.084
Tipiracil	10	105.085	96.3036	96.2297	94.7528	88.8021	90.1877	100.24	92.6975	101.631	97.1961	95.0858	99.8469	95.125	106.074	97.1791
Tipiracil	100	109.147	122.172	107.462	98.6764	104.014	105.234	100.266	113.846	112.338	127.395	111.436	104.559	97.9395	125.367	101.994
Tipiracil	1000	104.041	120.598	100.172	110.202	107.945	114.009	100.482	105.301	111.472	129.983	107.221	114.671	99.4747	113.183	100.609
Tipiracil	10000	106.09	93.6475	96.4707	102.193	99.6677	90.7549	99.2469	103.95	102.679	118.868	111.088	105.928	106.472	116.03	101.017
TOFA	1	87.639	101.792	112.847	106.086	109.363	94.2008	104.51	100.963	107.66	75.1053	95.8039	100.069	110.296	113.422	98.1588
TOFA	10	87.8682	91.7122	94.4937	105.135	95.0182	90.6172	101.358	92.8108	91.7766	83.7513	102.553	93.4336	103.88	85.5629	101.268
TOFA	100	103.883	98.8439	99.8324	101.701	95.5657	107.604	99.2894	109.575	103.435	108.306	115.532	91.9585	101.417	109.869	97.8966
TOFA	1000	98.4122	82.7392	94.1566	103.492	81.4519	107.223	98.9706	101.048	103.358	108.693	97.4802	108.126	90.1313	98.9041	86.4259
TOFA	10000	96.1773	87.0419	104.81	90.0594	82.5128	40.4433	109.34	108.191	83.8155	85.4248	93.231	113.564	103.439	89.8791	88.8048
Tolrestat	1	97.38	104.706	86.5295	97.703	88.6033	94.8447	97.1664	90.1918	91.1689	106.677	91.8393	95.4151	84.3464	98.624	93.8596
Tolrestat	10	108.807	148.766	112.952	106.093	117.571	102.596	106.83	99.0441	98.9425	103.739	95.3162	104.345	107.599	103.515	94.7971
Tolrestat	100	98.1932	63.2628	94.0702	100.153	99.7729	104.668	105.822	102.962	94.9653	122.451	95.6086	87.4062	86.0981	88.0617	103.146
Tolrestat	1000	101.429	105.489	113.339	95.5598	90.8479	106.104	118.229	111.065	93.0299	49.0731	93.5376	99.845	88.4713	107.776	104.442
Tolrestat	10000	86.344	88.5128	95.3967	98.6344	103.886	105.708	95.4572	97.8124	100.731	100.921	100.852	105.014	100.733	101.228	94.4113
Topotecan	1	91.1174	91.3822	87.2733	93.5571	95.5276	97.2	98.6786	94.6062	94.8269	94.8513	95.6071	90.8142	99.9797	97.0582	98.8147
Topotecan	10	54.1819	70.8654	97.9585	97.3871	99.5805	97.7711	98.9103	84.7905	103.463	81.668	91.241	92.6661	56.7213	85.7991	101.761
Topotecan	100	1.99518	0.316647	2.69914	29.1612	13.116	27.8658	12.5624	0.564979	0.201345	0.180934	21.2999	48.3116	-0.0236226	0.99014	78.5012
Topotecan	1000	2.09321	2.78944	0.494826	1.7804	3.16382	5.32616	2.16669	0.238221	0.372687	0.0809996	8.98544	13.1827	0.0225417	-0.151094	30.4016
Topotecan	10000	-0.155935	0.537066	0.235961	0.506254	1.44902	1.56251	0.852864	3.10316	0.268393	1.02465	6.79595	4.27096	0.196106	0.782713	13.5635
Torcetrapib	1	102.926	95.8583	108.778	115.55	100.691	105.183	103.394	89.8363	101.762	92.7425	84.8556	103.291	82.8821	94.8284	102.842
Torcetrapib	10	104.521	111.812	109.193	102.784	111.762	107.341	99.4268	96.9591	96.9124	108.613	52.6117	108.57	94.0246	105.112	97.6209
Torcetrapib	100	146.987	140.803	107.434	110.367	112.976	126.086	102.119	117.618	134.018	220.707	106.823	120.954	66.9787	131.932	99.4117
Torcetrapib	1000	84.5657	98.332	90.7903	95.5801	102.273	98.3107	99.1138	80.947	103.469	107.442	81.1037	98.6131	49.2925	114.06	101.084
Torcetrapib	10000	53.3246	63.7277	78.1737	110.199	83.8318	86.8076	98.9601	57.7556	109.462	90.9552	45.1194	94.3786	26.8584	99.8395	92.1836
Torin1	1	88.9102	92.9802	92.1902	105.377	97.6631	102.216	108.521	96.0912	109.174	73.172	94.8976	108.023	110.569	89.7586	103.634
Torin1	10	95.6977	77.797	85.4692	93.1279	87.0597	109.817	96.2357	99.6656	105.163	95.127	89.7276	86.9604	80.7149	91.9738	98.4851
Torin1	100	90.7674	69.9996	75.7531	80.22	73.1401	87.8326	93.43	91.5445	99.2634	85.6557	81.5284	85.9169	89.0819	80.2232	96.8525
Torin1	1000	26.0635	16.2047	35.7081	28.784	24.3636	10.8702	47.5073	46.5302	36.4369	65.3361	29.0835	24.7019	20.9019	48.9261	58.8624
Torin1	10000	11.0936	12.9324	21.6978	21.8224	20.1311	8.16877	37.1024	33.4973	14.7445	24.5954	26.0063	11.7025	8.43744	69.4035	33.8665
Triclosan	1	109.528	102.008	94.4649	102.414	98.8135	114.954	102.346	101.278	117.962	90.2948	111.124	103.274	97.9623	105.259	92.7048
Triclosan	10	82.5049	90.9067	98.2741	91.0647	86.9845	98.3454	88.987	104.188	110.29	76.632	89.2611	104.922	120.057	95.9911	98.4497
Triclosan	100	103.517	102.919	100.946	102.908	99.165	89.7352	99.2824	101.858	86.2732	85.1051	98.3497	93.8255	107.064	98.3216	103.287
Triclosan	1000	93.6521	86.7415	115.959	107.654	98.0275	105.138	103.5	114.411	105.204	105.686	109.371	106.367	98.3977	100.644	107.787
Triclosan	10000	82.0935	109.02	97.2225	66.4747	57.9005	65.5042	104.681	93.4925	108.395	101.782	143.344	66.5542	105.373	103.383	91.979
Trifluoperazine	1	99.4713	104.653	107.919	100.682	100.934	108.305	104.219	101.825	110.195	100.103	106.024	112.703	97.3246	113.42	97.9441
Trifluoperazine	10	79.6249	85.4232	112.139	100.315	94.0295	108.565	107.806	101.599	82.7267	100.506	103.122	89.5073	94.7572	96.2169	101.858
Trifluoperazine	100	93.7751	100.848	90.4199	98.7767	97.7498	115.287	101.344	102.584	99.8918	88.574	100.234	85.0648	102.886	102.748	100.277
Trifluoperazine	1000	89.8999	93.188	83.215	83.0152	86.3114	78.1091	88.2706	95.9222	86.5435	95.3007	79.8465	92.0374	97.628	92.1449	87.5631
Trifluoperazine	10000	50.2626	57.6647	66.6054	76.5032	65.5688	42.1301	81.038	48.3617	65.0771	20.1763	42.7723	0.986292	55.3269	64.4072	72.376
Ubenimex	1	100.354	109.766	99.5253	115.159	109.53	117.518	104.615	108.01	106.954	98.2837	111.23	110.705	97.5236	99.4113	89.1579
Ubenimex	10	103.297	100.393	115.583	101.379	108.772	120.268	105.386	109.1	105.574	123.52	105.038	102.304	110.089	103.774	97.8715
Ubenimex	100	108.948	114.394	96.3582	102.909	97.8293	2382.74	94.8228	100.674	2752.14	98.7305	98.8953	112.896	90.8138	93.2435	93.0907
Ubenimex	1000	99.8481	94.8137	83.0915	101.133	97.3883	89.1774	95.4945	87.3072	95.3806	77.9387	92.2284	89.5558	78.9326	80.4942	84.8048
Ubenimex	10000	143.267	94.3441	90.062	101.388	114.962	95.2284	100.37	99.81	106.486	96.986	88.9279	101.941	99.8732	91.2702	94.7761
UNC0224	1	97.7826	103.586	100.198	91.0672	98.7215	98.1832	102.58	93.9521	84.7872	92.2551	102.347	94.9546	109.221	91.8616	103.398
UNC0224	10	98.72	110.893	115.96	106.329	106.727	134.316	110.564	110.639	113.712	122.824	116.793	105.691	116.658	107.594	102.094
UNC0224	100	95.2477	92.7186	100.946	96.5046	89.8266	97.5771	98.3512	95.0351	105.639	97.8384	94.1483	101.805	102.622	101.909	93.7961
UNC0224	1000	91.3521	104.325	98.5045	95.9445	105.54	94.9286	95.2252	99.6272	98.3497	89.5179	96.8214	102.438	91.5647	93.0953	92.9786
UNC0224	10000	64.0354	71.1021	81.4209	95.8061	79.5292	90.7362	90.4185	97.166	88.6165	65.1223	108.029	88.7862	83.2907	73.7347	79.7054
URB-597	1	96.4195	99.8536	101.739	99.7666	92.0905	104.945	101.323	92.2262	101.978	98.7423	101.976	102.402	90.994	93.9013	98.5288
URB-597	10	96.4786	93.6951	99.5521	96.9375	99.1263	106.255	103.453	94.2394	103.851	89.1818	102.511	97.9502	103.591	86.1422	93.8169
URB-597	100	108.585	105.063	97.1721	99.6268	102.976	103.69	105.089	104.759	102.958	114.418	102.429	100.271	105.391	89.355	105.183
URB-597	1000	99.5859	93.7722	116.918	98.3132	102.921	98.1531	96.1085	105.267	110.453	94.3178	92.8075	90.5577	103.853	100.269	99.1321
URB-597	10000	89.5345	116.797	122.776	96.0884	87.2415	108.554	110.224	113.525	95.1964	103.457	100.836	100.237	115.245	110.312	102.148
Valproic acid	1	110.698	105.142	96.3272	106.502	95.6174	108.183	93.8402	105.763	118.725	87.3266	90.177	107.126	88.5503	105.891	104.044
Valproic acid	10	86.6336	100.211	98.1913	91.6719	86.4636	94.1105	93.6104	95.5742	102.705	96.196	98.702	95.7395	93.507	94.7644	93.2455
Valproic acid	100	102.245	100.317	98.2644	96.2271	92.5715	96.2225	94.6028	92.9895	94.5186	99.1978	92.9789	98.5803	87.8049	95.8654	93.7372
Valproic acid	1000	96.6387	76.0065	105.13	102.393	99.5019	127.06	98.5228	99.2759	108.496	87.8657	90.3844	109.018	104.016	92.505	102.011
Valproic acid	10000	97.5462	104.798	99.1126	105.693	97.2129	95.5496	104.415	91.4977	105.958	102.905	107.86	112.011	90.6232	101.476	91.1622
Vardenafil	1	97.9298	106.722	102.08	92.647	95.4212	105.019	94.4125	98.7502	91.9073	107.228	95.3848	109.461	98.2825	101.557	93.8248
Vardenafil	10	87.5398	123.338	82.979	95.2358	106.105	110.402	84.2612	96.2651	111.472	115.484	95.8963	106.842	80.2731	114.695	85.0291
Vardenafil	100	85.2032	71.1764	105.699	100.804	91.9877	98.3151	96.0829	88.014	94.3861	89.179	92.7787	93.7955	100.776	89.8427	107.429
Vardenafil	1000	97.6646	91.2362	95.0556	92.1976	101.839	95.8186	101.028	97.4235	102.462	111.799	110.096	90.8488	108.356	99.6924	107.844
Vardenafil	10000	93.2932	94.4844	102.484	97.8162	101.829	94.5951	93.0947	109.512	93.7409	101.845	107.208	92.6463	82.8198	101.296	96.5015
Varespladib	1	88.3621	80.6875	99.108	95.5553	96.1267	91.2252	101.984	104.551	94.7802	98.8416	99.5117	98.5321	90.5766	106.184	103.482
Varespladib	10	108.949	95.3282	100.622	100.467	97.6504	106.548	91.6166	104.841	110.94	100.628	96.8913	97.4598	104.159	99.0217	105.368
Varespladib	100	100.682	85.7725	93.7201	103.425	98.5306	105.421	100.683	108.826	99.2309	92.8111	99.4471	110.469	85.3631	106.142	100.063
Varespladib	1000	88.3283	101.364	99.9682	100.665	97.6115	102.246	115.454	103.538	109.405	96.2234	95.9076	92.4193	99.2507	92.9486	97.4455
Varespladib	10000	98.5454	117.957	89.0313	81.3266	86.4047	96.5152	95.207	89.6933	87.6137	93.1934	94.0021	99.8702	88.7485	93.3791	96.9033
Vitamin C (ascorbate)	1	102.225	101.133	102.996	106.317	96.7948	90.2499	95.4667	102.839	103.374	104.385	111.873	99.2402	94.2188	109.938	96.4362
Vitamin C (ascorbate)	10	102.366	102.79	108.931	105.849	103.607	96.1773	100.188	106.669	105.574	91.161	103.321	96.317	113.415	105.635	100.338
Vitamin C (ascorbate)	100	111.163	91.6333	98.7729	112.716	99.5347	97.741	109.79	100.224	98.9167	100.972	117.633	92.8462	102.905	105.416	102.916
Vitamin C (ascorbate)	1000	110.54	94.228	101.302	100.719	94.9917	88.143	97.7654	101.573	106.658	108.28	97.5098	104.342	99.2106	102.155	103.475
Vitamin C (ascorbate)	10000	92.0614	106.711	108.145	101.957	108.054	92.5596	102.109	121.411	113.121	84.6875	105.631	89.4203	118.006	113.645	99.8824
Voglibose	1	106.392	117.122	102.378	101.954	97.4509	99.396	103.386	109.398	123.96	119.079	95.6305	97.9476	113.062	106.216	107.593
Voglibose	10	106.53	94.4158	95.9746	104.783	108.621	97.0543	103.06	110.128	106.809	99.5325	101.994	107.459	111.682	107.653	96.0125
Voglibose	100	112.54	126.621	108.794	99.6458	106.351	97.9935	107.436	107.155	97.2972	115.711	107.289	112.658	99.2575	100.395	92.9596
Voglibose	1000	84.7241	70.0151	86.7428	94.6398	88.5113	98.0798	99.0877	95.2235	99.0674	88.1495	95.6076	89.3896	93.7562	95.9682	101.061
Voglibose	10000	52.7373	70.1223	91.7534	102.915	91.2993	110.561	102.375	110.819	117.77	94.6485	105.688	99.2705	101.762	94.4025	99.064
WWL113	1	129.45	119.719	108.054	112.712	112.036	132.027	104.399	103.724	133.796	103.235	99.2295	120.76	122.547	113.842	113.735
WWL113	10	100.594	122.373	112.107	103.7	100.108	95.396	106.055	101.016	99.1654	91.3279	93.3677	105.013	113.639	100.436	100.773
WWL113	100	104.689	97.2531	101.829	94.7816	105.298	98.6736	88.1182	94.7461	91.8531	89.0878	92.7047	93.9933	101.567	92.0223	95.2216
WWL113	1000	102.717	85.8278	94.244	113.963	91.5572	92.9075	103.731	105.835	104.483	114.35	94.2784	92.0576	104.648	95.1712	100.558
WWL113	10000	93.2775	105.418	108.872	100.573	91.9649	110.017	105.153	105.613	99.6178	125.211	107.331	87.4832	94.8715	108.006	102.441
WZB117	1	105.653	92.2251	96.5837	97.8507	99.1456	100.959	95.5384	102.501	106.623	101.529	113.066	96.1508	95.9931	95.7946	101.146
WZB117	10	85.9069	124.986	103.707	98.5752	103.13	91.405	94.2737	104.045	109.881	97.9715	95.7462	100.712	103.834	95.5732	102.144
WZB117	100	97.0342	94.6738	99.703	92.4226	90.8865	92.0376	94.1272	98.6885	95.1761	93.2778	87.5657	101.809	90.5176	102.12	100.851
WZB117	1000	88.2067	93.9861	101.012	95.0548	99.931	109.654	111.443	98.7935	99.7719	104.456	90.3799	106.272	98.8361	102.577	107.601
WZB117	10000	25.3903	44.77	16.9097	101.261	9.70569	70.6025	82.0693	25.5297	72.7216	48.0274	30.6875	79.0606	15.3973	72.5268	64.9315
YM-26734	1	95.9002	101.116	86.1373	104.8	102.118	107.014	108.303	104.514	107.655	118.376	101.08	97.9074	119.208	95.1122	101.145
YM-26734	10	114.911	119.018	111.968	99.9141	103.803	112.981	117.838	114.183	97.7936	118.782	116.516	91.4838	114.056	111.117	113.832
YM-26734	100	101.243	89.4535	106.007	113.739	109.657	114.87	109.999	117.82	114.792	70.4091	128.068	99.3586	102.102	101.593	107.072
YM-26734	1000	98.4536	99.0696	102.557	102.555	101.901	123.448	110.763	115.857	110.077	104.876	101.315	116.768	101.306	112.149	103.587
YM-26734	10000	90.1165	82.924	91.5916	99.1142	104.798	102.102	96.7111	103.874	87.0412	113.562	81.7525	107.577	88.964	104.179	102.179
YM511	1	98.8944	130.969	109.944	106.375	95.8636	111.243	103.231	105.158	113.215	104.326	99.2762	107.164	91.982	116.996	99.2808
YM511	10	93.645	99.5318	102.176	100.424	99.6166	97.8676	103.954	108.102	103.518	76.2106	104.887	104.323	95.2735	102.522	103.443
YM511	100	115.35	91.6136	97.0461	93.3513	89.3337	105.877	98.4222	106.007	97.65	101.964	90.2224	96.9558	101.287	95.6798	93.3641
YM511	1000	106.424	105.442	105.974	100.751	102.16	102.143	103.693	107.12	117.804	117.047	117.612	115.133	106.997	103.196	104.963
YM511	10000	98.9258	94.4929	93.8672	102.947	92.7092	99.5898	96.2107	98.4955	103.903	101.236	92.0579	99.3	100.195	102.001	91.9099
Zinterol hydrochloride	1	89.6508	90.9217	72.2288	106.187	112.605	96.133	107.259	95.3699	77.8097	107.281	117.867	92.4524	113.434	111.165	108.932
Zinterol hydrochloride	10	79.9337	86.7601	51.5334	99.0806	93.8583	99.4136	106.723	93.2624	101.078	113.101	94.5472	107.044	93.6301	111.786	100.726
Zinterol hydrochloride	100	84.5003	82.3085	48.9741	111.508	105.904	98.2257	101.351	93.0284	102.51	84.9696	99.6067	99.8968	106.099	102.694	110.967
Zinterol hydrochloride	1000	74.2678	90.7292	48.5963	96.5727	87.1108	102.778	98.6435	93.8843	109.905	87.6586	87.9223	106.654	87.0504	109.918	102.608
Zinterol hydrochloride	10000	88.3901	98.0409	50.0621	101.266	97.5974	95.5627	97.3816	103.229	93.5164	111.639	102.443	110.516	120.812	120.06	102.22
Zoledronic acid	1	94.6609	99.2375	96.7158	99.4671	96.0965	106.67	98.7557	80.5378	90.5632	84.3056	99.3221	104.881	101.112	108.129	103.757
Zoledronic acid	10	104.362	117.238	103.514	104.023	95.7335	102.881	101.304	94.897	92.7404	111.255	105.863	101.322	109.442	115.621	104.69
Zoledronic acid	100	88.7019	103.178	91.1002	100.331	95.8977	101.921	95.6358	92.5571	100.583	105.272	110.913	106.372	88.7664	101.784	91.4673
Zoledronic acid	1000	100.867	84.4698	91.017	98.228	94.6069	103.737	102.78	105.017	94.8763	98.3001	102.903	98.6477	97.0139	100.121	89.1337
Zoledronic acid	10000	81.4854	99.8195	96.6825	99.2052	92.7256	97.426	94.608	102.374	99.2904	110.656	108.275	102.262	99.0079	104.13	99.5345
GW9662	1	102.381	109.041	101.269	98.7245	97.9226		95.6216			90.1776		112.061	102.91	111.22	103.062
GW9662	10	93.291	96.9986	107.167	95.8699	102.15		96.4039			98.8083		101.987	95.7264	103.903	101.12
GW9662	100	107.962	95.4598	109.6	110.011	112.671		97.2874			98.1944		105.483	112.967	102.811	102.332
GW9662	1000	114.671	122.381	112.403	100.626	87.3215		102.219			105.75		107.718	91.8365	106.797	93.6962
GW9662	10000	42.8549	80.781	114.979	90.5042	71.6596		91.768			72.6326		65.4379	56.5981	93.8178	77.2366

## Sheet: IC50_uM
	MV4-11	MOLM-13	Mono-Mac-6	KU-812	LAMA-84	KCL-22	NOMO-1	ML-2	HEL	HL-60	KG-1	K-562	BV-173	SHI-1	THP-1
(5-Pyrid-3-YLTHIEN-2-YL)METHYLAMINE	10	10	10	10	10	10	10	10	10	10	10	10	10	10	10
(S)-2-(4-Nitrobenzamido)pentanedioic acid	10	10	10	10	10	10	10	10	10	10	10	10	10	10	10
1-Deoxymannojirimycin hydrochloride	10	10	10	10	10	10	10	10	10	10	10	10	10	10	10
2-Dimethylamino-6-hydroxypurine	10	10	10	10	10	10	10	10	10	10	10	10	10	10	10
2-deoxyglucose	10	10	10	10	10	10	10	10	10	10	10	10	10	10	10
2,3',4,5'-Tetramethoxystilbene	10	10	10	10	10	10	10	10	10	10	10	10	10	10	10
3-bromopyruvic acid	10	10	10	10	10	10	10	10	10	10	10	10	10	10	10
3-nitropropionic acid	3.16992	2.86715	10	10	10	10	10	10	10	4.69248	10	3.64431	10	2.93719	10
3,5-Dichlorosalicylic Acid	10	10	10	10	10	10	10	10	10	10	10	10	10	10	10
4-(2-Phenylacetamido)Benzenesulfonamide	10	10	10	10	10	10	10	10	10	10	10	10	10	10	10
4-Acryloylphenol	4.22325	10	10	7.95583	10	6.68397	3.43745	9.61601	6.59935	10	10	10	3.10225	10	10
4-Homosulfanilamide	10	10	10	10	10	10	10	10	10	10	10	10	10	10	10
4-Nitrobenzenesulfonamide	10	10	10	10	10	10	10	10	10	10	10	10	10	10	10
4-methyl-2-phenyl-N-(4-sulfamoylphenyl)-1,3-thiazole-5-carboxamide	10	10	10	10	10	10	10	10	10	10	10	10	10	10	10
4,4'-Dibromobenzil	10	10	10	10	10	10	10	10	10	10	10	10	10	10	10
4H-thieno[3,2-b]pyrrole-5-carboxylic acid	10	10	10	10	10	10	10	10	10	10	10	10	10	10	10
5-fluorouracil	0.4347	0.352854	0.710628	10	6.31021	2.67656	9.60123	2.29574	2.30013	1.07329	4.30506	10	3.48392	2.68865	10
6-Diazo-5-oxo-L-norleucine	10	10	10	10	10	10	10	10	10	10	10	10	10	10	10
6-mercaptopurine	0.332476	0.90699	1.02531	2.51144	1.33334	1.01011	0.440975	1.09845	1.91126	0.963812	10	0.732296	0.526647	1.52491	10
6-pyrazin-2-yl-3-quinolin-2-yl-[1,2,4]triazolo[3,4-b][1,3,4]thiadiazole	10	10	10	10	10	10	10	10	10	10	10	10	10	10	10
6,6-dimethyl-3-(5-methyl-3-oxo-2-phenyl-1H-pyrazol-4-yl)-1-phenyl-3-(trifluoromethyl)-5,7-dihydroindole-2,4-dione	10	10	10	10	10	10	10	10	10	10	10	10	10	10	10
A 1070722	10	9.04013	10	10	10	10	10	10	10	10	10	10	10	10	10
AC1NZZMF	10	10	10	10	10	10	10	10	10	10	10	10	10	10	10
Ivosidenib	10	10	10	10	10	10	10	10	10	10	10	10	10	10	10
Enasidenib	10	10	10	10	10	10	10	10	10	10	10	10	10	10	10
AGI-5198	10	10	10	10	10	10	10	10	10	10	10	10	10	10	10
AH-7614	10	10	10	10	10	10	10	10	10	10	10	10	10	10	10
AICAR	10	10	10	10	10	10	10	10	10	10	10	10	10	10	10
AR-A-014418	10	10	10	10	10	10	10	10	10	10	10	10	10	10	10
AVN-944	0.0780865	0.0449116	0.150807	0.0948708	0.0735696	0.0627635	0.45102	0.0667997	0.151372	0.181981	0.172643	0.0558274	0.117738	0.136542	1.90361
AZD3965	10	10	10	10	10	10	10	10	10	10	10	0.00627134	0.0361525	10	10
Abiraterone	10	10	10	10	10	10	10	10	10	10	10	10	10	10	10
Acarbose	10	10	10	10	10	10	10	10	10	10	10	10	10	10	10
Acetylcysteine	10	10	10	10	10	10	10	10	10	10	10	10	10	10	10
AdipoRon	9.99993	10	10	8.37595	10	10	10	10	10	10	9.72552	10	7.82195	10	10
Aloxistatin	10	10	10	10	10	10	5.51797	10	10	10	10	10	10	10	10
Alpha-Naphtoflavone	10	10	10	10	10	10	10	10	10	10	10	10	10	10	10
Anastrozole	10	10	10	10	10	10	10	10	10	10	10	10	10	10	10
Arachidonyl trifluoromethyl ketone	10	10	7.98665	10	10	10	10	10	10	10	10	10	10	10	10
Arginase inhibitor 1	10	10	10	10	10	10	10	10	10	10	10	10	10	10	10
Arsenic trioxide	4.27488	4.97161	8.74369	10	7.24054	10	10	10	10	8.68998	10	10	4.69539	9.08636	10
Aurintricarboxylic acid	10	2.63787	10	10	10	10	10	10	3.3032	10	10	10	2.71686	10	10
BML283	10	10	10	10	10	10	10	10	10	10	10	10	10	10	10
BMS 303141	10	10	10	10	10	10	10	10	10	10	10	10	10	10	10
BVT-2733	10	10	10	10	10	10	10	10	10	10	10	10	10	10	10
Baicalein	10	10	10	10	10	10	10	8.18487	10	4.38649	6.35091	9.24161	10	10	10
Bardoxolone methyl	10	10	0.790029	9.49574	10	1.14136	10	1.64405	2.23989	10	1.08584	10	1.21649	10	7.05353
Benzbromarone	10	10	10	10	10	10	10	10	10	10	10	10	10	10	10
Benzoaric Acid	10	10	10	10	10	10	10	10	10	10	10	10	10	10	10
Bmh-21	2.77727	2.37681	0.346588	0.478962	0.486437	0.311827	0.922832	0.313531	0.33065	10	0.40721	9.11257	0.292665	10	0.909947
Brequinar	7.76004	4.34102	10	10	9.69312	0.93977	10	8.46039	1.48108	6.09322	10	8.58801	7.19492	10	10
Bromoenol Lactone	5.731	5.36353	10	5.17935	10	7.07293	3.5488	10	8.39239	10	8.58648	9.0275	4.14807	10	4.53219
C75	10	10	10	10	10	10	10	10	10	10	10	10	10	10	10
CB-839	0.618643	10	10	10	9.93189	0.821943	10	10	10	0.637332	0.637665	10	0.117747	10	10
CBR-5884	7.24553	10	10	10	10	10	10	10	10	9.99684	10	10	10	10	10
CP-640186	8.82477	2.76669	10	10	10	10	10	10	10	1.81358	10	10	10	10	10
CP-91149	10	10	10	10	10	10	10	10	10	10	10	10	10	10	10
CPI-0610	0.146139	0.274491	0.141615	0.421585	1.58828	0.624369	0.348766	1.26287	1.51797	0.199969	0.134882	0.376985	0.538018	0.50009	0.764921
CPI-613	10	10	10	10	10	10	10	10	10	10	10	10	10	10	10
Caffeic acid phenethyl ester	1.39391	10	3.47463	0.649142	6.17455	2.21422	10	1.25584	4.17836	1.06529	1.09772	10	0.663626	10	6.98276
Capecitabine	10	10	10	10	10	10	10	10	10	10	10	10	10	10	10
Carmustine	10	10	10	10	10	10	10	10	10	10	10	10	10	10	10
Carnosic acid	10	10	10	10	10	10	10	10	10	10	10	10	5.00858	10	10
Castanospermine	10	10	10	10	10	10	10	10	10	10	10	10	10	10	10
Celecoxib	10	10	10	10	10	10	10	10	10	10	10	10	10	10	10
Chloroquine	10	10	10	10	10	10	10	10	10	10	10	10	10	10	10
Cladribine	0.0202332	0.0252883	0.0212438	0.0989381	0.0991991	0.142357	0.0529332	0.23822	0.0334682	0.0470554	0.384362	0.219144	0.00438287	0.0439163	0.358235
Cyclosporine	9.30082	10	10	10	10	2.40682	10	2.40431	3.58205	10	10	10	10	10	6.53238
Cytarabine	0.565872	0.0805798	0.364013	0.0339988	0.058502	0.0389367	2.29108	0.0681	0.0478281	0.429987	0.115784	0.0920097	0.00471955	0.135461	4.77407
Daidzin	10	10	10	10	10	10	10	10	10	10	10	10	10	10	10
Dapagliflozin	10	10	10	10	10	10	10	10	10	10	10	10	10	10	10
Daporinad	0.000679289	0.00368693	0.0205603	0.00334255	0.0021833	0.00331061	0.000848704	0.00139132	0.00233449	0.00147433	0.00362669	0.00378265	0.000316847	10	10
Darapladib	3.36365	2.14985	2.8995	1.98097	2.22881	2.32487	2.81974	2.62092	2.63016	2.07447	2.41982	1.63918	2.14874	2.59125	2.94194
Dephenhydramine	10	10	10	10	10	10	10	10	10	10	10	10	10	10	10
Dichloroacetate	10	10	10	10	10	10	10	10	10	10	10	10	10	10	10
Dicumarol	10	10	10	10	10	10	10	10	10	10	10	10	10	10	10
Difluoromethylornithine	10	10	10	10	10	10	10	10	10	10	10	10	10	10	10
Digitoxigenin	0.323086	0.121649	0.213377	0.367957	0.234185	0.331471	0.436927	0.35008	0.335877	0.338201	0.264153	0.183639	0.239599	0.357836	0.286263
Digoxin	0.0401822	0.0340469	0.0423592	0.064728	0.0545582	0.0554579	0.123473	0.0385815	0.102255	0.0342435	0.0639037	0.0855185	0.0361284	0.0453166	0.0751879
Diminazene	10	10	10	10	10	10	10	10	10	10	10	10	10	10	10
Dipyridamole	8.81757	10	10	10	10	10	10	10	10	10	10	10	3.55292	10	10
Disulfiram	7.01583	10	0.170582	10	10	10	10	0.263515	10	10	0.272032	0.446559	0.777767	0.0727843	0.0707863
Dorsomorphin	10	10	0.811452	2.59807	6.49317	6.7933	6.43174	5.24477	10	10	10	10	7.27545	10	9.99499
Doxycycline	10	10	10	10	10	8.53664	10	8.51004	10	10	10	9.29179	10	10	10
Duvoglustat	10	10	10	10	10	10	10	10	10	10	10	10	10	10	10
Ebselen	10	10	10	10	10	10	10	10	10	10	10	10	10	10	10
Emodin	10	10	10	10	10	10	10	10	10	10	10	10	10	10	10
Econazole	1.07569	0.924708	10	7.24244	10	6.70496	10	8.94114	10	3.63921	6.83833	2.3923	2.2771	10	10
Eniluracil	10	10	10	10	10	10	10	10	10	10	10	10	10	10	10
Epalrestat	10	10	10	10	10	10	10	10	10	10	10	10	10	10	10
Etomidate	10	10	10	10	10	10	10	10	10	10	10	10	10	10	10
Etomoxir	10	10	10	10	5.82786	10	10	10	10	10	10	10	6.76386	10	10
Everolimus	0.248	0.000556	0.00104	0.000145	0.782	0.00121	0.0225	1.53	0.00274	3.92	0.000156	0.00342	0.00411	0.00115	0.00165
FCCP	2.44164	2.10872	2.38024	1.38721	2.0107	1.82112	3.01084	2.08716	1.95744	2.65691	2.34221	1.72749	2.05253	4.02418	3.77458
FIPI	10	10	8.61049	10	10	10	10	10	10	10	10	6.18748	10	10	10
Fadrozole	10	10	10	10	10	10	10	10	10	10	10	10	10	10	10
Fatostatin	10	10	10	10	10	10	10	6.68942	10	8.84462	2.76393	10	6.07199	4.85403	10
Febuxostat	10	10	10	10	10	10	10	10	10	10	10	10	10	10	10
Flavoxate	10	10	10	10	10	10	10	10	10	10	10	10	10	10	10
Fludarabine	2.60799	3.02836	1.02274	1.30869	1.38799	8.00364	3.44995	10	3.7422	1.78273	7.56981	10	0.301468	3.7641	6.7266
Forodesine	10	10	10	10	10	10	10	10	10	10	10	10	10	10	10
GKT-136901	7.5024	2.75547	10	10	10	10	10	10	10	10	10	6.52138	10	10	10
GNF-Pf-3777	1.49547	1.57902	1.78268	1.30771	1.82593	0.538132	5.98797	6.04836	0.933773	1.27836	1.29469	1.10643	1.64368	1.92747	1.22197
GPNA	10	10	10	10	10	10	10	10	10	10	10	10	10	10	10
GSK2194069	10	1.47223	10	10	10	9.05634	10	10	10	0.0437096	10	10	10	10	10
GW4064	1.59815	2.34367	10	10	4.26805	3.5974	10	10	10	10	8.28626	6.26292	6.11316	9.99999	9.99999
GW9662	8.80552	10	10	10	10		10			10		10	8.52938	10	10
GW9508	10	10	10	10	10	10	10	10	10	10	10	10	10	10	10
Galloflavin	10	10	10	10	10	10	10	10	10	10	10	10	10	10	10
Gemcitabine	0.00187536	0.00310667	0.00301028	0.00329666	0.00897063	0.00686594	0.00569921	0.003124	0.00346348	0.00803028	0.00609588	0.0163784	0.00212878	0.00479474	0.00687149
Glutathione	10	10	10	10	10	10	10	10	10	10	10	10	10	10	10
Glycyrrhizin	10	10	10	10	10	10	10	10	10	10	10	10	10	10	10
Gossypol	3.42802	2.98286	2.81375	2.41054	3.34248	2.85692	2.87998	2.10356	3.5509	3.87168	3.56984	3.67257	1.59669	6.2541	2.53504
Haloprogin	2.51832	3.95269	2.83922	2.02932	5.49465	1.71409	3.08722	3.25386	3.48503	10	3.25679	5.06396	1.57717	10	1.68527
Hydroxychloroquine sulfate	10	10	10	10	10	10	10	10	10	10	10	10	10	10	10
Hydroxycitrate	10	10	10	10	10	10	10	10	10	10	10	10	10	10	10
Ibandronate	10	10	10	10	10	10	10	10	10	10	10	10	10	10	10
Idazoxan	10	10	10	10	10	10	10	10	10	10	10	10	10	10	10
Idoxuridine	1.63468	4.7614	6.63116	10	5.59153	0.755161	10	2.51427	1.47137	10	10	4.34299	0.464412	10	10
Indapamide	10	10	10	10	10	10	10	10	10	10	10	10	10	10	10
Indisulam	0.127626	0.619083	0.795847	0.539821	0.91832	1.07998	1.09504	0.702832	7.00491	7.31937	0.931636	1.4332	0.856427	1.2755	10
Indomethacine	10	10	10	10	10	10	10	10	10	10	10	10	10	10	10
Indoximod	10	10	10	10	10	10	10	10	10	10	10	10	10	10	10
Isocarboxazid	10	10	10	10	10	10	10	10	10	10	10	10	10	10	10
JZL184	10	10	10	10	10	10	10	10	10	10	10	10	10	10	10
Ketoconazole	10	10	10	10	10	8.91318	10	10	10	10	8.35041	10	10	10	10
Ketoprofen	10	10	10	10	10	10	10	10	10	10	10	10	10	10	10
Kifunensine	10	10	10	10	10	10	10	10	10	10	10	10	10	10	10
L-Kynurenine	10	10	10	10	10	10	10	10	10	10	10	10	10	10	10
L-NNA	10	10	10	10	10	10	10	10	10	10	10	10	10	10	10
LY-294002	0.0392282	0.185394	3.75444	10	10	9.04882	0.0252074	0.0327858	0.0487248	0.333932	4.96592	0.291452	0.0237453	3.5993	10
LY-2183240	1.76654	3.37729	2.48144	1.89247	2.44876	2.92198	4.4341	1.49969	2.40864	3.62564	1.16686	1.88328	0.421582	3.74203	1.74114
Lestaurtinib	0.00330888	0.00460979	0.0142912	0.0467129	0.0512334	0.149473	0.188113	0.139402	0.0503916	0.0912065	0.0227118	0.181763	0.0200512	0.0632898	0.847681
Lonidamine	10	10	10	10	10	10	10	10	10	10	10	10	10	10	10
Lovastatin	10	10	10	10	10	10	10	10	10	10	10	10	10	10	10
MB05032	10	10	10	10	10	10	10	10	10	10	10	10	10	10	10
MEDICA 16	10	10	10	10	10	10	10	10	10	10	10	10	10	10	10
MERCK-544	10	10	10	10	10	10	10	10	10	10	10	10	10	10	10
MF-438	9.31548	0.0687118	10	10	10	2.28861	10	10	10	10	10	0.0471815	10	10	10
MK-8245	10	0.643132	10	10	10	10	10	10	10	10	10	6.81292	10	10	10
MK-886	10	10	10	10	10	4.25798	10	10	10	10	10	10	10	10	10
MKT 077	3.36787	3.76006	10	10	10	10	10	10	10	4.4532	10	3.58838	10	3.28318	10
ML175	0.309355	0.276079	0.895807	2.22685	2.54414	2.06625	0.305147	0.288016	0.2966	2.13443	0.341063	2.94907	0.319951	3.4065	2.77182
Masoprocol	3.80041	10	2.08214	10	10	10	10	3.41965	10	3.15133	6.62896	10	3.65994	10	10
Metformin	10	10	10	10	10	10	10	10	10	10	10	10	10	10	10
Methotrexate	0.00896041	0.007572	0.00826004	0.0156906	0.00472502	0.0126098	0.0514623	0.00965124	0.00370008	0.00700705	10	0.0330111	0.0322646	0.0807547	0.031899
Methyl jasmonate	10	10	10	10	10	10	10	10	10	10	10	10	10	10	10
Methylmalonate	10	10	10	10	10	10	10	10	10	10	10	10	10	10	10
Metirosine	10	10	10	10	10	10	10	10	10	10	10	10	10	10	10
Migalastat	10	10	10	10	10	10	10	10	10	10	10	10	10	10	10
Miglitol	10	10	10	10	10	10	10	10	10	10	10	10	10	10	10
Miglustat	10	10	10	10	10	10	10	10	10	10	10	10	10	10	10
Mitoguazone	1.1337	0.94368	1.23666	4.55441	2.28528	4.40037	1.58962	0.916198	9.12435	7.01227	3.31369	1.31835	1.44049	1.10249	3.0822
Mycophenolic acid	0.507113	0.183098	1.82789	0.953823	0.770655	0.289148	2.54778	0.332618	1.01356	0.651835	2.33932	0.561284	0.679203	2.52464	10
N-Arachidonylmaleimide	10	10	10	10	10	10	10	10	10	10	10	10	10	10	10
N-Benzyl-Formamide	10	10	10	10	10	10	10	10	10	10	10	10	10	10	10
N-Heptyl-Formamide	10	10	10	10	10	10	10	10	10	10	10	10	10	10	10
N,N-Dimethylsphingosine	10	10	10	10	10	2.78097	10	3.45958	2.98421	10	3.57858	10	1.67283	10	10
NHI-2	10	10	10	10	10	10	10	10	10	10	10	10	10	10	10
NSC-95397	0.218852	0.380738	0.663546	0.530229	0.746747	0.664228	0.369501	0.306864	1.51153	3.22519	0.506578	0.549077	0.30948	0.450131	0.424061
Octadec-9-Enoic Acid Phenylamide	10	10	10	10	10	10	10	10	10	10	10	10	10	10	10
Odanacatib	10	10	10	10	10	10	10	10	10	10	10	10	10	10	10
Orlistat	10	10	10	10	10	10	10	10	10	10	10	10	10	10	10
P32/98	10	10	10	10	10	10	10	10	10	10	10	10	10	10	10
PD-151746	10	10	10	10	10	10	10	10	10	10	10	10	10	10	10
PD-146176	1.06456	1.96942	2.89332	2.9211	4.9619	2.18147	3.11596	1.47553	3.29726	1.99614	0.759535	4.41722	0.645967	2.60043	4.04471
PF-543 hydrochloride	10	10	10	10	10	10	10	10	10	10	10	4.8507	8.4486	10	10
PF-02545920	2.08875	1.73734	10	8.41971	9.99975	10	10	10	9.86299	10	10	9.99997	10	10	10
PIK93	1.08768	0.959259	1.01864	2.69493	8.05555	1.11635	2.04645	0.606797	2.18677	0.935302	2.5591	2.6624	0.792139	1.0862	1.51217
Pemetrexed	0.424924	0.304876	0.312372	0.239262	0.0585045	0.279249	1.36546	0.335627	0.11614	0.61726	10	1.65789	0.380948	2.31916	7.01819
Pentostatin	10	10	10	10	10	10	10	10	10	10	10	10	10	10	10
Pepstatin A	10	10	10	10	10	10	10	10	10	10	10	10	10	10	10
Perhexiline	2.734	2.66045	3.54663	3.98777	4.22826	3.62814	6.50035	3.42795	3.22597	2.85411	3.2265	3.35197	3.33784	3.28011	2.55241
Perphenazine	3.54163	5.77135	10	6.7062	9.39269	8.22588	10	7.37603	10	5.05906	8.84991	2.86933	5.91311	10	10
Piclamilast	10	10	10	10	10	10	10	10	10	10	10	10	10	10	10
Pictilisib	1.18606	0.969196	10	10	10	10	10	9.05709	10	0.0159403	10	1.26613	10	0.9868	10
Piperlongumine	0.959314	1.92642	2.37564	2.86722	3.21915	2.923	3.21719	1.6553	3.02846	2.35782	3.33265	1.9532	1.62495	2.52721	2.4479
Pirinixic acid	10	10	10	10	10	10	10	10	10	10	10	10	10	10	10
PluriSln 1	10	5.71732	10	10	8.47915	8.52232	10	10	10	5.47855	10	9.69665	10	10	10
Prednisolone	10	10	10	10	10	0.523856	10	10	10	10	10	10	0.0524561	10	10
R162	10	10	10	10	10	10	10	10	10	10	10	10	10	10	10
RHC-80267	10	10	10	10	10	10	10	10	10	10	10	10	10	10	10
Raloxifene	10	10	10	10	10	10	10	10	10	10	10	10	10	10	10
Raltitrexed	0.0918618	0.0479449	0.0452463	0.0559962	0.042813	0.0697862	0.0828901	0.122345	0.037582	0.421519	10	0.201	0.0523531	0.561942	0.192518
Ranitidine	10	10	10	10	10	10	10	10	10	10	10	10	10	10	10
Rasagiline	10	10	10	10	10	10	10	10	10	10	10	10	10	10	10
Ribavirin	10	10	10	10	10	10	10	10	10	10	10	10	10	10	10
Ritonavir	10	10	10	10	10	10	10	10	10	10	10	10	6.62449	10	10
Ro 48-8071 fumarate	5.94602	10	10	9.97045	8.49102	10	10	10	10	5.92231	6.10742	2.06255	1.78806	10	10
Rosiglitazone	10	10	0.0851505	10	10	10	10	10	10	10	10	10	10	10	10
Rotenone	0.15593	0.17574	0.22492	0.0231763	0.0743873	0.205689	0.644212	0.321626	0.168155	0.269203	0.0683848	0.0406816	0.080013	0.179422	0.268414
S-Adenosyl Homocysteine	10	10	10	10	10	10	10	10	10	10	10	10	10	10	10
S-para-Bromobenzylglutathione cyclopentyl diester	10	10	10	10	10	10	10	3.94636	10	10	10	10	2.32205	10	10
SB 204990	10	10	10	10	10	10	10	10	10	10	10	10	10	10	10
SC-26196	10	10	10	10	10	10	10	10	10	10	10	10	10	10	10
SC-57461A	10	10	10	10	10	10	10	10	10	10	10	10	10	10	10
SK&F-64139	10	10	10	10	10	10	10	10	10	10	10	10	10	10	10
SKI II	3.20417	8.97339	4.11801	2.90179	6.79345	3.07366	10	5.58003	3.22084	2.26467	3.92639	2.50867	1.54309	9.99999	2.48144
SMR000146572	10	10	10	10	10	10	10	10	10	10	10	10	10	10	10
SR 12813	10	10	6.89712	10	10	10	10	10	10	10	10	10	10	10	10
STF-31	0.0451457	3.57248	0.547893	0.109478	0.168942	0.436913	0.074045	0.228093	0.0737726	0.142664	0.144246	0.24224	0.0383064	10	10
Sildenafil	10	10	10	10	10	10	10	10	10	10	10	10	10	10	10
Silibinin	10	10	10	10	10	10	10	10	10	10	10	10	10	10	10
Simvastatin	10	10	10	10	10	10	10	10	10	10	10	10	10	10	10
Sitagliptin	10	10	10	10	10	10	10	10	10	10	10	10	10	10	10
Spautin 1	1.51561	10	10	1.39051	1.48933	10	10	10	9.1124	9.63774	1.56563	1.34305	2.74576	10	10
Sulfasalazine	10	10	10	10	10	10	10	10	10	10	10	10	10	10	10
Swainsonine	10	10	10	10	10	10	10	10	10	10	10	10	10	10	10
TEPP-46	10	10	10	10	10	10	10	10	10	10	10	10	10	10	10
TOFA	10	10	10	10	10	8.32734	10	10	10	10	10	10	10	10	10
Tadalafil	10	10	10	10	10	10	10	10	10	10	10	10	10	10	10
Tanshinone I	10	10	10	10	10	10	10	10	10	10	10	10	10	10	10
Tanshinone IIA	10	10	10	10	10	10	10	10	10	10	10	10	10	10	10
Temsirolimus	0.06114	0.001975	0.00487	0.001114	0.02081	0.0133	4.421	2.592	1.149	0.1479	0.002048	0.005349	0.003897	0.02825	0.05389
Terbinafine	10	10	10	10	10	10	10	10	10	10	10	10	10	10	10
Teriflunomide	10	10	10	10	10	10	10	10	10	10	10	10	10	10	10
Thymidine diphosphate	10	10	10	10	10	10	10	10	10	10	10	10	4.02605	10	10
Ticlopidine	10	10	10	10	10	10	10	10	10	10	10	10	10	10	10
Tigecycline	10	10	10	10	10	10	10	10	10	10	10	10	10	10	10
Tipiracil	10	10	10	10	10	10	10	10	10	10	10	10	10	10	10
Tolrestat	10	10	10	10	10	10	10	10	10	10	10	10	10	10	10
Topotecan	0.0119075	0.0180233	0.0343652	0.0407021	0.0653852	0.0594018	0.0404763	0.0245312	0.0333429	0.0224668	0.0426873	0.0970447	0.0114375	0.0240208	0.28912
Torcetrapib	7.02927	10	10	10	10	10	10	7.8261	10	10	9.96082	10	0.652261	10	10
Torin1	0.485808	0.208174	0.333149	0.191468	0.222402	0.251422	0.671786	0.615545	0.59418	1.74885	0.295487	0.326965	0.376812	10	1.10688
Triclosan	10	10	10	10	10	10	10	10	10	10	10	10	10	10	10
Trifluoperazine	9.52425	9.99997	10	10	10	3.4916	10	9.54622	10	5.18329	3.53974	2.9071	10	10	10
UNC0224	10	10	10	10	10	10	10	10	10	10	10	10	10	10	10
URB-597	10	10	10	10	10	10	10	10	10	10	10	10	10	10	10
Ubenimex	10	10	10	10	10	10	10	10	10	10	10	10	10	10	10
Valproic acid	10	10	10	10	10	10	10	10	10	10	10	10	10	10	10
Vardenafil	10	10	10	10	10	10	10	10	10	10	10	10	10	10	10
Varespladib	10	10	10	10	10	10	10	10	10	10	10	10	10	10	10
Vitamin C (ascorbate)	10	10	10	10	10	10	10	10	10	10	10	10	10	10	10
Voglibose	6.47067	10	10	10	10	10	10	10	10	10	10	10	10	10	10
WWL113	10	10	10	10	10	10	10	10	10	10	10	10	10	10	10
WZB117	2.93364	8.47121	4.73993	3.87574	10	10	10	5.88976	10	9.70485	5.35324	10	4.55926	10	10
YM-26734	10	10	10	10	10	10	10	10	10	10	10	10	10	10	10
YM511	10	10	10	10	10	10	10	10	10	10	10	10	10	10	10
Zinterol hydrochloride	10	10	0.0975797	10	10	10	10	10	10	10	10	10	10	10	10
Zoledronic acid	10	10	10	10	10	10	10	10	10	10	10	10	10	10	10
a-benzylaminobenzylphosphonic acid	10	10	10	10	10	10	10	10	10	10	10	10	10	10	10
alpha-cyano-4-hydroxycinnamic acid	10	10	10	10	10	10	10	10	10	10	10	10	10	10	10
as1949490	10	10	10	10	10	10	10	10	10	0.751291	10	10	10	10	10

## Sheet: AUC
	MV4-11	MOLM-13	Mono-Mac-6	LAMA-84	KU-812	KCL-22	NOMO-1	ML-2	HEL	HL-60	KG-1	K-562	BV-173	SHI-1	THP-1
(5-Pyrid-3-YLTHIEN-2-YL)METHYLAMINE	0.030103	0.0407804	0.030103	0.056157	0.030103	0.0601973	0.030103	0.030103	0.030103	0.030103	0.030103	0.0601973	0.030103	0.0406878	0.030103
(S)-2-(4-Nitrobenzamido)pentanedioic acid	0.030103	0.030103	0.0415618	0.030103	0.0438162	0.0459903	0.030103	0.0556013	0.0486032	0.0601973	0.0352691	0.030103	0.030103	0.030103	0.030103
1-Deoxymannojirimycin hydrochloride	0.030103	0.030103	0.0601973	0.053947	0.0392956	0.030103	0.030103	0.030103	0.030103	0.030103	0.030103	0.030103	0.030103	0.030103	0.030103
2-Dimethylamino-6-hydroxypurine	0.030103	0.030103	0.0309843	0.030103	0.0601973	0.030103	0.030103	0.030103	0.030103	0.030103	0.047898	0.030103	0.030103	0.030103	0.0378052
2-deoxyglucose	0.0601973	0.0601973	0.0528938	0.0601973	0.0601973	0.0601973	0.0601973	0.0601973	0.0502117	0.030103	0.0601973	0.030103	0.0593231	0.053338	0.0601973
2,3',4,5'-Tetramethoxystilbene	0.036207	0.030103	0.030103	0.0454402	0.0419076	0.030103	0.030103	0.030103	0.030103	0.030103	0.030103	0.030103	0.030103	0.030103	0.030103
3-bromopyruvic acid	0.030103	0.0601973	0.030103	0.030103	0.0390052	0.054297	0.0370208	0.030103	0.0348731	0.0601973	0.0430185	0.030103	0.0601973	0.030103	0.030103
3-nitropropionic acid	0.129936	0.139926	0.0407276	0.0406802	0.0304188	0.030103	0.030103	0.030103	0.0303771	0.092953	0.042408	0.116366	0.030103	0.137509	0.0601973
3,5-Dichlorosalicylic Acid	0.030103	0.030103	0.030103	0.030103	0.030103	0.0581478	0.030103	0.030103	0.030103	0.030103	0.030103	0.030103	0.030103	0.030103	0.0452766
4-(2-Phenylacetamido)Benzenesulfonamide	0.0601973	0.0601973	0.030103	0.0381378	0.030103	0.030103	0.030103	0.030103	0.0395424	0.030103	0.0601973	0.030103	0.030103	0.030103	0.0306367
4-Acryloylphenol	0.102498	0.030103	0.0340752	0.0309369	0.0514503	0.0637908	0.122004	0.039796	0.0647507	0.030103	0.030103	0.030103	0.132069	0.030103	0.030103
4-Homosulfanilamide	0.0601973	0.0601973	0.0445602	0.0305434	0.030103	0.030103	0.030103	0.0601973	0.030103	0.0601973	0.0310682	0.030103	0.0361787	0.030103	0.0442445
4-Nitrobenzenesulfonamide	0.0472098	0.030103	0.030103	0.030103	0.036049	0.0558543	0.030103	0.030103	0.030103	0.030103	0.0510128	0.0531918	0.0378353	0.030103	0.030103
4-methyl-2-phenyl-N-(4-sulfamoylphenyl)-1,3-thiazole-5-carboxamide	0.030103	0.030103	0.041573	0.0452251	0.0601973	0.0601973	0.030103	0.030103	0.0601973	0.030103	0.057839	0.030103	0.0457459	0.030103	0.0538573
4,4'-Dibromobenzil	0.0601973	0.0577876	0.030103	0.030103	0.030103	0.030103	0.030103	0.030103	0.030103	0.0381854	0.030103	0.030103	0.030103	0.030103	0.0503759
4H-thieno[3,2-b]pyrrole-5-carboxylic acid	0.0601973	0.030103	0.0601973	0.0452022	0.030103	0.030103	0.030103	0.0352254	0.0578164	0.0601973	0.0601973	0.030103	0.0303798	0.0476644	0.0378103
5-fluorouracil	0.341966	0.359746	0.245095	0.0766757	0.0601973	0.123045	0.0619822	0.135396	0.150513	0.194354	0.104282	0.030103	0.12788	0.134744	0.0390526
6-Diazo-5-oxo-L-norleucine	0.0397504	0.030103	0.030103	0.0390961	0.0384783	0.030103	0.0408372	0.030103	0.0509564	0.0339955	0.030103	0.030103	0.0532936	0.030103	0.030103
6-mercaptopurine	0.295727	0.221331	0.238445	0.22817	0.139442	0.229945	0.274669	0.239886	0.185474	0.218334	0.040803	0.261112	0.298393	0.173843	0.0601973
6-pyrazin-2-yl-3-quinolin-2-yl-[1,2,4]triazolo[3,4-b][1,3,4]thiadiazole	0.0601973	0.0601973	0.0577746	0.0465893	0.0601973	0.030103	0.055397	0.0601973	0.0555502	0.0601973	0.0601973	0.030103	0.030103	0.0526013	0.0601973
6,6-dimethyl-3-(5-methyl-3-oxo-2-phenyl-1H-pyrazol-4-yl)-1-phenyl-3-(trifluoromethyl)-5,7-dihydroindole-2,4-dione	0.0424367	0.030103	0.0405987	0.030103	0.030103	0.030103	0.030103	0.030103	0.0595868	0.0601973	0.057897	0.030103	0.030103	0.030103	0.0601973
A 1070722	0.0601973	0.0433829	0.0548924	0.030103	0.030103	0.0470569	0.0470116	0.030103	0.030103	0.030103	0.0601973	0.0596812	0.030103	0.030103	0.0476932
AC1NZZMF	0.0601973	0.030103	0.0420993	0.030103	0.030103	0.030103	0.030103	0.0486627	0.030103	0.030103	0.0459069	0.030103	0.0518673	0.030103	0.030103
Ivosidenib	0.030103	0.0434448	0.0601973	0.030103	0.030103	0.030103	0.030103	0.0360352	0.030103	0.0439065	0.0351472	0.030103	0.030103	0.0489817	0.030103
Enasidenib	0.030103	0.030103	0.030103	0.030103	0.0601973	0.0371672	0.052314	0.0378115	0.030103	0.030103	0.0546513	0.0512991	0.0320621	0.030103	0.0491091
AGI-5198	0.0601973	0.0601973	0.030103	0.0375934	0.0553149	0.030103	0.030103	0.030103	0.030103	0.030103	0.0419666	0.0439502	0.030103	0.0437696	0.030103
AH-7614	0.0524516	0.030103	0.0467909	0.0485811	0.0396271	0.030103	0.0406303	0.030103	0.030103	0.0601973	0.0485946	0.030103	0.0351909	0.0403728	0.0446751
AICAR	0.0601973	0.030103	0.030103	0.030103	0.0601973	0.030103	0.051529	0.0492903	0.030103	0.0448542	0.0520077	0.0469572	0.0598041	0.0452477	0.030103
AR-A-014418	0.0483984	0.030103	0.0601973	0.030103	0.0477587	0.030103	0.030103	0.030103	0.030103	0.0432075	0.0525572	0.0601973	0.0390844	0.030103	0.030103
AVN-944	0.52685	0.586884	0.416056	0.451226	0.474759	0.501532	0.311001	0.543796	0.443367	0.436169	0.352757	0.520597	0.482294	0.42105	0.159174
AZD3965	0.0407446	0.030103	0.0601973	0.0449677	0.030103	0.030103	0.030103	0.030103	0.030103	0.030103	0.030103	0.639438	0.610425	0.030103	0.030103
Abiraterone	0.030103	0.030103	0.0599253	0.030103	0.030103	0.030103	0.030103	0.030103	0.030103	0.0601973	0.030103	0.030103	0.030103	0.030103	0.030103
Acarbose	0.0601973	0.0454752	0.030103	0.0553508	0.030103	0.0601973	0.045418	0.0501535	0.0601973	0.030103	0.030103	0.0572391	0.030103	0.030103	0.0519597
Acetylcysteine	0.030103	0.030103	0.030103	0.030103	0.0497384	0.0564287	0.0577998	0.030103	0.030103	0.030103	0.0601973	0.0601973	0.0341845	0.0400171	0.030103
AdipoRon	0.0354566	0.030103	0.0375055	0.0346648	0.0498864	0.030103	0.045594	0.030103	0.0415238	0.030103	0.0594678	0.030103	0.0678048	0.030103	0.0601973
Aloxistatin	0.0364538	0.0412536	0.0601973	0.030103	0.030103	0.030103	0.0805795	0.030103	0.0436457	0.030103	0.0559925	0.030103	0.0417975	0.030103	0.0514565
Alpha-Naphtoflavone	0.0601973	0.0601973	0.030103	0.0547749	0.0489137	0.0601973	0.0450728	0.0601973	0.0443943	0.030103	0.0601973	0.0601973	0.030103	0.0490842	0.030103
Anastrozole	0.0601973	0.030103	0.030103	0.030103	0.0584135	0.030103	0.030103	0.0601973	0.0403931	0.0601973	0.0599484	0.0540879	0.0458229	0.030103	0.030103
Arachidonyl trifluoromethyl ketone	0.039642	0.030103	0.0705062	0.0601973	0.0601973	0.0402034	0.0601973	0.030103	0.0301656	0.030103	0.0630561	0.0423592	0.0601973	0.0421331	0.0601973
Arginase inhibitor 1	0.0588913	0.0601973	0.0601973	0.030103	0.030103	0.030103	0.044312	0.0601973	0.0601973	0.030103	0.030103	0.0601973	0.0601973	0.030103	0.0314412
Arsenic trioxide	0.0953967	0.0878664	0.0454047	0.0692676	0.0503611	0.0314965	0.030103	0.0495043	0.0383558	0.0447594	0.040103	0.0372514	0.0810541	0.0497096	0.0566066
Aurintricarboxylic acid	0.0440813	0.12417	0.030103	0.030103	0.0444037	0.030103	0.0601973	0.0463961	0.109196	0.0601973	0.0601973	0.030103	0.141271	0.030103	0.0378964
BML283	0.0601973	0.030103	0.0399314	0.030103	0.030103	0.04025	0.030103	0.030103	0.0601973	0.030103	0.030103	0.0601973	0.0601973	0.0474907	0.0325673
BMS 303141	0.0601973	0.0601973	0.0601973	0.030103	0.0467693	0.0516038	0.0553478	0.0601973	0.0601973	0.0601973	0.0601973	0.0571864	0.0601973	0.0601973	0.0601973
BVT-2733	0.030103	0.030103	0.030103	0.030103	0.0492588	0.0376057	0.0310983	0.030103	0.030103	0.030103	0.0386519	0.030103	0.0601973	0.030103	0.0428014
Baicalein	0.034449	0.030103	0.030103	0.030103	0.030103	0.0363056	0.030103	0.0495841	0.030103	0.0959042	0.0777677	0.042079	0.030103	0.0359565	0.0601973
Bardoxolone methyl	0.0472908	0.0527269	0.241331	0.030103	0.0568385	0.236346	0.030103	0.197469	0.165101	0.050075	0.241508	0.0309787	0.219255	0.030103	0.0766693
Benzbromarone	0.0601973	0.0601973	0.030103	0.0484681	0.0601973	0.0601973	0.0592259	0.0520481	0.0601973	0.0426345	0.0533901	0.0386358	0.0417354	0.030103	0.030103
Benzoaric Acid	0.0554849	0.0601973	0.057022	0.0536176	0.0601973	0.0392661	0.030103	0.0533328	0.056182	0.0601973	0.0601973	0.0601973	0.0407786	0.0535722	0.030103
Bmh-21	0.147969	0.130844	0.365111	0.324557	0.330049	0.376574	0.25918	0.375983	0.370217	0.030103	0.347635	0.052729	0.383453	0.0682414	0.260694
Brequinar	0.053123	0.0999744	0.06824	0.0393472	0.030103	0.210648	0.030103	0.0474602	0.171041	0.0843449	0.030103	0.0465187	0.0583907	0.030103	0.030103
Bromoenol Lactone	0.073475	0.0765253	0.0459746	0.0475134	0.0882836	0.0748288	0.114	0.060207	0.0479725	0.0473416	0.0670663	0.0683737	0.119584	0.0592494	0.101185
C75	0.0601973	0.030103	0.0518187	0.030103	0.030103	0.030103	0.030103	0.030103	0.030103	0.0601973	0.030103	0.030103	0.030103	0.030103	0.030103
CB-839	0.246785	0.0601973	0.0601973	0.0604946	0.0601973	0.223787	0.0601973	0.0601973	0.0601973	0.244357	0.244315	0.0601973	0.386092	0.0601973	0.0601973
CBR-5884	0.0634854	0.038007	0.030103	0.030103	0.047235	0.030103	0.030103	0.030103	0.030103	0.0602111	0.030103	0.0601973	0.030103	0.030103	0.0548624
CP-640186	0.0657954	0.132792	0.0601973	0.050006	0.0480303	0.030103	0.030103	0.0316684	0.0601973	0.162721	0.0491205	0.0439733	0.0601973	0.030103	0.0451375
CP-91149	0.030103	0.030103	0.04372	0.030103	0.030103	0.030103	0.030103	0.030103	0.030103	0.030103	0.030103	0.030103	0.030103	0.030103	0.030103
CPI-0610	0.453949	0.381725	0.396649	0.172564	0.337044	0.245437	0.334107	0.189989	0.171803	0.356314	0.41387	0.285289	0.288543	0.267384	0.229565
CPI-613	0.0601973	0.0601973	0.050224	0.0450626	0.030103	0.030103	0.030103	0.0359593	0.030103	0.0601973	0.0436147	0.0601973	0.0543744	0.0445484	0.0601973
Caffeic acid phenethyl ester	0.214986	0.0336939	0.114333	0.0945686	0.275308	0.14829	0.0601973	0.224466	0.12576	0.226307	0.203103	0.0367393	0.293529	0.0601973	0.0771838
Capecitabine	0.030103	0.030103	0.030103	0.030103	0.030103	0.030103	0.0601973	0.0601973	0.030103	0.030103	0.0398058	0.030103	0.0397645	0.030103	0.030103
Carmustine	0.030103	0.030103	0.030103	0.0557783	0.0324384	0.0601973	0.030103	0.0440587	0.030103	0.0393786	0.030103	0.030103	0.046739	0.030103	0.030103
Carnosic acid	0.0601973	0.030103	0.0601973	0.0601973	0.0601973	0.030103	0.0327004	0.0439886	0.030103	0.0601973	0.030103	0.0601973	0.0896441	0.030103	0.0601973
Castanospermine	0.0504616	0.030103	0.0482297	0.0467913	0.030103	0.030103	0.030103	0.0454655	0.030103	0.030103	0.030103	0.030103	0.0601973	0.030103	0.0427834
Celecoxib	0.030103	0.030103	0.030103	0.0601973	0.0462031	0.0601973	0.030103	0.0601973	0.030103	0.030103	0.030103	0.030103	0.0601973	0.030103	0.0467003
Chloroquine	0.030103	0.030103	0.0550229	0.030103	0.0367691	0.030103	0.0469654	0.030103	0.0447583	0.030103	0.030103	0.030103	0.03934	0.0601973	0.0332444
Cladribine	0.673352	0.649185	0.668072	0.48528	0.454718	0.414876	0.566253	0.397102	0.618794	0.581484	0.348216	0.33215	0.836806	0.589317	0.289222
Cyclosporine	0.0492346	0.030103	0.0601973	0.0376841	0.0669923	0.162386	0.0543499	0.157803	0.132984	0.0601973	0.0330723	0.03724	0.0601973	0.030103	0.0714747
Cytarabine	0.315618	0.52311	0.350631	0.522594	0.580861	0.532136	0.168163	0.53905	0.578343	0.344323	0.4072	0.40709	0.829141	0.458832	0.0995192
Daidzin	0.030103	0.030103	0.030103	0.0310719	0.030103	0.030103	0.030103	0.030103	0.030103	0.0548743	0.0400041	0.030103	0.030103	0.030103	0.030103
Dapagliflozin	0.0564891	0.030103	0.0601973	0.0432084	0.030103	0.0601973	0.030103	0.030103	0.0601973	0.0601973	0.030103	0.030103	0.030103	0.0601973	0.030103
Daporinad	0.978905	0.847202	0.615973	0.887533	0.817247	0.853114	0.962368	0.941535	0.891634	0.921827	0.776884	0.844192	0.980662	0.0601973	0.030103
Darapladib	0.124116	0.169351	0.138801	0.165614	0.17787	0.161258	0.141601	0.148993	0.148636	0.173061	0.157144	0.197783	0.169404	0.150151	0.137348
Dephenhydramine	0.0416748	0.055033	0.0458388	0.048316	0.030103	0.0601973	0.0418015	0.0601973	0.0346657	0.0601973	0.055482	0.0601973	0.0414055	0.0601973	0.030103
Dichloroacetate	0.030103	0.030103	0.0309341	0.030103	0.030103	0.0601973	0.030103	0.0465351	0.0420291	0.030103	0.0601973	0.0495253	0.047429	0.030103	0.0465807
Dicumarol	0.030103	0.030103	0.0582505	0.030103	0.0472585	0.030103	0.030103	0.030103	0.030103	0.030103	0.030103	0.030103	0.0601973	0.030103	0.030103
Difluoromethylornithine	0.0601973	0.030103	0.0366772	0.030103	0.0337857	0.0601973	0.0481585	0.0458672	0.030103	0.0601973	0.0601973	0.030103	0.0526806	0.030103	0.030103
Digitoxigenin	0.372727	0.478728	0.417737	0.404197	0.358624	0.369948	0.340001	0.364024	0.368516	0.367768	0.394573	0.434025	0.405159	0.361648	0.386853
Digoxin	0.598959	0.616934	0.593234	0.559944	0.526806	0.561993	0.477111	0.60337	0.49758	0.61631	0.548607	0.516982	0.610497	0.58269	0.530956
Diminazene	0.0601973	0.0601973	0.030103	0.030103	0.030103	0.0601973	0.030103	0.030103	0.0492159	0.030103	0.0360723	0.0453628	0.030103	0.0437896	0.030103
Dipyridamole	0.0524553	0.0601973	0.0425481	0.0601973	0.0601973	0.030103	0.0558467	0.030103	0.030103	0.0601973	0.030103	0.0601973	0.114048	0.0540579	0.0601973
Disulfiram	0.0769425	0.030103	0.354575	0.0543082	0.0601973	0.0601973	0.0601973	0.369996	0.0601973	0.0601973	0.350578	0.273625	0.277615	0.427587	0.429404
Dorsomorphin	0.030103	0.030103	0.257985	0.0659793	0.149883	0.0721338	0.0681009	0.0922536	0.030103	0.0439223	0.0369881	0.0601973	0.0720845	0.030103	0.0431138
Doxycycline	0.0513334	0.030103	0.0477505	0.0580463	0.030103	0.0468945	0.030103	0.0830371	0.030103	0.030103	0.054105	0.0417627	0.030103	0.030103	0.030103
Duvoglustat	0.0601973	0.0601973	0.0601973	0.0601973	0.0595213	0.0601973	0.0601973	0.0601973	0.030103	0.0601973	0.0601973	0.0601973	0.0601973	0.0601973	0.0601973
Ebselen	0.030103	0.0548789	0.0366868	0.0601973	0.0307481	0.0432599	0.0553785	0.0448555	0.042679	0.0476728	0.0601973	0.0601973	0.030103	0.0557258	0.030103
Emodin	0.030103	0.030103	0.030103	0.0443668	0.0601973	0.0359066	0.030103	0.0601973	0.0601973	0.0579443	0.0307672	0.030103	0.0601973	0.054153	0.0601973
Econazole	0.208153	0.214387	0.0601973	0.0585211	0.0941635	0.0792769	0.0601973	0.0634351	0.031801	0.112547	0.0782571	0.142831	0.146305	0.0601973	0.0601973
Eniluracil	0.030103	0.0544189	0.030103	0.030103	0.0565882	0.030103	0.030103	0.0382122	0.056493	0.0423585	0.030103	0.030103	0.030103	0.030103	0.030103
Epalrestat	0.030103	0.030103	0.0529564	0.030103	0.0535191	0.030103	0.030103	0.030103	0.0494782	0.030103	0.030103	0.030103	0.030103	0.0525559	0.030103
Etomidate	0.030103	0.0538455	0.030103	0.030103	0.030103	0.0601973	0.043279	0.030103	0.030103	0.055438	0.030103	0.030103	0.030103	0.0601973	0.0477247
Etomoxir	0.0601973	0.0601973	0.0536571	0.0867677	0.0601973	0.030103	0.0587593	0.0601973	0.0540249	0.030103	0.0473333	0.0601973	0.078823	0.030103	0.0462843
Everolimus	0.4	0.7224	0.5	0.25	0.55	0.7	0.15	0.3	0.15	0.25	0.650693	0.55	0.47	0.15	0.15
FCCP	0.156223	0.171357	0.158836	0.176315	0.215551	0.189166	0.135039	0.172426	0.179119	0.147609	0.162368	0.192242	0.174168	0.0905811	0.113014
FIPI	0.0328087	0.030103	0.0669359	0.0337727	0.030103	0.0487415	0.030103	0.030103	0.030103	0.0363904	0.0601973	0.0697184	0.0307185	0.0389444	0.030103
Fadrozole	0.0601973	0.0601973	0.030103	0.0481582	0.030103	0.0601973	0.030103	0.030103	0.0462298	0.0601973	0.030103	0.030103	0.030103	0.0474375	0.030103
Fatostatin	0.0316648	0.030103	0.030103	0.030103	0.030103	0.0325286	0.030103	0.0637296	0.030103	0.044702	0.118826	0.030103	0.0712055	0.0899598	0.0331655
Febuxostat	0.030103	0.030103	0.0597747	0.030103	0.037034	0.030103	0.030103	0.0601973	0.030103	0.0559429	0.0509332	0.030103	0.030103	0.030103	0.030103
Flavoxate	0.0355686	0.0601973	0.0464991	0.030103	0.0302406	0.0476935	0.0422143	0.030103	0.0464613	0.030103	0.0446688	0.030103	0.0580666	0.0363581	0.0480326
Fludarabine	0.149496	0.134461	0.248124	0.200178	0.212142	0.0510529	0.121652	0.030103	0.113833	0.195431	0.0548206	0.0601973	0.380238	0.113278	0.0633145
Forodesine	0.0601973	0.030103	0.030103	0.0601973	0.030103	0.0303418	0.044509	0.0427991	0.0586663	0.030103	0.0601973	0.0428417	0.0601973	0.030103	0.0601973
GKT-136901	0.0735679	0.133069	0.030103	0.030103	0.030103	0.0403015	0.030103	0.0357811	0.030103	0.0502887	0.030103	0.080728	0.0518733	0.0601973	0.053846
GNF-Pf-3777	0.208234	0.169633	0.192745	0.162223	0.227286	0.253948	0.0895898	0.0751132	0.225105	0.224217	0.179297	0.232737	0.201014	0.19674	0.192531
GPNA	0.030103	0.034725	0.0349639	0.030103	0.0442755	0.0416241	0.030103	0.030103	0.058743	0.030103	0.030103	0.030103	0.030103	0.030103	0.030103
GSK2194069	0.0601973	0.178276	0.0599117	0.0601973	0.030103	0.0646078	0.030103	0.0371643	0.030103	0.470299	0.0584261	0.0601973	0.0601973	0.0480355	0.030103
GW4064	0.213933	0.160429	0.0601973	0.105716	0.0601973	0.0979223	0.0515855	0.0601973	0.0384054	0.0363543	0.0687428	0.0739569	0.104813	0.0522694	0.0307473
GW9662	0.0449724	0.030103	0.030103	0.030103	0.0601973	0.030103	0.030103	0.030103	0.030103	0.030103	0.030103	0.030103	0.0589526	0.030103	0.0542696
GW9508	0.030103	0.0601973	0.030103	0.0531614	0.0330986	0.030103	0.030103	0.030103	0.030103	0.030103	0.030103	0.0547816	0.030103	0.0348421	0.030103
Galloflavin	0.030103	0.030103	0.030103	0.0354424	0.0500918	0.030103	0.030103	0.030103	0.030103	0.030103	0.030103	0.030103	0.030103	0.030103	0.030103
Gemcitabine	0.918144	0.871574	0.874665	0.725535	0.804847	0.718142	0.798959	0.868019	0.860775	0.772982	0.722522	0.55214	0.907143	0.738029	0.63168
Glutathione	0.0601973	0.0601973	0.030103	0.0378369	0.0437267	0.0537273	0.030103	0.0561193	0.0575482	0.0601973	0.0440611	0.0601973	0.030103	0.0387313	0.030103
Glycyrrhizin	0.0601973	0.030103	0.0497708	0.030103	0.030103	0.030103	0.030103	0.030103	0.030103	0.030103	0.030103	0.0500855	0.0429274	0.030103	0.0368259
Gossypol	0.122271	0.135969	0.141815	0.124732	0.157537	0.140285	0.139478	0.171612	0.118862	0.110608	0.118349	0.115626	0.200562	0.06888	0.152385
Haloprogin	0.15306	0.108658	0.140909	0.0793378	0.175353	0.193064	0.13255	0.127364	0.120671	0.0364569	0.127275	0.08627	0.201864	0.030103	0.194853
Hydroxychloroquine sulfate	0.030103	0.030103	0.0601973	0.0484785	0.0306053	0.030103	0.0518833	0.030103	0.030103	0.0361251	0.030103	0.030103	0.0601973	0.030103	0.0590482
Hydroxycitrate	0.030103	0.0564284	0.0601973	0.0481449	0.0396906	0.0601973	0.0481624	0.030103	0.0456371	0.0601973	0.030103	0.030103	0.030103	0.030103	0.0352944
Ibandronate	0.0601973	0.030103	0.030103	0.030103	0.030103	0.030103	0.030103	0.030103	0.0452802	0.0601973	0.030103	0.030103	0.030103	0.0370452	0.030103
Idazoxan	0.0601973	0.0601973	0.0601973	0.0521539	0.0601973	0.0601973	0.0601973	0.0601973	0.0601973	0.030103	0.0481333	0.030103	0.0601973	0.030103	0.0601973
Idoxuridine	0.193045	0.122825	0.0798535	0.0834982	0.0601973	0.224655	0.0514344	0.125593	0.17832	0.0495609	0.0601973	0.10375	0.333333	0.0505843	0.030103
Indapamide	0.0386125	0.030103	0.030103	0.0540483	0.030103	0.030103	0.030103	0.0577361	0.030103	0.0601973	0.0407888	0.030103	0.030103	0.030103	0.0534902
Indisulam	0.473563	0.281506	0.268325	0.207766	0.278323	0.225741	0.192641	0.279844	0.0655906	0.0638054	0.222523	0.180311	0.244596	0.184366	0.0478653
Indomethacine	0.030103	0.030103	0.030103	0.030103	0.0472769	0.030103	0.030103	0.0601973	0.0601973	0.0601973	0.030103	0.030103	0.030103	0.055139	0.030103
Indoximod	0.0601973	0.0601973	0.042103	0.030103	0.030103	0.030103	0.030103	0.030103	0.030103	0.030103	0.030103	0.0601973	0.0601973	0.030103	0.0509134
Isocarboxazid	0.0601973	0.030103	0.030103	0.0494149	0.0601973	0.030103	0.030103	0.0601973	0.0537285	0.030103	0.030103	0.030103	0.030103	0.0313863	0.0382121
JZL184	0.0538373	0.030103	0.030103	0.0601973	0.0579264	0.030103	0.030103	0.030103	0.053806	0.030103	0.030103	0.0601973	0.0480896	0.030103	0.030103
Ketoconazole	0.0329495	0.030103	0.0551726	0.0456561	0.030103	0.0442332	0.030103	0.030103	0.030103	0.030103	0.0646708	0.0601973	0.030103	0.030103	0.030103
Ketoprofen	0.0601973	0.030103	0.0417857	0.030103	0.0312561	0.030103	0.0601973	0.030103	0.030103	0.030103	0.030103	0.030103	0.0466869	0.030103	0.0439866
Kifunensine	0.0601973	0.0601973	0.0601973	0.0601973	0.0601973	0.0601973	0.0601973	0.0425265	0.0574686	0.030103	0.0601973	0.0601973	0.0601973	0.030103	0.0601973
L-Kynurenine	0.030103	0.030103	0.054603	0.030103	0.030103	0.030103	0.030103	0.030103	0.030103	0.030103	0.030103	0.030103	0.030103	0.030103	0.030103
L-NNA	0.030103	0.030103	0.0601973	0.0601973	0.0601973	0.0487527	0.0601973	0.0542219	0.0598256	0.053614	0.0574261	0.0522647	0.0601973	0.0430621	0.0601973
LY-294002	0.601566	0.432993	0.114865	0.0601973	0.0308452	0.0440841	0.519626	0.496823	0.461108	0.369146	0.104824	0.383626	0.524808	0.0955013	0.0485967
LY-2183240	0.189887	0.123722	0.154568	0.155925	0.182653	0.138028	0.115164	0.205423	0.157619	0.116858	0.217007	0.180964	0.343876	0.113838	0.165154
Lestaurtinib	0.864932	0.831562	0.707705	0.507014	0.464678	0.440293	0.431817	0.46466	0.511376	0.487951	0.60415	0.425843	0.596354	0.499952	0.272498
Lonidamine	0.030103	0.0536297	0.0601973	0.030103	0.0391345	0.0601973	0.030103	0.0548181	0.030103	0.0601973	0.0601973	0.032503	0.0601973	0.0460682	0.030103
Lovastatin	0.0532369	0.0372597	0.0454833	0.0574671	0.0601973	0.030103	0.0594892	0.030103	0.0524014	0.030103	0.0431481	0.030103	0.0349592	0.0530281	0.0412991
MB05032	0.030103	0.030103	0.030103	0.0519162	0.0601973	0.030103	0.030103	0.030103	0.030103	0.030103	0.0327671	0.030103	0.030103	0.0326509	0.030103
MEDICA 16	0.030103	0.0601973	0.030103	0.0344008	0.030103	0.030103	0.030103	0.030103	0.030103	0.030103	0.030103	0.0423468	0.0559943	0.035891	0.046301
MERCK-544	0.0601973	0.0601973	0.0420324	0.0601973	0.0601973	0.030103	0.0458572	0.0601973	0.0601973	0.0601973	0.050733	0.030103	0.030103	0.0601973	0.030103
MF-438	0.0416145	0.431934	0.030103	0.0601973	0.030103	0.145948	0.030103	0.030103	0.030103	0.0322827	0.030103	0.465227	0.030103	0.030103	0.030103
MK-8245	0.030103	0.243619	0.0417809	0.0514519	0.0601973	0.040553	0.0441968	0.030103	0.0601973	0.0601973	0.030103	0.0968991	0.0601973	0.0379334	0.0314291
MK-886	0.0541842	0.0601973	0.030103	0.030103	0.0558333	0.0911796	0.030103	0.0501184	0.0494137	0.0598509	0.0601973	0.030103	0.030103	0.0541534	0.0441344
MKT 077	0.123994	0.11338	0.030103	0.030103	0.0347869	0.030103	0.0565725	0.030103	0.030103	0.097653	0.030103	0.117851	0.0488099	0.126484	0.0346501
ML175	0.377437	0.389782	0.26238	0.15202	0.165705	0.173474	0.378923	0.38519	0.382004	0.170098	0.366854	0.137106	0.373784	0.122883	0.143327
Masoprocol	0.112366	0.05692	0.139066	0.0464272	0.0304934	0.030103	0.0327688	0.122508	0.030103	0.130517	0.0609594	0.045539	0.115956	0.0487192	0.0601973
Metformin	0.030103	0.030103	0.0399649	0.036853	0.030103	0.030103	0.0444497	0.030103	0.030103	0.030103	0.030103	0.030103	0.030103	0.030103	0.030103
Methotrexate	0.740706	0.77349	0.717887	0.663216	0.555642	0.573339	0.457586	0.726591	0.744446	0.733158	0.0549169	0.521252	0.622767	0.418196	0.566923
Methyl jasmonate	0.030103	0.0460482	0.0422427	0.0330866	0.030103	0.0601973	0.0565323	0.030103	0.030103	0.0428169	0.030103	0.030103	0.0548782	0.0309173	0.0487644
Methylmalonate	0.0403064	0.0601973	0.0442668	0.0350326	0.0601973	0.0601973	0.030103	0.0592212	0.0601973	0.030103	0.0601973	0.0476647	0.0354351	0.0601973	0.030103
Metirosine	0.030103	0.030103	0.0538728	0.030103	0.0601973	0.0601973	0.0548258	0.0365575	0.0527817	0.0448362	0.0601973	0.030103	0.0601973	0.030103	0.0507951
Migalastat	0.030103	0.030103	0.035439	0.0315157	0.0373916	0.030103	0.030103	0.030103	0.030103	0.030103	0.030103	0.030103	0.030103	0.030103	0.0326518
Miglitol	0.030103	0.030103	0.0601973	0.0345847	0.030103	0.0488806	0.055488	0.0538993	0.0533325	0.030103	0.059927	0.030103	0.030103	0.0551342	0.0468997
Miglustat	0.051636	0.0601973	0.030103	0.030103	0.030103	0.030103	0.030103	0.030103	0.030103	0.030103	0.030103	0.030103	0.040019	0.0339547	0.030103
Mitoguazone	0.215333	0.224431	0.218187	0.130705	0.123453	0.094603	0.20866	0.208609	0.0668606	0.0602462	0.109109	0.177903	0.187207	0.192872	0.125536
Mycophenolic acid	0.324582	0.417779	0.160924	0.233565	0.229909	0.356077	0.121822	0.341546	0.24282	0.259832	0.179871	0.273004	0.29225	0.16366	0.0399768
N-Arachidonylmaleimide	0.054002	0.030103	0.030103	0.0397418	0.0440469	0.030103	0.0439357	0.0563175	0.030103	0.030103	0.0573931	0.030103	0.0534245	0.030103	0.0389399
N-Benzyl-Formamide	0.030103	0.0387219	0.0601973	0.0601973	0.0601973	0.030103	0.0496167	0.030103	0.030103	0.030103	0.0601973	0.030103	0.0601973	0.030103	0.0531254
N-Heptyl-Formamide	0.030103	0.030103	0.030103	0.030103	0.030103	0.030103	0.030103	0.030103	0.030103	0.030103	0.030103	0.030103	0.030103	0.030103	0.030103
N,N-Dimethylsphingosine	0.030103	0.030103	0.0601973	0.0601014	0.0335824	0.142995	0.0541992	0.121381	0.135924	0.030103	0.106951	0.030103	0.156508	0.0378745	0.0601973
NHI-2	0.0601973	0.030103	0.0593702	0.0601973	0.0447701	0.030103	0.0442783	0.030103	0.0596874	0.0440264	0.0601973	0.0601973	0.0601973	0.0579646	0.0319094
NSC-95397	0.414987	0.354922	0.294771	0.279967	0.319036	0.297141	0.35817	0.378314	0.206372	0.128233	0.323978	0.315255	0.377393	0.336775	0.34324
Octadec-9-Enoic Acid Phenylamide	0.030103	0.0394248	0.030103	0.030103	0.0456611	0.030103	0.0304988	0.030103	0.030103	0.030103	0.030103	0.030103	0.030103	0.030103	0.0545356
Odanacatib	0.030103	0.0425573	0.030103	0.0601973	0.0601973	0.0531482	0.030103	0.030103	0.05885	0.030103	0.030103	0.0587344	0.0601973	0.0347788	0.0513758
Orlistat	0.030103	0.0601973	0.030103	0.0601973	0.0360519	0.0420392	0.030103	0.0601973	0.030103	0.030103	0.0344913	0.030103	0.0601973	0.030103	0.0601973
P32/98	0.0410507	0.030103	0.030103	0.030103	0.030103	0.0350803	0.030103	0.030103	0.030103	0.0326831	0.030103	0.030103	0.030103	0.0410047	0.030103
PD-151746	0.030103	0.030103	0.0601973	0.030103	0.030103	0.030103	0.030103	0.030103	0.0582147	0.0601973	0.030103	0.030103	0.033049	0.030103	0.030103
PD-146176	0.243819	0.143332	0.139015	0.0880366	0.138058	0.167834	0.131632	0.208932	0.126064	0.141805	0.280175	0.098389	0.297673	0.149791	0.0877899
PF-543 hydrochloride	0.030103	0.030103	0.0535363	0.0534205	0.030103	0.030103	0.030103	0.050263	0.0601973	0.0601973	0.030103	0.0791656	0.0562501	0.0601973	0.0469917
PF-02545920	0.175903	0.195726	0.0321897	0.0481585	0.0660147	0.030103	0.030103	0.030103	0.0307063	0.030103	0.030103	0.0349696	0.0527275	0.030103	0.030103
PIK93	0.244923	0.258393	0.232773	0.0700923	0.121587	0.191561	0.178146	0.284936	0.151921	0.264796	0.129973	0.124104	0.256707	0.218133	0.1652
Pemetrexed	0.334115	0.379019	0.305907	0.446551	0.325917	0.312551	0.183998	0.339673	0.458066	0.278366	0.030103	0.177768	0.354862	0.145013	0.0769252
Pentostatin	0.030103	0.030103	0.0588133	0.030103	0.045541	0.0536279	0.0312808	0.030103	0.030103	0.030103	0.030103	0.030103	0.0455884	0.030103	0.0339568
Pepstatin A	0.030103	0.030103	0.030103	0.0452691	0.030103	0.030103	0.030103	0.030103	0.030103	0.030103	0.0601973	0.030103	0.030103	0.030103	0.0457066
Perhexiline	0.144714	0.147474	0.118978	0.102389	0.107829	0.116792	0.0658991	0.122273	0.121586	0.140384	0.128193	0.124456	0.124868	0.126575	0.151689
Perphenazine	0.119114	0.0752878	0.0341155	0.053119	0.0635418	0.0492597	0.0323104	0.0566272	0.030103	0.0863538	0.0446656	0.13985	0.0733236	0.0333282	0.0373033
Piclamilast	0.030103	0.030103	0.030103	0.030103	0.030103	0.030103	0.0442791	0.0601973	0.030103	0.0601973	0.0339072	0.030103	0.030103	0.030103	0.030103
Pictilisib	0.241506	0.258923	0.0601973	0.0601973	0.0601973	0.0601973	0.0601973	0.064604	0.030103	0.595035	0.0601973	0.207265	0.0601973	0.261551	0.0463427
Piperlongumine	0.255236	0.18079	0.159035	0.128418	0.139923	0.141056	0.128478	0.196748	0.134458	0.15981	0.12502	0.18082	0.198705	0.152701	0.155961
Pirinixic acid	0.030103	0.030103	0.0304172	0.0539415	0.0445283	0.030103	0.0601973	0.030103	0.030103	0.0479413	0.0327159	0.0520336	0.059411	0.0601973	0.030103
PluriSln 1	0.030103	0.0727293	0.030103	0.0473201	0.030103	0.0470001	0.030103	0.030103	0.030103	0.0795826	0.030103	0.0492059	0.030103	0.030103	0.030103
Prednisolone	0.030103	0.030103	0.030103	0.0601973	0.030103	0.260427	0.0601973	0.030103	0.030103	0.030103	0.0601973	0.0309627	0.56327	0.0601973	0.030103
R162	0.030103	0.030103	0.030103	0.030103	0.030103	0.0440903	0.030103	0.030103	0.030103	0.0601973	0.030103	0.030103	0.030103	0.030103	0.030103
RHC-80267	0.030103	0.0322634	0.0322105	0.030103	0.030103	0.030103	0.030103	0.030103	0.030103	0.030103	0.0506758	0.030103	0.030103	0.030103	0.038218
Raloxifene	0.0319729	0.0601973	0.030103	0.0521859	0.0549628	0.0462856	0.030103	0.0429736	0.0318271	0.030103	0.0351626	0.0334753	0.030103	0.030103	0.030103
Raltitrexed	0.483476	0.579792	0.540804	0.473662	0.450356	0.431239	0.416296	0.452565	0.583998	0.342262	0.030103	0.325376	0.570246	0.250199	0.344312
Ranitidine	0.030103	0.030103	0.0433024	0.030103	0.0447052	0.030103	0.0322589	0.030103	0.030103	0.0478069	0.030103	0.0444922	0.0412586	0.030103	0.030103
Rasagiline	0.056931	0.0428929	0.0601973	0.0577102	0.0601973	0.0601973	0.030103	0.0601973	0.0558246	0.0601973	0.0601973	0.0601973	0.0502303	0.0494047	0.0454652
Ribavirin	0.030103	0.030103	0.030103	0.030103	0.030103	0.030103	0.030103	0.0551403	0.030103	0.030103	0.0514117	0.030103	0.030103	0.030103	0.030103
Ritonavir	0.0601973	0.0485352	0.0601973	0.030103	0.0465141	0.0485677	0.0601973	0.0601973	0.0502496	0.030103	0.030103	0.030103	0.0998826	0.030103	0.0392188
Ro 48-8071 fumarate	0.0856706	0.0601973	0.030103	0.0765505	0.0754074	0.0601973	0.030103	0.0431779	0.030103	0.0731985	0.0842194	0.145335	0.163763	0.0311581	0.030103
Rosiglitazone	0.0483014	0.030103	0.413822	0.0481741	0.0537227	0.030103	0.030103	0.030103	0.030103	0.030103	0.030103	0.0338173	0.0517838	0.030103	0.0601973
Rotenone	0.451816	0.438784	0.40308	0.460502	0.63931	0.421719	0.281024	0.373218	0.443727	0.392519	0.489043	0.583333	0.523727	0.421885	0.316217
S-Adenosyl Homocysteine	0.0460257	0.030103	0.030103	0.030103	0.030103	0.0530674	0.036221	0.030103	0.030103	0.030103	0.030103	0.030103	0.030103	0.030103	0.0327134
S-para-Bromobenzylglutathione cyclopentyl diester	0.032873	0.0601973	0.0601973	0.038568	0.030103	0.030103	0.0397261	0.108808	0.030103	0.0601973	0.0601973	0.030103	0.133268	0.0601973	0.030103
SB 204990	0.030103	0.030103	0.030103	0.044375	0.034809	0.0452254	0.0337034	0.030103	0.0601973	0.0601973	0.030103	0.030103	0.0466798	0.030103	0.030103
SC-26196	0.030103	0.030103	0.030103	0.030103	0.030103	0.0601973	0.030103	0.0601973	0.030103	0.030103	0.030103	0.030103	0.030103	0.030103	0.0483022
SC-57461A	0.030103	0.030103	0.030103	0.038267	0.030103	0.030103	0.030103	0.030103	0.030103	0.030103	0.030103	0.030103	0.030103	0.030103	0.0365981
SK&F-64139	0.030103	0.0601973	0.030103	0.030103	0.030103	0.030103	0.030103	0.030103	0.030103	0.030103	0.030103	0.030103	0.030103	0.030103	0.030103
SKI II	0.128877	0.043827	0.104832	0.0687945	0.11945	0.108165	0.030103	0.0745747	0.128366	0.164286	0.126443	0.136434	0.20418	0.0375816	0.150331
SMR000146572	0.0486773	0.0601973	0.0601973	0.0601973	0.0601973	0.0601973	0.0566344	0.0601973	0.0345117	0.0601973	0.0568657	0.0373995	0.0601973	0.0601973	0.0578804
SR 12813	0.030103	0.0506306	0.0778164	0.0363713	0.0601973	0.030103	0.053488	0.0601973	0.0601973	0.0601973	0.0527056	0.030103	0.0554793	0.0432527	0.0601973
STF-31	0.58632	0.118278	0.252391	0.432847	0.43879	0.340004	0.521928	0.410499	0.519314	0.46143	0.376513	0.389245	0.604146	0.0320257	0.030103
Sildenafil	0.0332956	0.030103	0.030103	0.0576683	0.030103	0.0601973	0.0466333	0.030103	0.030103	0.0601973	0.030103	0.030103	0.030103	0.030103	0.030103
Silibinin	0.030103	0.030103	0.0329354	0.0446544	0.0504678	0.030103	0.030103	0.0516172	0.0595463	0.030103	0.053964	0.0516002	0.0459089	0.0375879	0.0315002
Simvastatin	0.030103	0.030103	0.030103	0.0601973	0.0556464	0.030103	0.0378904	0.030103	0.030103	0.0576601	0.0310335	0.0437257	0.0601973	0.030103	0.0336485
Sitagliptin	0.0601973	0.0601973	0.0601973	0.030103	0.0552522	0.0493433	0.030103	0.0410301	0.0449976	0.0601973	0.0463206	0.030103	0.030103	0.0419916	0.0308811
Spautin 1	0.174843	0.0367795	0.0307314	0.186668	0.202278	0.0601973	0.0385182	0.0601973	0.0616467	0.0396688	0.171116	0.185242	0.125897	0.0448547	0.030103
Sulfasalazine	0.0431644	0.0601973	0.030103	0.030103	0.030103	0.0547918	0.030103	0.030103	0.0483049	0.030103	0.0601973	0.0551591	0.030103	0.030103	0.030103
Swainsonine	0.0601973	0.0601973	0.0601973	0.030103	0.030103	0.0333198	0.0524412	0.0601973	0.0390108	0.046475	0.0601973	0.030103	0.0601973	0.030103	0.0372274
TEPP-46	0.030103	0.030103	0.030103	0.0414871	0.030103	0.030103	0.030103	0.030103	0.0307244	0.030103	0.0551978	0.030103	0.030103	0.0427842	0.030103
TOFA	0.030103	0.0601973	0.0546744	0.030103	0.0601973	0.0484698	0.032073	0.030103	0.030103	0.030103	0.0366278	0.030103	0.0601973	0.0307937	0.0601973
Tadalafil	0.030103	0.03044	0.0534113	0.030103	0.030103	0.030103	0.030103	0.030103	0.030103	0.0601973	0.030103	0.0506499	0.030103	0.0393198	0.0371697
Tanshinone I	0.030103	0.0437071	0.030103	0.030103	0.030103	0.0302861	0.0349887	0.030103	0.030103	0.030103	0.030103	0.0601973	0.0601973	0.030103	0.030103
Tanshinone IIA	0.030103	0.030103	0.0601973	0.030103	0.030103	0.030103	0.030103	0.030103	0.030103	0.0348396	0.030103	0.030103	0.0395528	0.030103	0.0570344
Temsirolimus	0.35	0.7	0.68	0.3	0.53	0.65	0.15	0.3	0.2	0.1	0.68	0.55	0.55	0.15	0.15
Terbinafine	0.030103	0.0507753	0.0334299	0.030103	0.0444432	0.030103	0.030103	0.030103	0.0404744	0.030103	0.055046	0.0601973	0.0509558	0.030103	0.030103
Teriflunomide	0.0601973	0.0601973	0.0601973	0.0601973	0.0601973	0.0601973	0.0601973	0.0601973	0.0601973	0.0601973	0.0601973	0.0601973	0.0601973	0.0601973	0.0514893
Thymidine diphosphate	0.030103	0.030103	0.0600244	0.0499741	0.0401519	0.039879	0.0344283	0.0479869	0.030103	0.030103	0.050259	0.030103	0.101658	0.056276	0.0512634
Ticlopidine	0.0601973	0.0591689	0.0601973	0.0521216	0.0601973	0.0416973	0.0417067	0.0585007	0.0601973	0.0601973	0.0601973	0.0492797	0.0601973	0.030103	0.0515184
Tigecycline	0.0601973	0.054719	0.030103	0.030103	0.0569187	0.0552957	0.030103	0.051156	0.030103	0.030103	0.0500491	0.0601973	0.0601973	0.030103	0.030103
Tipiracil	0.030103	0.030103	0.030103	0.030103	0.030103	0.030103	0.030103	0.030103	0.030103	0.030103	0.030103	0.030103	0.030103	0.030103	0.030103
Tolrestat	0.030103	0.030103	0.030103	0.048428	0.0601973	0.030103	0.030103	0.030103	0.0601973	0.0601973	0.0601973	0.030103	0.0601973	0.030103	0.030103
Topotecan	0.724198	0.68374	0.615925	0.541455	0.589268	0.538736	0.594198	0.65248	0.619201	0.662008	0.546239	0.469179	0.735003	0.65476	0.339086
Torcetrapib	0.0686335	0.0302606	0.0591741	0.0444447	0.030103	0.0317627	0.0304984	0.0714911	0.030103	0.030103	0.03443	0.0309495	0.242471	0.030103	0.030103
Torin1	0.29339	0.368929	0.297781	0.330956	0.347099	0.372699	0.240072	0.247195	0.262807	0.155199	0.306131	0.331804	0.327411	0.0601973	0.20022
Triclosan	0.0550644	0.0601973	0.030103	0.030103	0.0301048	0.030103	0.030103	0.030103	0.030103	0.030103	0.030103	0.030103	0.0340132	0.030103	0.030103
Trifluoperazine	0.0360811	0.045732	0.0601973	0.0601973	0.0601973	0.114863	0.0601973	0.0553252	0.0601973	0.084267	0.116503	0.138539	0.0330016	0.059571	0.0601973
UNC0224	0.0601973	0.030103	0.0346746	0.0487849	0.030103	0.0507253	0.0504401	0.030103	0.0345658	0.0601973	0.0455612	0.030103	0.0593614	0.0561545	0.0601973
URB-597	0.030103	0.0529245	0.030103	0.0362337	0.030103	0.030103	0.0443684	0.030103	0.030103	0.0473267	0.0571027	0.0601973	0.030103	0.030103	0.030103
Ubenimex	0.030103	0.0456082	0.0601973	0.030103	0.0414738	0.030103	0.051831	0.0601973	0.030103	0.0601973	0.0601973	0.0596906	0.0601973	0.0601973	0.030103
Valproic acid	0.0437012	0.0601973	0.030103	0.030103	0.030103	0.030103	0.0363961	0.030862	0.030103	0.0601973	0.0601973	0.030103	0.030103	0.0601973	0.030103
Vardenafil	0.030103	0.0601973	0.0486114	0.0601973	0.030103	0.0481099	0.030103	0.0469151	0.030103	0.030103	0.030103	0.0601973	0.030103	0.030103	0.030103
Varespladib	0.0601973	0.030103	0.030103	0.030103	0.0403289	0.030103	0.030103	0.030103	0.030103	0.0501362	0.0477589	0.030103	0.030103	0.0545943	0.0404932
Vitamin C (ascorbate)	0.030103	0.0601973	0.030103	0.030103	0.0510907	0.0601973	0.0365894	0.030103	0.030103	0.030103	0.0361382	0.030103	0.030103	0.030103	0.030103
Voglibose	0.081139	0.0601973	0.0601973	0.0522677	0.0601973	0.0380176	0.030103	0.0465067	0.0317183	0.0601973	0.045417	0.0599257	0.0551163	0.0466328	0.030103
WWL113	0.030103	0.0601973	0.0519733	0.030103	0.0591893	0.0600305	0.030103	0.030103	0.030103	0.030103	0.0601973	0.0601973	0.030103	0.0560791	0.030103
WZB117	0.111076	0.0693328	0.0920594	0.0567601	0.110509	0.030103	0.030103	0.0736422	0.030103	0.0392795	0.0999238	0.030103	0.0955289	0.030103	0.030103
YM-26734	0.0349099	0.0335509	0.030103	0.030103	0.030103	0.030103	0.030103	0.030103	0.030103	0.030103	0.030103	0.030103	0.030103	0.030103	0.030103
YM511	0.030103	0.030103	0.030103	0.030103	0.030103	0.030103	0.030103	0.030103	0.030103	0.030103	0.030103	0.030103	0.030103	0.030103	0.030103
Zinterol hydrochloride	0.0601973	0.0601973	0.402086	0.0408485	0.0601973	0.030103	0.0338087	0.0601973	0.030103	0.0601973	0.0601973	0.030103	0.0601973	0.030103	0.030103
Zoledronic acid	0.030103	0.0601973	0.0601973	0.0364697	0.0559589	0.030103	0.030103	0.030103	0.0516148	0.0349113	0.030103	0.0328457	0.0481351	0.030103	0.0601973
a-benzylaminobenzylphosphonic acid	0.0601973	0.0601973	0.0601973	0.0601973	0.0601973	0.030103	0.030103	0.030103	0.030103	0.0601973	0.030103	0.0601973	0.0601973	0.030103	0.0559111
alpha-cyano-4-hydroxycinnamic acid	0.030103	0.0301432	0.030103	0.030103	0.0601973	0.0532935	0.030103	0.030103	0.030103	0.030103	0.030103	0.030103	0.0601973	0.0432267	0.0601973
as1949490	0.030103	0.030103	0.0357861	0.030103	0.030103	0.0601973	0.030103	0.030103	0.0412605	0.231015	0.0557137	0.030103	0.0573839	0.030103	0.030103
higher values indicate sensitivity (value range between 0-1)
