# Supplementary material for: Metabolic drug survey highlights cancer cell dependencies and vulnerabilities
Source: Nat Commun. 2021 Dec 14;12:7190. doi: 10.1038/s41467-021-27329-x (PMC8671470; doi:10.1038/s41467-021-27329-x)
Supplement: Supplementary file 6 — Supplementary Data 3 [file 41467_2021_27329_MOESM6_ESM.xlsx]

## Sheet: Supplementary Data 3
Supplementary Data 3. Drug sensitivity profiles of AML and CML patient samples
This supplementary data contains the drug sensitivity data including mean % Survival for each drug tested in each patient sample and AUC values used for downstream analysis

## Sheet: Mean_POC_Survival
CompoundName	AssayConc_nM	Pat.1_POC	Pat.2_POC	Pat.3_POC	Pat.4_POC	Pat.5_POC	Pat.6_POC	Pat.7_POC	Pat.8_POC	Pat.9_POC	Pat.10_POC	Pat.11_POC	Pat.12_POC	Pat.13_POC	Pat.14_POC	Pat.15_POC
3-nitropropionic acid	1	84.0603	91.3203	91.4622	83.6302	85.9438	100	98.1412	81.0993	80.8555	90.9257	97.4288	97.8915	87.2627	98.5535	92.6697
3-nitropropionic acid	10	94.1045	98.0611	93.7734	84.463	50.0699	92.9975	99.8796	96.9465	66.2972	83.6568	90.1895	84.0473	92.3725	91.2259	79.1033
3-nitropropionic acid	100	100	100	99.7572	99.3338	81.8423	100	82.5822	95.6144	81.6052	74.6776	97.5093	100	95.5294	100	98.7267
3-nitropropionic acid	1000	88.4221	92.6503	92.1162	95.5614	67.0857	96.82	90.7863	96.2855	71.5134	76.2141	99.5448	91.4574	88.3268	84.6876	94.8606
3-nitropropionic acid	10000	68.4936	83.7469	3.01412	5.84227	0.265353	89.9979	44.9263	82.7063	2.42351	36.6216	97.3785	48.2158	70.8043	30.6823	2.03761
5-fluorouracil	1	88.4942	95.8549	90.3509	90.7709	88.13	100	89.657	85.8225	76.6313	100	99.9133	94.2025	88.7498	94.6122	83.3622
5-fluorouracil	10	93.1085	94.8562	96.508	88.4207	90.2803	96.5524	83.8815	86.2695	52.2973	78.1081	97.2024	95.3617	91.1654	86.9785	91.5202
5-fluorouracil	100	90.9838	99.0994	94.4928	92.1257	84.6747	95.8396	82.7628	94.4786	92.5628	65.0082	96.6141	87.5723	89.9557	90.3354	96.6513
5-fluorouracil	1000	96.986	88.9449	96.6143	88.9301	61.3388	99.3332	92.7875	80.1464	71.4381	68.8564	96.7448	95.5259	72.7116	90.198	90.9551
5-fluorouracil	10000	85.7623	97.4955	41.8876	60.6144	13.8984	98.4912	50.7502	98.6679	45.4172	50.4704	95.7198	91.395	80.9614	84.9251	93.9234
6-mercaptopurine	1	100	95.604	94.7523	79.1272	8.90601	89.2868	100	80.3416	62.4874	58.9839	100	100	79.5909	92.6084	99.1764
6-mercaptopurine	10	95.1156	100	97.5519	79.9898	64.051	100	78.2161	100	68.1167	63.3866	98.153	95.936	88.3274	100	100
6-mercaptopurine	100	92.6357	94.0409	44.2081	85.9494	35.3919	99.8313	66.0979	86.2013	48.8295	70.1011	97.5998	93.6246	84.8931	74.8484	98.4948
6-mercaptopurine	1000	84.3488	99.916	35.0583	88.1904	17.1823	88.2633	93.2837	75.0849	79.9183	72.4164	97.9418	97.333	84.8676	97.8826	94.3193
6-mercaptopurine	10000	93.0663	100	16.3223	92.3115	1.32676	97.92	88.8052	72.972	30.1158	56.634	98.1351	100	93.1496	87.9891	98.3203
as1949490	1	94.5268	100	91.2824	94.5918	88.13	100	93.0596	72.9346	84.7915	81.9465	93.0191	90.0114	92.8991	88.5475	92.745
as1949490	10	95.9304	95.8071	83.9095	93.5538	68.7032	98.0766	85.3039	85.8685	59.2091	67.4087	100	98.4173	88.9627	88.0495	95.6338
as1949490	100	91.0234	100	96.3209	94.1467	71.7104	99.567	90.2514	87.7113	79.0423	73.5217	100	91.7975	92.3355	99.3352	97.7215
as1949490	1000	100	97.8448	96.2319	83.3117	19.3628	91.5234	40.1648	100	59.2476	80.2362	97.5596	100	91.7348	99.3352	92.1723
as1949490	10000	53.9548	64.0317	1.02306	39.8769	4.73514	35.7251	0	61.0298	1.24172	0	100	63.7677	43.3939	1.7157	81.2729
Aurintricarboxylic acid	1	92.909	98.0202	100	99.3338	100	99.83	87.2247	92.4522	100	98.4308	100	96.4787	89.0914	92.4655	96.407
Aurintricarboxylic acid	10	94.3642	99.6577	100	81.1932	88.2987	97.5218	94.1294	87.5511	99.0375	90.2703	95.7591	97.3976	91.3614	100	100
Aurintricarboxylic acid	100	96.2292	97.8479	99.7462	83.327	91.6876	100	100	79.6528	87.9778	91.8919	100	99.8449	94.0771	98.6434	89.3357
Aurintricarboxylic acid	1000	100	100	91.749	100	100	100	100	94.1505	100	100	100	100	100	100	86.5673
Aurintricarboxylic acid	10000	100	98.7992	100	91.0394	100	97.6644	70.8612	79.3935	53.1721	100	100	99.573	93.4354	92.0964	87.3177
AVN-944	1	90.9107	100	100	85.9595	56.9358	97.083	98.1412	82.5227	74.9214	100	100	98.7457	91.4695	88.239	94.889
AVN-944	10	85.6819	98.921	80.3738	90.7111	45.4176	90.8077	91.4913	92.3435	72.0552	66.9465	99.3609	100	93.1065	97.491	100
AVN-944	100	87.2071	81.5438	51.1787	92.9178	40.4346	92.8742	25.296	86.356	49.9858	41.6402	90.764	87.6992	90.5683	84.8629	83.3321
AVN-944	1000	82.3671	81.757	29.2797	62.9797	9.12201	87.4286	17.5567	68.6917	15.9054	58.3159	86.2197	100	63.4418	63.4894	89.7002
AVN-944	10000	65.8243	83.1376	20.0027	33.3722	5.68855	64.04	0	58.1088	1.99143	4.94436	60.5528	92.8647	36.5505	34.2918	71.051
AZD3965	1	93.1085	96.9778	86.1815	87.3238	82.2117	90.688	64.0438	86.7301	100	98.1947	93.6561	93.2589	85.6054	84.1794	83.998
AZD3965	10	89.4895	87.2497	76.4235	98.4581	5.68855	83.1706	45.0958	74.5508	34.8271	33.3547	91.5696	93.9818	69.1761	39.0565	98.8505
AZD3965	100	97.4598	99.008	100	98.1213	65.0044	97.6967	93.5945	89.8923	100	85	100	100	93.6506	100	92.7183
AZD3965	1000	95.2332	96.2844	92.317	100	55.6999	94.8702	99.8796	92.508	74.3454	46.4704	100	99.8628	97.3581	89.8506	96.7193
AZD3965	10000	93.0054	98.0132	94.1995	100	44.5307	96.098	98.4703	87.78	86.9169	48.6714	88.5891	98.1872	81.1042	98.892	93.6094
Bardoxolone methyl	1	85.786	100	83.7349	84.55	65.9246	99.83	97.6063	67.7153	65.1409	82.4406	100	97.2616	86.4839	73.4127	95.2309
Bardoxolone methyl	10	68.0971	93.5228	74.834	96.4371	47.947	81.4045	67.1743	97.4633	25.3547	56.029	91.1628	92.7004	80.7814	72.4596	79.3886
Bardoxolone methyl	100	61.9225	78.5186	10.9279	33.3027	5.56442	74.9898	2.85002	78.4659	0.492001	11.8501	87.702	77.2875	57.2719	47.0204	21.7979
Bardoxolone methyl	1000	61.286	34.662	0.308183	70.0364	6.85796	17.5654	0	9.52479	0.773462	2.87091	100	95.8	4.17307	2.02721	68.9978
Bardoxolone methyl	10000	2.4432	77.6453	0	1.48184	7.87783	72.1335	0	61.5456	3.58992	91.8919	7.28997	52.6249	31.1624	25.7639	0.399505
Bmh-21	1	85.8951	96.4976	94.3566	81.2772	35.6167	96.4383	59.1833	81.8467	62.9645	74.5924	100	94.1482	87.3623	87.2973	91.5441
Bmh-21	10	91.868	98.4946	90.312	89.5766	94.07	100	82.557	74.5508	90.4144	87.5051	97.617	91.8755	96.5941	95.0314	99.6027
Bmh-21	100	91.5482	97.7534	88.3065	93.8772	79.9477	100	92.652	79.8436	69.9387	72.1281	100	97.2616	84.0773	90.5551	92.3665
Bmh-21	1000	3.71242	91.6144	12.0767	3.78142	1.32676	67.1374	14.0798	88.3136	3.67829	38.9132	24.3443	55.08	19.6607	42.7538	0.133722
Bmh-21	10000	0.712404	33.0589	3.45739	1.54005	0.265353	10.2104	4.94785	0	3.4548	17.2555	1.01983	0.342387	1.26546	3.07909	0.559963
Brequinar	1	93.1318	100	100	0.430594	66.1323	100	81.1581	91.5446	88.062	58.9236	97.9246	22.002	100	89.4458	91.0702
Brequinar	10	89.3216	92.6498	57.9805	90.6335	60.7758	100	87.1036	81.9939	59.5677	81.3956	100	98.9952	93.4001	81.055	85.3543
Brequinar	100	97.476	97.063	30.0052	94.6601	47.9138	93.8722	61.9916	77.9875	36.9051	56.634	100	93.2397	96.5941	73.3744	87.668
Brequinar	1000	92.2236	95.2013	33.0901	87.5449	33.145	97.8136	60.629	97.6277	49.9703	77.9244	100	98.4173	94.2143	65.6241	98.9329
Brequinar	10000	88.5935	99.8753	20.6694	86.3997	6.89119	96.82	55.3306	88.4284	10.6394	57.7393	97.7306	95.032	84.6319	32.2741	87.7353
Bromoenol Lactone	1	68.1594	96.4601	89.4618	64.6577	44.6964	91.0949	57.5702	75.893	65.9771	63.5862	100	99.9942	80.2058	78.2497	89.307
Bromoenol Lactone	10	90.4194	100	82.1022	93.271	34.3808	89.2396	75.7622	91.097	39.3049	47.5758	94.6199	100	89.3419	83.4684	91.5793
Bromoenol Lactone	100	79.3473	97.191	62.3093	85.7934	7.91937	100	76.4266	70.0333	46.3929	46.4704	99.179	92.3658	89.3282	73.9372	96.407
Bromoenol Lactone	1000	69.2881	93.604	1.8285	53.4125	1.17755	85.958	30.03	81.305	5.59685	10.5916	87.6949	90.8943	82.248	21.8072	88.9628
Bromoenol Lactone	10000	14.5745	29.383	0	3.26311	2.23896	33.0605	0	30.0366	0.492001	0	57.1977	33.8638	28.0618	0	3.92354
Caffeic acid phenethyl ester	1	98.4867	95.3739	91.9913	89.4822	65.2121	98.0065	74.4039	97.7095	68.86	88.1988	96.0508	100	100	95.7023	96.5101
Caffeic acid phenethyl ester	10	92.9757	98.6193	83.075	87.6721	69.6234	93.6054	79.4196	80.8888	84.7915	63.8745	97.7819	95.5259	91.0203	83.506	85.825
Caffeic acid phenethyl ester	100	98.3539	100	39.1362	86.1511	55.9076	96.9231	78.2161	85.1383	8.63252	32.9777	100	100	95.8062	80.5304	96.072
Caffeic acid phenethyl ester	1000	63.2674	89.3203	41.6984	16.7094	4.77635	65.749	16.2942	28.9914	11.1444	30.9506	73.5305	57.4299	87.1841	48.8819	64.8822
Caffeic acid phenethyl ester	10000	44.0392	64.0218	3.61528	2.40664	21.6268	35.1508	0	5.60967	11.8188	83.6568	38.0493	34.4619	41.9608	16.2537	40.4634
CB-839	1	84.6888	86.8121	67.7293	91.9825	17.0826	91.7356	58.6105	82.7063	62.2148	52.469	94.1123	86.7916	85.2785	75.636	92.4318
CB-839	10	81.2895	91.3202	39.5044	91.5195	53.8596	94.9282	74.7261	86.7301	35.2935	47.8925	88.3853	89.5687	88.891	69.4458	89.2039
CB-839	100	46.6667	78.082	11.0991	57.391	2.38817	79.1358	6.64068	76.8336	1.99143	24.4357	85.1133	88.0335	69.0019	39.7273	73.2453
CB-839	1000	56.3528	86.9546	9.35724	61.0457	5.68855	84.8623	21.2505	87.8261	7.13309	44.8231	74.3224	80.0892	64.5919	41.3904	40.1823
CB-839	10000	59.107	88.2549	14.4615	75.3893	19.504	90.8734	38.3053	81.0127	14.109	68.8564	90.6562	99.4357	83.9555	78.6169	36.6197
Cladribine	1	95.2332	100	92.1241	99.0497	50.6592	95.0958	97.6063	88.0723	84.8757	94.9514	100	94.5084	96.1836	90.6709	95.4406
Cladribine	10	98.2922	89.8481	69.792	55.5512	35.2262	74.2577	82.7628	77.6524	33.979	33.1267	96.6252	83.1483	54.5652	75.3299	82.7221
Cladribine	100	100	53.4838	7.92241	13.4952	9.01401	19.1701	17.1092	12.6005	0	0.135135	76.5842	54.39	12.4814	17.3439	88.353
Cladribine	1000	90.2866	15.5052	6.26194	4.73598	0.265353	6.83592	0	3.65211	1.24172	2.16216	59.7725	20.5297	4.43666	3.16041	60.1743
Cladribine	10000	94.1045	10.1046	6.05713	6.11077	1.32676	6.9179	0	3.19233	4.27982	6.29157	63.7527	7.85959	4.26919	0.937065	13.9343
CP-640186	1	100	94.4197	100	92.5604	89.3269	99.83	94.1294	87.7113	63.1109	88.2875	99.3069	100	85.6054	88.9021	93.9362
CP-640186	10	83.019	99.4489	96.9418	95.0225	67.1937	96.82	87.2247	100	88.382	67.9028	100	92.0307	89.5639	98.8889	94.4627
CP-640186	100	100	98.0132	100	90.1633	94.9325	96.5862	87.3094	93.2554	77.5061	78.7033	92.5494	99.709	92.8991	98.1829	84.5154
CP-640186	1000	58.3284	75.4018	52.5567	65.0876	0.265353	74.8729	18.9772	69.3314	2.8402	29.7297	72.6385	80.5844	62.7882	56.3972	71.307
CP-640186	10000	96.6547	98.0986	78.7866	60.6984	69.8311	96.5735	76.773	87.4877	71.3783	80.7906	98.0347	96.9058	86.6848	94.3713	88.559
CPI-0610	1	90.2525	99.4445	100	82.4512	81.3492	100	100	93.5482	83.0039	68.4794	100	96.6838	90.2062	100	95.0925
CPI-0610	10	93.9244	97.5837	79.2904	65.5916	12.4304	87.8753	97.0714	78.7759	24.2096	91.8919	92.9853	90.2007	95.1793	84.9149	94.5513
CPI-0610	100	84.9218	88.8934	68.4114	58.149	82.3831	100	84.0598	96.108	88.3067	29.6173	93.6166	98.4173	87.2622	86.3941	76.0866
CPI-0610	1000	39.1415	58.5294	22.7434	6.42927	7.87783	87.8782	60.4501	70.0333	6.02649	27.7961	54.3453	82.7504	52.235	60.3487	3.35842
CPI-0610	10000	21.73	40.327	15.6155	7.38287	10.1086	69.7326	58.0135	82.6603	11.5398	39.2015	51.7884	80.9002	46.9027	60.6548	1.08203
Cytarabine	1	99.3499	98.9674	100	87.3238	84.9068	100	100	90.2581	89.6646	89.9091	95.7483	96.3474	91.9279	85.0548	94.4627
Cytarabine	10	96.1066	88.0713	39.5193	88.4896	1.17755	78.8957	50.6544	91.5446	18.1203	45.1398	93.5794	94.0665	68.7889	65.1426	86.3639
Cytarabine	100	76.8941	95.8578	46.4833	75.5113	24.7363	89.5028	59.873	96.1076	51.225	67.0068	100	100	85.2062	78.0806	99.6027
Cytarabine	1000	84.8893	89.0661	11.6105	75.08	1.17755	86.5537	12.8131	89.0611	15.4758	54.119	89.2907	97.0917	60.0577	62.8542	81.029
Cytarabine	10000	60.7248	37.3019	5.00394	5.31383	2.00684	36.1778	4.94785	22.3924	2.09049	13.9189	41.1218	67.711	9.89654	15.7694	32.8095
Daporinad	1	98.2211	91.0565	3.70181	38.2317	0.265353	60.3037	6.69014	98.2887	0.773462	28.4614	94.676	91.4915	95.0284	17.1494	80.8707
Daporinad	10	64.1535	30.5099	2.72152	3.86024	0	51.6847	0	11.0217	0	2.87091	10.9167	32.1883	34.3568	1.31808	24.1817
Daporinad	100	20.9135	11.7392	2.92921	2.66598	9.08047	24.5557	0	4.49099	0.492001	0	1.04552	8.20413	9.15577	2.0894	0.878637
Daporinad	1000	16.8521	9.70862	3.29293	2.07897	0	25.6029	0	10.4194	0.773462	2.87091	2.36149	5.73303	3.2223	0	1.3168
Daporinad	10000	10.9864	6.63284	2.79891	0.709213	0	19.4359	0	0.502937	0.773462	0	0.861676	3.18844	7.15406	0.67086	0.658592
Darapladib	1	79.4498	84.7416	81.4421	73.2415	12.4636	80.4304	63.7353	62.6085	37.6933	66.5695	87.1714	94.5991	74.1299	65.6964	82.4845
Darapladib	10	82.9989	95.8955	90.8103	84.1874	23.9241	90.0011	74.4039	85.8402	60.6144	77.8357	98.2838	97.4644	80.4683	92.1552	100
Darapladib	100	61.6307	83.016	70.4731	67.8627	5.79655	72.6118	40.1395	77.7995	25.0945	12.2973	85.2708	85.2757	74.2438	52.4852	85.803
Darapladib	1000	95.366	83.1478	54.4462	83.0291	0	79.3263	5.93414	86.1835	2.91551	93.5135	88.2387	92.2483	71.1865	52.1115	95.9531
Darapladib	10000	0	0	0	0.924606	8.01906	0.0488782	0	1.83709	0	4.94436	0.357191	0	0	2.36264	0.432936
Digitoxigenin	1	95.1004	94.1253	100	89.8353	56.1901	99.7173	94.7981	91.5906	78.9558	71.9001	99.7825	97.435	100	95.0314	100
Digitoxigenin	10	74.0001	95.3404	90.0394	81.7711	38.6758	92.2026	91.7756	89.0307	54.6971	52.1807	94.0602	96.0324	64.7928	66.4576	92.9007
Digitoxigenin	100	63.2284	88.5079	16.6345	81.5693	33.145	93.7223	67.9008	78.3841	13.0392	100	94.801	94.1967	91.8345	78.3628	97.4715
Digitoxigenin	1000	21.4616	42.3979	0.964479	5.88023	0.265353	39.5399	100	7.34316	5.35209	96.7568	31.8532	58.6739	14.9573	22.243	8.87362
Digitoxigenin	10000	13.0179	6.41936	1.86716	1.80951	4.42825	11.2161	100	2.30991	4.42801	100	9.32969	16.8487	4.96447	18.2587	2.71967
Digoxin	1	96.2292	99.2212	94.1081	93.0015	82.9037	97.9597	76.8983	84.5538	75.9912	91.8919	100	94.2205	95.8426	82.0613	98.3917
Digoxin	10	84.4768	96.7615	81.261	76.0603	77.8664	95.9725	86.7745	96.1076	65.2504	57.7393	97.6091	94.9876	99.0365	90.2655	98.4369
Digoxin	100	85.2797	82.8431	11.4683	67.3925	9.04724	87.0228	69.0085	67.1817	17.6522	98.7838	48.8392	85.4844	88.5409	69.7255	50.6301
Digoxin	1000	13.205	26.5708	2.91128	3.2425	2.23896	25.3584	89.0479	6.5861	2.91551	91.5307	12.3779	41.6677	5.75182	18.8938	1.74304
Digoxin	10000	8.18466	3.27224	1.12915	4.36939	0	6.19941	100	5.14989	2.42351	100	7.54267	12.6284	3.42155	13.5078	1.51739
Disulfiram	1	94.9676	95.6348	100	94.9401	76.6061	99.6032	83.4314	61.5633	71.7582	84.9556	99.9133	97.9754	94.7505	89.094	96.7965
Disulfiram	10	82.1775	93.9055	99.1548	90.7111	76.805	94.6136	86.7745	76.6636	100	72.1884	99.1771	95.2222	91.0203	93.9413	87.699
Disulfiram	100	79.8262	39.0679	99.6682	96.1242	74.4833	80.5203	61.1344	39.592	86.2909	47.8038	98.666	54.0217	79.477	87.8145	9.09647
Disulfiram	1000	1.11216	0.978011	84.6306	0.933764	26.063	2.26414	71.662	0.47282	33.6221	56.634	2.09718	3.19298	0	60.4784	1.30015
Disulfiram	10000	0.116195	3.69875	1.56135	6.7949	5.83776	4.13444	0	1.14392	20.9138	100	3.24618	0	4.12353	21.3639	0.0644363
Dorsomorphin	1	76.746	95.7668	64.665	86.6692	3.44958	84.606	25.417	77.4895	41.5565	17.5676	95.2353	98.45	88.1634	48.0751	88.3137
Dorsomorphin	10	93.1708	99.7896	99.1339	91.5195	81.2885	100	95.4318	98.9598	100	76.3879	100	97.0917	94.4648	99.979	90.5677
Dorsomorphin	100	78.0555	92.5214	67.8698	90.1339	5.45642	73.1635	64.9588	92.5843	11.5398	61.3879	90.4436	98.45	64.7165	52.9577	95.6412
Dorsomorphin	1000	65.8367	100	86.3343	56.803	1.32676	83.3519	89.4931	81.6151	41.3461	27.6187	79.7764	92.0105	50.662	84.5275	92.5207
Dorsomorphin	10000	27.7617	59.4431	34.0626	35.8543	10.1995	72.5283	30.9461	68.6406	18.6621	38.3969	43.7734	91.6319	48.6318	60.7972	24.8518
Econazole	1	83.3267	94.8628	74.1979	87.9507	42.3082	91.3823	72.2264	93.2554	55.9133	70.2785	89.8714	89.1892	77.7509	64.098	84.333
Econazole	10	77.1961	91.2289	89.5301	94.6202	90.5929	95.9725	100	86.88	80.5075	85.7948	92.9089	94.9163	95.0284	90.0736	92.5656
Econazole	100	93.5774	96.464	92.9999	81.6871	35.193	92.1784	92.9791	81.0127	43.2178	73.5217	99.8731	95.6574	70.2407	82.2557	98.324
Econazole	1000	100	97.5941	70.0832	88.4507	6.55107	84.8974	63.4078	100	25.8212	34.5106	88.6205	96.5138	74.9589	76.2866	89.4297
Econazole	10000	52.8011	89.9764	1.0342	74.8701	1.32676	44.881	0	85.2662	3.70204	0	73.273	90.3403	60.6173	0.227935	68.6522
Everolimus	1	88.6043	82.5794	78.5655	64.8296	49.4566	96.1817	85.0361	67.56	64.1807	34.8876	90.6218	96.2419	82.1985	90.6709	62.3474
Everolimus	10	56.362	83.7876	5.04996	57.9194	20.4574	92.4471	68.7832	68.8464	22.3036	31.3276	83.8096	100	82.5628	53.4647	44.5984
Everolimus	100	73.9752	74.3664	94.0678	47.0124	23.0039	99.0702	99.3447	56.3753	87.6934	34.8876	89.1703	100	74.8075	96.676	36.7829
Everolimus	1000	60.2287	82.2848	42.2609	47.3103	9.24613	87.4212	79.1475	80.6517	15.6737	41.6686	87.338	93.6722	79.255	59.3297	39.9686
Everolimus	10000	41.2477	68.214	7.23812	41.8734	0.912201	53.5014	2.34459	66.5106	0.492001	11.8501	70.1634	98.9952	43.0671	17.406	22.9493
FCCP	1	90.0702	92.5279	88.5041	89.0469	19.1306	87.0413	82.7628	71.4063	53.9816	66.4808	97.9767	100	85.0053	67.2846	91.2301
FCCP	10	89.8556	90.8022	82.8732	90.3743	52.4248	97.4078	82.4569	91.5906	63.0612	63.9632	97.2895	93.2589	100	93.6961	99.0511
FCCP	100	100	100	94.8789	97.8518	14.7941	88.7641	93.5945	82.104	82.9441	50.4704	100	99.6985	89.7649	94.6122	94.4977
FCCP	1000	59.8648	95.3333	3.06127	53.5936	0	65.4618	0	89.0611	3.4548	7.02703	82.3876	89.5485	59.416	17.439	81.517
FCCP	10000	5.43811	29.9921	0	4.17778	3.44958	19.9875	0	3.73392	0.492001	2.16216	9.89986	36.1375	4.66037	0.937065	3.23077
Fludarabine	1	85.8728	98.4903	100	75.4387	17.041	91.2011	74.1828	86.2089	66.862	79.4573	99.9938	98.4173	78.3658	74.2881	81.3164
Fludarabine	10	98.2211	97.195	96.3	1.491	78.0409	93.1236	78.2609	100	50.8707	72.5051	96.5925	40.069	93.9739	94.9562	44.1368
Fludarabine	100	84.6732	92.2746	89.4841	80.1997	20.5986	85.5178	82.201	100	41.9109	76.3879	99.2293	91.2829	55.4933	90.8714	91.643
Fludarabine	1000	77.1185	49.3209	88.126	9.70305	7.81137	26.2109	89.3106	7.2572	78.5374	78.792	74.4597	47.403	13.246	84.3229	72.4735
Fludarabine	10000	3.7287	16.9674	33.7517	2.90567	6.74996	4.2364	61.3566	3.79465	28.2808	27.4794	7.58191	10.8801	1.50303	69.7255	43.2691
Gemcitabine	1	83.3593	90.1825	61.9445	75.4283	4.77635	77.8401	52.6139	76.5083	3.9468	67.3838	95.3505	96.3473	89.4826	52.7711	96.342
Gemcitabine	10	92.9296	95.4212	22.0946	93.388	2.00684	83.9574	3.48179	71.6304	6.11487	32.6006	91.6089	95.936	84.5407	44.5148	80.8006
Gemcitabine	100	99.6458	98.3989	24.9794	82.7505	88.332	98.1935	95.8679	91.5446	56.663	64.2542	100	98.4173	90.1829	100	82.4948
Gemcitabine	1000	76.6231	82.8835	7.89968	62.1818	27.5726	91.1635	64.9588	85.3749	15.4005	45.5168	83.5816	92.365	86.2619	67.3851	77.974
Gemcitabine	10000	54.5431	48.4585	4.30939	32.1881	2.38817	81.836	16.3194	33.7329	6.77621	7.02703	67.1974	82.7606	36.3603	25.8298	41.7856
GKT-136901	1	53.6567	86.214	25.8018	63.6455	3.3336	84.6223	13.1637	79.7393	1.24172	27.2417	88.0304	89.4565	66.4724	28.4817	77.3296
GKT-136901	10	89.8556	92.7414	94.2875	90.7984	9.24613	91.1326	82.9034	92.2975	62.3842	64.5425	95.7137	97.5958	80.0048	69.8386	83.3592
GKT-136901	100	91.5367	88.6399	92.1595	81.5497	36.7358	91.6901	63.6679	86.5931	54.9418	42.2452	88.139	99.3042	92.586	64.4526	81.8267
GKT-136901	1000	96.6608	94.5689	100	98.4581	81.2885	100	91.0153	96.9465	99.9732	86.0609	99.3069	88.3304	88.891	99.6436	95.5307
GKT-136901	10000	85.5102	100	100	72.8193	85.9407	100	100	75.9107	99.9732	42.3339	99.0986	92.2246	92.4863	100	92.9575
GNF-Pf-3777	1	100	98.3177	93.1308	97.7475	100	100	95.9372	97.4633	82.9286	61.6762	100	98.0229	94.2143	96.7925	90.6034
GNF-Pf-3777	10	94.8016	93.1676	86.9067	96.9601	62.9651	98.8059	70.7143	94.9034	68.86	47.715	97.8847	96.3043	96.4073	95.0314	89.0736
GNF-Pf-3777	100	86.538	95.5132	72.6931	95.996	73.0485	98.5734	100	88.4284	60.919	77.9244	94.04	99.14	96.5941	96.7925	96.8452
GNF-Pf-3777	1000	77.2373	93.655	46.2147	79.5143	36.1132	94.3297	97.0744	83.9514	63.3556	36.5979	86.7659	99.3042	80.7604	85.7233	87.9252
GNF-Pf-3777	10000	65.1396	62.2955	19.9976	19.0204	3.36683	66.7564	21.7854	64.8761	25.8442	15.4565	64.3917	78.5938	35.7631	54.2487	40.2301
Gossypol	1	82.0652	96.6326	96.499	84.4088	98.7222	99.83	72.0716	82.2304	63.0741	89.2154	98.495	98.5533	87.8264	100	98.1986
Gossypol	10	92.5441	92.2237	27.9618	90.7111	6.74996	80.7603	28.8023	89.7322	7.8828	41.6402	98.9392	93.9872	69.7307	42.9356	85.9225
Gossypol	100	92.1521	93.0462	70.5557	77.1412	22.8203	84.3899	60.8217	89.8923	21.9836	43.2902	91.9123	88.1209	83.6127	69.0648	89.7061
Gossypol	1000	78.8155	79.9905	0	81.5304	5.83776	83.7226	0	84.6639	6.34656	2.16216	84.639	99.1311	75.3728	0.5825	95.7415
Gossypol	10000	14.2801	34.6111	3.0826	8.19125	93.8769	20.8521	0	6.50429	28.7105	89.8649	11.6006	50.5062	15.0109	63.262	27.3357
GSK2194069	1	86.9853	100	93.5482	79.7112	73.0485	98.1491	100	85.5124	95.5796	80.7906	94.5615	95.3581	85.529	92.5271	89.3547
GSK2194069	10	89.0385	98.9718	100	87.1528	100	97.6644	97.0714	95.4365	80.9371	46.0934	97.9512	92.7691	96.0931	91.4256	95.2323
GSK2194069	100	100	100	84.1697	90.8098	72.294	100	81.9117	74.0219	87.2281	50.1821	99.6518	100	92.8991	96.2327	95.6782
GSK2194069	1000	96.2292	95.2051	78.8111	92.1257	35.301	89.4084	51.6031	92.1599	45.4695	67.0068	91.4628	89.0343	86.5107	77.2535	90.2727
GSK2194069	10000	79.7495	91.7055	77.0572	71.6159	17.149	79.5359	71.6251	73.2138	33.154	47.8038	88.0247	84.1057	80.1245	79.4504	83.9917
GW 4064	1	100	98.1046	83.5398	81.1144	80.0889	100	64.3607	91.6264	59.0995	61.5875	96.3525	92.5121	99.287	84.8694	92.5775
GW 4064	10	91.1498	94.5176	78.6705	92.0031	49.1497	94.1288	67.7713	88.39	40.4115	86.6216	95.9196	94.8031	88.7618	69.6084	95.2149
GW 4064	100	95.366	84.396	86.2755	96.4371	67.6418	99.1871	67.5164	63.9507	48.8295	38.3969	99.2527	97.5336	78.5342	65.9595	95.4609
GW 4064	1000	99.1839	96.8052	16.0541	91.25	2.27219	92.6918	40.2943	90.2024	3.9468	8.42948	90.5869	95.5259	81.7112	63.1705	97.9535
GW 4064	10000	68.7828	92.6603	0.177227	63.9722	0.265353	62.8058	0	81.9074	0	9.05405	74.3369	89.7527	52.7132	2.05113	89.7423
Haloprogin	1	91.7499	93.8178	100	88.7202	87.2041	100	72.1263	66.4288	80.8555	43.5785	94.0793	92.9108	88.1139	88.4991	85.6503
Haloprogin	10	99.9142	96.9311	99.9089	87.2849	69.6566	100	100	100	62.4339	75.3713	100	96.3133	85.9738	96.676	98.8298
Haloprogin	100	81.9649	92.0508	92.419	85.3326	2.23896	93.2735	100	81.3511	43.353	46.9105	96.0105	94.1869	91.0267	68.2743	85.4437
Haloprogin	1000	48.318	65.0162	1.80632	12.9768	0	54.7366	3.48179	67.1129	3.4548	23.8591	81.8252	67.1233	67.8234	7.51847	66.7859
Haloprogin	10000	14.117	0	0	28.347	0.912201	0	0	1.77636	3.67829	93.2411	1.13982	0.0485581	26.3229	0	6.73802
Idoxuridine	1	84.3131	100	19.5163	99.6766	45.5085	97.6967	77.4037	96.2855	34.7915	76.3879	100	95.6188	91.0203	82.0995	92.5493
Idoxuridine	10	81.5333	90.0208	71.7862	82.4461	10.1995	97.6644	69.2886	100	59.9246	55.652	95.9453	95.6291	84.4041	75.7036	93.4944
Idoxuridine	100	94.9676	94.8633	81.6264	89.8353	87.4147	99.83	83.4314	76.203	68.1103	61.3879	96.3734	98.9701	83.3662	92.1552	93.6592
Idoxuridine	1000	74.2603	84.1833	83.623	68.2447	17.2238	83.1947	62.974	68.1445	35.4784	41.6402	90.6545	87.3501	74.8182	58.6068	90.3208
Idoxuridine	10000	95.366	98.1858	95.0512	93.1003	46.6779	100	100	93.0545	70.3453	100	100	99.1311	91.8566	100	94.6561
Indisulam	1	94.485	100	84.5428	91.4253	47.6978	99.9469	93.2837	89.8793	47.7597	55.4497	93.8892	89.4869	92.5945	75.2193	90.1686
Indisulam	10	100	88.244	100	87.2307	70.7512	98.1509	77.1463	91.5906	84.0418	64.9195	100	95.5268	91.304	84.257	90.8272
Indisulam	100	94.1045	95.7766	100	85.984	62.0694	100	91.2702	97.4633	81.1476	96.9784	100	89.6073	97.9719	85.7257	75.9028
Indisulam	1000	65.176	96.853	72.9135	28.0088	17.928	81.5001	43.1025	79.1922	40.8796	81.3514	86.337	96.8866	57.4274	62.572	79.1538
Indisulam	10000	48.756	67.1379	34.1571	9.11508	12.4304	63.2288	21.1547	55.5489	24.605	100	72.121	85.1932	44.8279	66.5845	44.0809
Lestaurtinib	1	93.5103	97.1169	90.078	93.5404	22.5802	87.1582	88.3366	87.5511	56.2333	64.5425	96.3525	100	88.9718	80.7297	97.0772
Lestaurtinib	10	54.2281	78.9856	53.0226	64.5111	2.27219	66.8247	62.3433	75.8064	18.5525	34.5106	74.6772	100	46.6254	43.4629	61.293
Lestaurtinib	100	22.3209	74.7116	69.0303	8.78838	10.0006	73.2255	100	61.9421	19.4871	45.5771	41.8031	87.0039	48.1951	77.9078	43.7431
Lestaurtinib	1000	22.0997	51.0882	16.005	31.2253	11.2033	93.8722	63.133	54.6413	5.59685	73.8987	56.9389	100	57.7006	40.5926	2.83189
Lestaurtinib	10000	0	11.475	8.20924	2.36675	0	8.53457	0	0.632442	0	9.05405	1.92014	1.77446	1.29225	4.31275	0.259087
LY-294002	1	77.7519	92.0911	96.2305	78.8087	47.839	91.8457	84.3543	88.3136	63.6757	31.3276	88.7144	91.3563	88.7043	86.3889	77.4593
LY-294002	10	83.4831	87.899	37.568	98.4581	0.265353	82.3128	64.8335	85.9772	15.1557	46.8501	94.1643	98.3186	95.7408	56.8176	100
LY-294002	100	78.0321	99.7389	92.2015	86.0825	70.4321	93.1962	94.7981	92.4392	77.6692	78.1081	96.7448	92.5938	83.6048	91.0901	97.0202
LY-294002	1000	63.6242	91.1372	80.0066	63.0667	58.2797	97.0371	92.1465	67.1129	54.8067	50.8474	91.1094	97.3976	91.3841	77.8951	81.6515
LY-294002	10000	27.5306	67.1887	61.6458	14.3617	0	68.2881	80.4894	61.5325	12.4589	22.6145	65.2227	92.4376	45.5567	58.2688	10.1599
LY2183240	1	98.4867	97.7493	100	97.1902	60.7758	100	100	99.4208	63.9869	96.4843	100	94.6525	84.0688	97.8283	94.7761
LY2183240	10	74.4007	78.6404	64.7595	81.0213	1.17755	70.7504	38.6517	97.4633	5.59685	75.1717	87.3684	91.7292	60.2251	63.6813	95.9689
LY2183240	100	89.4234	100	82.7198	84.7754	63.0228	97.6541	73.6694	71.8539	60.1693	100	91.7177	90.719	92.085	95.5236	96.2008
LY2183240	1000	87.8842	99.14	30.2787	100	1.32676	100	24.7863	85.5378	9.0279	20.7268	93.6321	92.9961	87.2627	32.0009	89.5417
LY2183240	10000	4.26913	37.3422	2.62945	2.62705	2.23896	21.8258	13.1932	4.49099	0.492001	15.5452	21.9507	41.1634	7.43136	0.67086	29.7614
Masoprocol	1	100	98.7078	90.0704	77.7177	57.077	97.8301	100	97.6176	75.0566	56.6056	94.0592	91.2048	93.1496	100	89.0219
Masoprocol	10	92.2785	89.848	91.4519	91.8115	7.87783	94.2477	85.302	84.9456	87.0521	47.4267	100	96.643	97.481	85.6773	93.8366
Masoprocol	100	90.5018	90.3254	80.3584	100	76.6363	100	89.0479	95.6144	97.3874	89.8649	98.7968	98.2904	98.4729	96.676	94.3707
Masoprocol	1000	85.5909	87.6856	35.7732	81.8283	21.552	72.1939	31.8612	69.7233	9.60816	42.1565	89.9476	89.0101	70.5448	55.8406	80.9156
Masoprocol	10000	51.7043	68.0114	5.50651	19.3082	100	33.9045	2.00588	6.74084	83.449	100	80.0348	35.1316	56.1993	68.1271	31.1045
Methotrexate	1	99.6243	98.8354	45.9521	87.9765	98.7222	99.7173	94.1294	76.5261	51.3756	68.7677	96.2355	100	96.3648	89.0482	95.4413
Methotrexate	10	100	96.8458	94.9896	87.6332	50.1275	95.8396	89.0926	89.0535	92.1674	42.2452	98.3643	98.1114	88.3274	94.6122	89.3084
Methotrexate	100	87.7303	98.1452	40.026	70.1685	57.5584	97.083	56.5835	96.2855	25.8597	80.2362	97.2981	97.3976	82.666	87.8197	100
Methotrexate	1000	72.5157	75.2702	10.9235	73.559	0	67.7486	15.2328	70.3439	6.38337	22.9673	81.6722	86.9662	58.2057	22.5163	80.4744
Methotrexate	10000	92.5978	63.0753	5.65488	95.8308	46.4367	91.9689	34.543	86.0637	0.492001	15.1682	95.4803	97.333	88.4902	35.6462	91.149
MF-438	1	78.8216	100	76.2894	83.7325	32.8381	95.3549	100	86.88	56.1735	80.2362	93.9518	99.4357	86.7617	85.0064	97.3516
MF-438	10	85.8208	99.8376	77.4681	98.4925	93.7631	98.8619	93.2837	94.4655	91.1641	89.2154	96.6141	97.1199	86.4486	100	89.4683
MF-438	100	97.0591	95.3739	72.9194	87.9017	67.675	99.4606	99.7279	77.6524	87.2281	96.7568	100	100	86.9126	87.8197	98.7267
MF-438	1000	90.5468	87.5939	61.346	85.8029	46.3711	83.0392	74.3744	86.88	69.3371	87.5051	100	87.5246	80.8458	83.5251	86.8661
MF-438	10000	82.7559	89.6654	74.1077	68.8225	27.4069	85.3472	41.1514	94.9034	75.2415	100	90.5687	90.5008	97.4082	92.1552	69.822
Mitoguazone	1	86.0806	96.1525	97.3267	92.5123	100	100	65.2715	94.1045	75.2326	78.7033	98.837	100	88.3274	91.4256	89.6793
Mitoguazone	10	72.5183	79.2088	82.2129	82.3192	0.912201	81.95	85.7047	68.984	50.7953	59.3609	92.1222	90.0007	78.5172	54.7277	82.7789
Mitoguazone	100	93.5184	49.1863	51.4293	48.0908	0.265353	44.5101	0	50	1.24172	13.6353	100	99.2806	91.1939	4.62173	91.3552
Mitoguazone	1000	94.2276	49.9747	4.17592	92.3207	1.32676	1.03811	0	99.7987	1.59849	28.0844	98.6148	96.9058	50.7515	2.4057	69.379
Mitoguazone	10000	69.0063	67.7472	52.9499	44.2499	78.853	50.7617	54.5114	94.1505	57.2432	89.2154	84.1415	99.4358	100	80.8092	19.5634
MK-8245	1	96.362	100	100	97.3129	100	97.8136	97.43	100	82.3307	56.634	100	100	87.2485	95.5236	95.8658
MK-8245	10	77.4422	96.9846	98.1581	96.4028	93.8769	97.1999	93.5945	89.3635	69.3739	80.7303	96.4431	88.3394	88.4765	90.2984	91.4754
MK-8245	100	98.0189	100	78.1398	80.9587	90.5929	97.2937	82.9328	94.7654	79.1686	100	100	100	99.788	99.3082	93.51
MK-8245	1000	97.538	100	62.0418	97.3129	94.3139	100	100	91.6133	85.3284	54.4961	100	95.6574	95.8426	90.174	100
MK-8245	10000	98.463	96.3352	57.0063	100	70.0471	97.0371	56.7479	100	71.92	4.71638	96.9638	93.5703	95.5294	89.7812	95.2309
MKT-077	1	88.6682	93.4418	46.2996	92.1257	2.38817	86.5232	60.4122	71.5486	7.2084	35.065	96.8955	95.3581	85.3201	49.3417	86.0633
MKT-077	10	75.0676	99.4445	84.1849	92.1843	85.048	100	97.5798	87.3324	82.1789	83.6568	95.6418	95.6574	83.4988	84.1895	93.116
MKT-077	100	99.4877	98.1452	100	99.6033	95.2452	100	87.8504	95.0678	86.2655	100	99.35	96.9557	92.586	100	87.1758
MKT-077	1000	96.721	99.9115	100	83.7725	69.0521	97.4629	78.1608	82.5178	78.1077	54.6069	100	97.5336	88.8034	99.979	98.7502
MKT-077	10000	79.2797	85.391	80.4382	61.5589	27.4313	76.1522	63.4426	67.1504	48.0044	67.1461	88.2849	91.3757	72.1025	61.7551	82.1045
ML-175	1	85.7492	94.7718	96.0909	97.5823	99.8863	97.0646	100	87.0579	64.576	81.4843	95.4914	96.1774	92.8991	87.8197	95.0151
ML-175	10	78.3226	93.6954	96.2446	79.2563	51.6126	94.3674	89.4359	88.9977	81.4677	93.0637	96.9523	98.1872	88.6405	82.6103	80.1977
ML-175	100	67.82	89.3305	23.6034	65.7044	0	70.2311	11.6475	85.0826	7.8828	17.1065	86.1785	80.4243	71.6095	29.4357	86.1395
ML-175	1000	72.8366	82.7519	46.1264	42.1232	2.00684	61.2003	43.6427	65.8265	7.2084	15.7226	67.6528	58.4119	62.0731	51.1536	75.6169
ML-175	10000	0	4.30769	0.554381	1.36976	0	1.29188	50	0.0301163	0.492001	5.40541	1.51223	1.47876	3.75914	2.44397	1.523
Mycophenolic acid	1	78.4414	97.4114	65.5427	88.4207	0	83.4176	52.4507	69.3628	27.9993	49.6028	88.2666	100	61.0393	75.2843	91.6414
Mycophenolic acid	10	96.7936	99.8347	81.299	95.0225	62.9319	97.5798	94.7981	92.3435	63.1862	77.4587	100	100	90.6554	83.7297	94.3193
Mycophenolic acid	100	84.9783	82.1431	99.4482	76.2641	25.9966	81.8131	56.3382	75.5011	51.9773	79.169	90.9566	85.9455	73.4614	65.5594	86.709
Mycophenolic acid	1000	93.8593	100	56.4659	89.2035	67.3017	93.2255	100	91.8369	50.441	69.8128	100	100	68.0779	95.5236	100
Mycophenolic acid	10000	87.3236	85.6449	47.3704	32.8797	100	100	99.3447	43.8302	74.9599	53.074	78.1225	80.5179	63.136	93.4062	84.3387
N,N-Dimethylsphingosine	1	100	91.4419	57.3835	98.4581	75.5115	100	90.6395	71.8539	68.364	79.3083	94.5983	99.9942	94.6139	97.8826	93.8219
N,N-Dimethylsphingosine	10	92.5776	96.122	87.1979	80.5471	57.64	99.3332	65.5906	86.8036	77.6692	74.5924	100	84.6248	86.2471	85.0064	95.6412
N,N-Dimethylsphingosine	100	79.5941	88.2441	60.0349	78.482	10.1086	76.5242	86.3139	68.984	25.2041	39.9299	94.1397	94.1869	71.1687	57.7845	78.5929
N,N-Dimethylsphingosine	1000	74.2577	92.4367	17.4239	73.9842	2.00684	83.6834	11.5885	92.9458	21.5651	22.9028	93.2755	84.5664	85.6965	47.8539	85.5278
N,N-Dimethylsphingosine	10000	56.2075	3.22171	0.177227	5.50544	0.265353	0.544161	0	0.0301163	0	0	19.3637	42.2123	0.263436	2.80585	10.4335
NSC-95397	1	81.4976	93.1272	21.4427	76.3687	2.38817	77.1354	37.2944	74.2407	1.26546	29.329	96.1193	94.2069	61.2362	41.172	82.5593
NSC-95397	10	92.4113	100	97.1665	89.5119	98.5291	100	96.4426	69.9651	95.1001	100	91.4176	99.5671	90.7698	91.4256	89.3324
NSC-95397	100	88.0658	97.063	95.4776	100	57.185	99.3466	57.0648	95.0678	28.7105	60.9222	99.7825	92.0105	96.4301	61.6763	63.1623
NSC-95397	1000	0	55.7683	9.89983	3.28142	2.00684	71.0823	0	65.3789	0	34.9763	7.62954	2.07137	76.4107	5.04101	2.58518
NSC-95397	10000	0	0.140424	0	2.38736	2.38817	0	0	0.0301163	0	100	0.113548	0	0	4.94055	0.399505
PD-146176	1	95.2332	96.8458	96.0538	95.5614	82.3831	98.7874	100	92.4522	91.9138	73.8384	100	96.4448	90.4567	95.3669	94.0658
PD-146176	10	64.6831	89.2894	76.0611	83.4285	5.48966	82.8724	72.5107	67.3364	34.7287	59.8772	94.734	96.2159	72.0757	54.1291	97.3214
PD-146176	100	96.6608	97.191	89.7657	91.0394	44.3895	94.9842	100	69.8786	71.0239	41.8682	99.1388	94.0985	92.085	67.1932	89.1486
PD-146176	1000	85.8377	86.8631	2.30098	67.833	7.87783	88.2598	41.6231	75.8555	2.01518	3.78378	89.7736	81.1089	61.0848	4.18584	59.7853
PD-146176	10000	0.547778	3.42655	0	0	2.27219	0.384078	0	0.502937	5.35209	42.4448	0.681614	0.896377	22.6148	6.7207	0.459671
Pemetrexed	1	100	81.9288	100	100	100	96.3232	98.8098	91.7681	94.3504	85.7948	100	100	91.5213	86.9163	96.9199
Pemetrexed	10	99.3499	96.3281	79.4495	93.7559	88.13	100	68.0598	88.3824	67.2686	85.9722	100	94.2025	94.5623	82.5427	98.4243
Pemetrexed	100	100	97.8854	76.804	93.0705	43.1868	97.7784	84.5012	89.7836	50.72	51.424	100	95.3581	90.7698	90.2464	100
Pemetrexed	1000	96.7936	94.3454	50.9425	67.2551	83.364	98.6903	74.0901	78.1428	100	81.3069	100	99.1253	82.7263	94.7258	63.1579
Pemetrexed	10000	84.0695	87.2899	45.6855	82.8025	14.4784	78.612	66.3145	87.5511	32.649	59.3006	93.9017	97.0917	81.9707	52.5116	94.2162
PF-02545920	1	82.2241	94.2133	91.6227	93.5404	26.3123	94.0987	90.5436	81.0127	62.3842	94.9514	99.1388	98.4308	88.1674	82.5911	94.2585
PF-02545920	10	91.1877	94.7714	90.1631	82.6272	1.32676	88.2324	73.4931	89.0535	36.5482	65.0082	98.0726	97.0226	87.0207	86.8349	84.6737
PF-02545920	100	97.0537	98.5381	100	90.2699	18.036	95.8264	82.7443	93.4334	32.8724	78.5259	100	100	87.9129	86.6861	97.5844
PF-02545920	1000	73.0437	77.341	48.7505	85.3716	0.265353	73.4885	17.1092	74.396	3.4548	44.1551	87.8916	82.2941	70.8101	50.1065	83.0887
PF-02545920	10000	73.6384	80.2448	29.9018	96.976	0	68.7741	32.434	83.5726	11.7247	54.6956	99.2695	87.9131	53.4768	43.4246	75.1956
Pictilisib	1	94.9654	99.0936	91.5578	94.8416	80.0225	100	73.6141	88.4284	56.0228	82.973	98.2436	96.8197	89.1415	92.0964	94.1368
Pictilisib	10	72.2396	97.5939	93.5335	86.4985	85.8602	98.8364	100	84.6639	87.2281	61.0109	98.4183	96.9058	84.2031	87.9124	85.0293
Pictilisib	100	32.8979	61.8614	9.75094	58.408	66.8628	46.8269	0	0.0301163	58.9276	45.5168	78.7622	98.7457	63.0597	9.57185	54.2743
Pictilisib	1000	18.6684	76.4776	75.7293	47.3094	13.4502	90.5647	75.4147	61.8556	47.0442	24.1474	70.3543	95.7548	59.0694	66.5324	21.8143
Pictilisib	10000	22.0873	80.6705	66.2693	38.9561	11.4354	43.2594	14.5263	54.7783	16.8656	15.3456	49.6496	96.6838	81.8758	56.4265	3.89057
PIK93	1	83.9374	94.3859	46.695	97.3129	57.4172	91.8194	61.6452	86.4708	68.86	65.9459	96.5664	94.1132	91.1712	72.5766	83.5626
PIK93	10	67.1829	44.7804	23.9922	87.1139	2.23896	35.1581	0	81.9204	0.773462	22.6145	85.4152	92.2734	35.3969	2.07027	92.8754
PIK93	100	62.5118	95.8069	70.5951	72.1741	1.32676	87.7935	63.3726	87.9348	23.7047	56.6056	88.7209	95.936	61.5721	52.752	65.4308
PIK93	1000	22.0873	65.4535	59.2715	10.6086	17.041	72.1271	64.1396	64.192	24.4544	60.8335	54.573	88.2623	54.283	63.8923	9.62142
PIK93	10000	12.0514	47.7683	15.3967	6.66897	1.32676	40.7766	22.036	48.7639	5.27678	16.7898	32.4294	79.0501	14.3602	38.6206	2.37548
Piperlongumine	1	93.4073	90.5386	60.0071	82.568	6.78319	83.2016	52.0464	79.1547	9.43623	79.546	94.1052	99.573	81.7528	60.5406	84.0008
Piperlongumine	10	84.5429	98.4946	100	88.7784	82.5186	96.5862	100	89.3078	76.7067	77.8357	98.5353	88.9128	98.2861	98.5374	96.1677
Piperlongumine	100	70.3198	93.2688	84.5586	68.2447	13.417	86.1582	69.8572	79.2413	31.7641	71.8114	100	95.2302	75.974	68.7102	98.5356
Piperlongumine	1000	75.6102	93.6139	51.2867	53.9409	11.0621	100	78.6073	77.0799	39.0216	45.5168	100	80.3951	69.0076	44.8072	70.2721
Piperlongumine	10000	3.42991	4.56161	3.71599	0	10.1086	2.54208	56.969	0.502937	7.8828	100	5.03893	3.25536	21.2502	6.11203	1.4171
Prednisolone	1	83.7318	95.5939	95.0278	95.2919	40.7987	100	66.5435	86.2695	99.2235	73.8384	96.8536	88.99	93.3768	85.816	81.1097
Prednisolone	10	69.6552	86.0817	71.1758	78.7759	10.3408	75.6888	60.7301	70.1198	18.1571	39.2015	93.4749	88.8356	82.0322	46.3571	88.5814
Prednisolone	100	100	87.2087	73.9311	78.4492	21.7348	89.4008	84.5012	87.2642	84.7915	17.1065	84.9589	95.731	92.5985	80.8594	86.1467
Prednisolone	1000	100	77.3	46.0078	75.8298	71.9539	78.4553	83.5544	59.2957	100	31.4163	82.9902	83.8526	100	94.0167	75.4403
Prednisolone	10000	97.2028	76.3561	35.1763	53.7012	20.7399	66.191	83.4314	47.577	100	2.16216	64.7527	78.9914	100	68.3126	61.2378
Raltitrexed	1	79.0677	95.5131	81.0894	80.6595	43.3281	90.3127	64.7714	90.7869	40.521	54.4961	93.9083	86.9266	100	71.0441	81.433
Raltitrexed	10	96.9264	94.9953	100	100	90.4215	98.0766	100	85.5378	84.0418	74.5924	97.3383	96.8866	85.3839	94.4508	90.0381
Raltitrexed	100	99.8975	100	58.4901	94.1467	100	100	97.0744	87.1955	81.8973	96.4843	99.2695	100	100	100	89.1644
Raltitrexed	1000	93.6729	99.6983	38.6689	97.5823	87.0353	100	85.0766	87.3502	54.5234	100	97.4288	95.8625	92.586	90.2464	95.0925
Raltitrexed	10000	100	98.5352	58.6732	100	92.7433	100	100	100	72.796	89.8649	99.2293	98.5814	95.5294	92.0964	100
Ro 48-8071 fumarate	1	97.7895	98.4032	54.9613	86.4092	100	99.9454	100	78.7582	90.4144	80.7906	98.4146	96.4787	92.8991	93.2189	83.9741
Ro 48-8071 fumarate	10	94.536	99.7389	59.7171	91.994	61.588	100	100	96.9465	69.8035	61.6762	99.999	91.4519	98.7234	99.3082	94.0791
Ro 48-8071 fumarate	100	97.3579	97.6316	28.1698	88.3278	73.2806	87.1234	85.7024	94.9034	87.2281	63.6749	97.8766	93.6861	82.5976	91.9159	99.377
Ro 48-8071 fumarate	1000	82.6876	97.1138	21.7498	88.4896	73.4966	92.9028	61.6747	92.1422	84.7915	73.8384	96.5245	82.9352	85.6429	99.6436	94.2991
Ro 48-8071 fumarate	10000	37.2016	71.128	6.91075	56.2703	0.265353	37.664	0	75.8242	0	0	72.1745	77.6418	51.6981	20.9928	56.5939
Rosiglitazone	1	80.1195	87.0876	91.7315	83.3025	9.01401	89.5483	62.7234	92.5843	55.0172	73.8384	98.6258	100	80.8417	53.7416	93.1079
Rosiglitazone	10	72.5872	78.9046	63.5743	93.0015	3.30037	85.4184	60.0362	87.0402	24.8498	40.0186	92.064	97.4156	69.2256	59.6688	94.9894
Rosiglitazone	100	92.4509	97.7566	99.401	99.6033	91.7151	96.6664	100	80.3416	94.9241	87.6825	95.7166	95.6641	99.9003	100	91.528
Rosiglitazone	1000	95.8886	98.2771	79.2185	94.1467	92.7822	98.9759	88.513	91.7681	61.8562	67.1461	97.1973	96.5138	91.8607	91.1255	77.6852
Rosiglitazone	10000	84.3737	83.4017	36.007	95.2919	6.85796	77.9407	66.0371	69.7416	29.6861	49.2258	88.0842	88.8786	78.2519	49.963	70.031
Rotenone	1	75.8656	62.73	48.632	79.8852	5.45642	44.1768	5.62983	70.804	1.24172	38.6852	88.5201	94.8031	62.5377	30.207	44.9015
Rotenone	10	81.2671	86.508	57.4304	89.3265	0.265353	75.3911	79.4196	79.31	50.1209	75.46	93.3134	89.1994	80.4951	71.0239	66.0008
Rotenone	100	72.8263	68.6919	35.6565	88.508	0.912201	47.1905	54.6367	55.6047	10.7875	47.715	94.1954	66.0946	57.6176	49.9821	43.8777
Rotenone	1000	68.4451	61.4732	25.3329	62.2697	0.265353	37.3232	36.2531	36.7529	1.59849	29.9943	85.4814	64.8662	17.2182	30.8055	24.2566
Rotenone	10000	34.834	57.4535	18.0464	11.7047	1.17755	23.7419	1.2074	3.95744	0	20.9042	73.8706	49.5443	11.904	10.7242	37.6368
SKI II	1	64.1404	95.5097	56.2011	65.6174	34.2728	75.1885	79.7445	82.3857	20.0887	49.5141	89.4626	89.9325	77.5516	58.3245	69.62
SKI II	10	100	95.9393	92.0742	94.4645	41.7188	98.6903	100	80.7487	79.9183	47.715	97.1873	92.8759	94.2143	97.8283	93.3399
SKI II	100	100	95.0694	89.3225	54.5359	45.5085	95.3688	62.6908	84.4672	67.9318	100	98.3877	95.8431	89.3362	69.4165	85.8958
SKI II	1000	88.8894	94.1659	44.3906	89.0868	24.9684	93.1386	11.5222	79.9806	24.6649	9.05405	91.9799	100	92.8991	29.1168	87.3146
SKI II	10000	32.6186	53.1286	0.909148	25.2985	16.9746	16.2135	0	42.6125	4.41495	81.9465	79.2695	53.9337	32.901	6.09289	33.5946
Spautin 1	1	96.9698	97.1067	63.4	77.2353	84.9068	100	74.5955	93.5482	67.1732	72.9673	100	97.29	97.6587	87.2326	96.5075
Spautin 1	10	84.3916	88.6707	49.7011	87.3055	16.9826	86.8092	70.8638	82.104	7.9213	15.2569	96.1923	87.2766	78.2627	56.5343	90.9013
Spautin 1	100	88.1402	100	100	96.1677	78.853	96.5862	100	85.599	65.9274	96.7568	97.8513	100	89.392	90.5359	91.5352
Spautin 1	1000	81.6846	87.3405	33.0671	70.4419	25.8553	87.8632	58.8043	80.7487	12.7191	78.5259	92.1655	100	75.7405	60.7451	79.3858
Spautin 1	10000	46.4302	77.2135	69.8642	50.4961	2.00684	42.1795	30.3438	51.0825	5.44623	47.8925	84.6795	72.5535	34.9329	31.2158	25.9301
STF-31	1	95.2332	98.4162	90.6418	84.8594	78.8255	98.0065	80.1246	97.4633	72.3753	56.634	95.4895	96.2159	94.8396	74.894	87.8499
STF-31	10	81.9681	96.8498	45.5017	83.8012	6.65906	85.7271	62.7192	87.0271	28.7259	34.9763	92.3128	96.2159	87.8031	62.0804	90.8698
STF-31	100	100	84.8736	6.64809	17.9622	0.912201	71.0606	7.77787	62.9873	7.17159	64.8592	99.2636	92.7004	87.7267	9.3608	89.7662
STF-31	1000	31.6264	13.1706	2.19172	1.83928	0.265353	21.6918	0	6.5861	0	0	2.57372	7.74294	8.94577	1.38027	2.29624
STF-31	10000	16.5035	11.4039	1.78047	1.54005	2.27219	28.8104	0	9.06417	0.773462	4.94436	1.37165	4.46523	9.53791	0	1.11157
Temsirolimus	1	89.2527	79.0769	97.641	75.0708	46.3711	99.3332	77.409	83.2803	78.2429	47.1988	94.5408	95.8	74.4716	73.6668	69.6544
Temsirolimus	10	47.3843	68.9661	86.7368	50.8915	11.5102	88.1746	68.2103	55.6355	48.114	40.6236	81.8672	98.4173	65.5574	58.7413	47.7869
Temsirolimus	100	52.8765	69.5542	77.0957	53.1133	3.44958	77.0548	55.8992	78.1736	25.11	42.5335	79.6983	93.6283	61.7771	48.5566	38.425
Temsirolimus	1000	70.1475	80.5886	95.0952	58.9868	58.653	96.82	73.9353	88.39	49.616	78.792	88.4457	90.5928	92.0349	71.5614	39.1863
Temsirolimus	10000	51.7688	62.9558	0	24.3632	0.265353	55.5085	0	55.5182	0	4.58124	74.3548	96.4016	55.306	5.69274	21.7664
Topotecan	1	83.6354	90.66	90.9217	75.2716	91.6876	100	80.0583	76.3026	78.4189	84.6389	99.8228	95.2789	85.6971	96.0377	95.3669
Topotecan	10	80.9278	92.9106	89.807	84.2325	66.0658	97.4473	94.2946	69.6906	58.2788	88.2875	97.1673	96.9557	91.7485	97.0287	89.4369
Topotecan	100	98.6195	95.851	20.011	100	53.1015	94.5742	81.3871	93.5152	31.8026	35.3533	92.3969	92.1419	92.3355	72.4303	83.4506
Topotecan	1000	95.9696	71.9806	18.6065	82.5138	19.7532	75.0659	34.6694	87.2237	58.818	6.65469	76.2084	93.5207	97.4082	58.2038	54.849
Topotecan	10000	28.6414	39.4639	2.84606	4.13886	0.265353	32.5148	0	27.2709	1.24172	1.29572	53.3091	48.3398	21.877	6.19335	0.85637
Torcetrapib	1	93.0542	97.2386	97.0386	86.9386	56.9358	89.1965	84.5012	92.3435	45.1494	49.2258	96.731	93.1625	100	84.7258	98.4948
Torcetrapib	10	72.9017	84.4475	62.9289	85.9985	0.265353	80.6572	58.3947	84.846	28.6163	62.0533	85.0549	82.6871	71.4996	51.0047	86.0261
Torcetrapib	100	92.6351	99.6577	95.1588	74.0577	97.3955	100	100	96.1076	68.8689	78.5259	99.0986	94.3384	92.085	100	97.6721
Torcetrapib	1000	95.366	99.6577	88.7098	96.976	27.5149	100	50.4659	93.2554	48.7542	44.4718	100	89.7157	81.119	78.3437	87.0666
Torcetrapib	10000	65.2538	80.2442	22.3835	56.6863	1.17755	50.3565	29.9637	65.6712	5.44623	38.2479	97.5093	78.9684	48.2389	41.745	75.8322
Torin1	1	85.0786	92.5214	96.0541	91.5678	54.4698	97.8301	75.7285	91.097	80.9371	63.9029	92.9275	90.5977	91.5213	77.1621	80.6373
Torin1	10	60.4065	94.2544	100	75.996	13.525	89.2932	74.2043	66.8711	57.6729	96.4843	90.868	91.5206	77.7299	82.0931	55.8746
Torin1	100	44.234	74.1836	93.2199	59.8135	53.8596	94.1443	88.1776	73.1403	62.0043	29.9943	85.7842	92.3062	75.1508	74.3312	20.1738
Torin1	1000	30.2484	62.7732	66.8092	40.2435	1.17755	62.5994	44.7831	61.7186	26.9893	18.5889	56.6588	91.5449	42.9759	38.1062	14.2351
Torin1	10000	21.4989	64.1637	62.1002	12.8202	0.265353	62.8972	37.5819	53.6601	12.2895	9.89794	39.4456	89.5301	51.0206	54.1483	12.137
Trifluoperazine	1	97.8036	100	99.6682	84.4918	99.8974	98.8364	87.1036	80.0186	79.4976	55.4524	100	95.6641	90.4567	89.2453	98.1986
Trifluoperazine	10	93.6729	100	80.7325	98.7275	49.2073	94.2191	68.5879	88.9159	52.6902	91.7082	99.999	89.452	90.7978	85.4716	91.87
Trifluoperazine	100	94.1045	100	65.1075	97.5823	88.0495	97.7784	42.652	91.3211	65.3257	70.2785	99.8584	95.936	99.287	86.5946	100
Trifluoperazine	1000	55.9956	75.5738	11.8016	75.1294	0.912201	63.4625	0	69.8098	0.773462	13.3186	77.3891	87.0039	56.4391	26.506	78.3567
Trifluoperazine	10000	19.3911	48.5805	0.737979	15.7764	3.3336	23.8467	0	41.6183	1.59849	9.89794	11.9757	38.2595	39.1045	1.65351	45.9057
WZB117	1	98.0189	99.7028	96.7033	94.4645	96.4367	96.3232	89.5828	95.5057	60.32	70.4178	100	98.3923	94.4648	97.8826	96.3933
WZB117	10	81.1918	83.534	71.2862	82.1039	23.7325	87.9076	97.0714	67.7835	27.7759	90.9257	94.1024	92.7683	86.1918	61.4579	78.8712
WZB117	100	78.0267	90.4976	83.0158	85.2456	4.77635	87.0994	85.6158	79.7393	46.5025	74.6776	100	95.4941	78.4677	74.0478	86.1243
WZB117	1000	88.7263	93.5568	72.4978	98.997	26.1378	93.3347	87.8891	51.9261	59.5292	54.4677	95.065	86.4121	91.0203	90.2362	75.6618
WZB117	10000	47.3026	77.0867	0	17.2882	3.36683	62.5979	8.30434	11.0217	2.91551	31.505	75.4052	56.9502	63.9439	5.33817	61.3393
Zinterol hydrochloride	1	89.3931	85.5236	84.6508	87.6917	17.041	100	54.324	88.5371	79.1686	61.0109	95.7088	90.2438	96.6579	73.4228	86.9529
Zinterol hydrochloride	10	100	96.3687	100	94.6856	100	100	100	96.3543	79.4608	94.774	100	98.2518	99.788	87.1913	100
Zinterol hydrochloride	100	98.5996	86.0412	93.4403	82.7924	72.965	100	76.6183	100	67.3669	38.2479	100	93.8956	92.586	91.3072	95.8318
Zinterol hydrochloride	1000	94.8016	99.6577	90.2408	93.271	99.8974	100	100	85.2662	74.6997	100	96.1642	99.0086	100	90.6709	95.7627
Zinterol hydrochloride	10000	100	93.0455	87.2907	97.3083	93.8769	100	100	85.5479	87.2281	100	100	97.5336	100	75.6169	68.9065

## Sheet: AUC
CompoundName	Pat.1	Pat.2	Pat.3	Pat.4	Pat.5	Pat.6	Pat.7	Pat.8	Pat.9	Pat.10	Pat.11	Pat.12	Pat.13	Pat.14	Pat.15
3-nitropropionic acid	0.052892	0.060197	0.132578	0.113363	0.167894	0.043653	0.058026	0.030103	0.148169	0.089241	0.030103	0.045709	0.054788	0.111737	0.123242
5-fluorouracil	0.030103	0.030103	0.044125	0.040718	0.18768	0.030103	0.032242	0.030103	0.071666	0.06683	0.030103	0.030103	0.030103	0.030103	0.030103
6-mercaptopurine	0.030103	0.030103	0.439931	0.030103	0.587621	0.030103	0.030103	0.030103	0.052927	0.060197	0.030103	0.030103	0.030103	0.030103	0.030103
as1949490	0.032901	0.034884	0.12403	0.095508	0.338114	0.089342	0.252524	0.030103	0.195088	0.129866	0.030103	0.030103	0.04058	0.12118	0.030103
Aurintricarboxylic acid	0.030103	0.030103	0.046561	0.030103	0.030103	0.030103	0.030103	0.030103	0.030103	0.030103	0.030103	0.030103	0.030103	0.030103	0.030103
AVN-944	0.060197	0.030103	0.440022	0.162256	0.641431	0.060197	0.54506	0.060197	0.438084	0.508364	0.060197	0.030103	0.162394	0.167342	0.060197
AZD3965	0.030103	0.030103	0.030103	0.030103	0.149327	0.030103	0.030103	0.030103	0.030103	0.166769	0.030103	0.030103	0.030103	0.030103	0.030103
Bardoxolone methyl	0.183107	0.280469	0.618223	0.157761	0.699213	0.344754	0.704589	0.327845	0.81334	0.58853	0.110699	0.032157	0.397308	0.432806	0.207039
Bmh-21	0.367878	0.087388	0.350856	0.360286	0.371818	0.199127	0.31812	0.12059	0.395613	0.262548	0.309968	0.23268	0.337763	0.254286	0.385682
Brequinar	0.030103	0.030103	0.588381	0.030103	0.433	0.030103	0.060197	0.030103	0.532027	0.060197	0.030103	0.030103	0.030103	0.141536	0.030103
Bromoenol Lactone	0.13462	0.076824	0.44707	0.213421	0.827528	0.091793	0.286632	0.052874	0.651254	0.51502	0.065617	0.084033	0.087713	0.323967	0.131622
Caffeic acid phenethyl ester	0.154879	0.060197	0.466956	0.328484	0.410988	0.167579	0.323122	0.297427	0.562804	0.538864	0.139576	0.201455	0.08197	0.241876	0.145444
CB-839	0.030103	0.030103	0.702184	0.030103	0.030103	0.030103	0.532214	0.030103	0.751977	0.664728	0.030103	0.030103	0.030103	0.433646	0.283065
Cladribine	0.030103	0.463343	0.652433	0.689062	0.798988	0.611345	0.620056	0.608683	0.762359	0.767706	0.060197	0.437758	0.699954	0.615993	0.193291
CP-640186	0.030103	0.030103	0.030103	0.030103	0.309407	0.030103	0.311853	0.030103	0.327321	0.030103	0.030103	0.030103	0.030103	0.030103	0.030103
CPI-0610	0.264082	0.192294	0.37807	0.422516	0.739877	0.060197	0.076835	0.060197	0.340364	0.458243	0.179754	0.060197	0.19089	0.060197	0.423468
Cytarabine	0.060197	0.077044	0.646543	0.142453	0.849895	0.060154	0.41844	0.084736	0.71917	0.205409	0.07838	0.032516	0.187739	0.151526	0.109279
Daporinad	0.615975	0.754279	0.99526	0.947489	0.99526	0.609228	0.99526	0.823341	0.99526	0.956437	0.848918	0.771871	0.754189	0.976629	0.792004
Darapladib	0.111131	0.142922	0.210992	0.123195	0.947489	0.137048	0.501667	0.116653	0.624752	0.103536	0.136583	0.134186	0.153961	0.240954	0.124264
Digitoxigenin	0.388115	0.270135	0.601222	0.373337	0.712651	0.259553	0.030103	0.3913	0.658082	0.030103	0.279367	0.208391	0.324275	0.305041	0.357318
Digoxin	0.347847	0.345984	0.624078	0.420192	0.610561	0.327527	0.030103	0.425087	0.609212	0.030103	0.471051	0.274504	0.384297	0.362757	0.492958
Disulfiram	0.398372	0.512277	0.164439	0.373484	0.303484	0.414241	0.152943	0.503105	0.257481	0.060197	0.373549	0.48528	0.412359	0.190182	0.623484
Dorsomorphin	0.142029	0.030103	0.045747	0.182241	0.508004	0.030103	0.050422	0.060197	0.488004	0.341789	0.1056	0.030103	0.19549	0.030103	0.07052
Econazole	0.031067	0.030103	0.173161	0.030103	0.498617	0.077604	0.201561	0.030103	0.43863	0.277411	0.030103	0.030103	0.060197	0.137948	0.030103
Everolimus	0.122039	0.035266	0.74633	0.412716	0.80834	0.06822	0.138897	0.030103	0.31896	0.604196	0.030103	0.030103	0.036668	0.176598	0.625214
FCCP	0.213968	0.062287	0.361446	0.229075	0.825494	0.174751	0.365615	0.115746	0.361436	0.466443	0.158141	0.089771	0.21139	0.316455	0.159224
Fludarabine	0.1577	0.241756	0.087369	0.751656	0.577563	0.313924	0.030103	0.354844	0.104509	0.05797	0.184684	0.217773	0.434383	0.052047	0.204684
Gemcitabine	0.067298	0.08479	0.781701	0.154596	0.956437	0.030103	0.135469	0.047432	0.956437	0.256629	0.060197	0.030103	0.051919	0.130656	0.087236
GKT-136901	0.030103	0.030103	0.030103	0.030103		0.030103	0.030103	0.030103	0.030103	0.035777	0.030103	0.030103	0.030103	0.030103	0.030103
GNF-Pf-3777	0.060197	0.04259	0.264789	0.140259	0.291939	0.054641	0.074875	0.060197	0.158228	0.270487	0.060197	0.030103	0.114782	0.071045	0.067211
Gossypol	0.1351	0.112075	0.428028	0.116939	0.711903	0.089761	0.476462	0.122847	0.802638	0.641025	0.134714	0.03535	0.107325	0.385585	0.065351
GSK2194069	0.030103	0.030103	0.030103	0.030103	0.291924	0.030103	0.030103	0.030103	0.234697	0.082005	0.030103	0.030103	0.030103	0.030103	0.030103
GW 4064	0.030103	0.030103	0.32327	0.030103	0.412513	0.054364	0.278143	0.030103	0.539047	0.473103	0.030103	0.030103	0.066551	0.180309	0.030103
Haloprogin	0.258237	0.208791	0.388095	0.322878	0.676951	0.238232	0.356152	0.174781	0.504695	0.410833	0.165807	0.203559	0.152361	0.426824	0.182572
Idoxuridine	0.030103	0.030103	0.030103	0.030103	0.030103	0.030103	0.030103	0.030103	0.030103	0.030103	0.030103	0.030103	0.030103	0.030103	0.030103
Indisulam	0.127764	0.030103	0.137155	0.290362	0.379233	0.060197	0.22753	0.065418	0.226623	0.030103	0.060197	0.030103	0.167471	0.060197	0.078914
Lestaurtinib	0.654295	0.231997	0.36297	0.622411	0.929131	0.096049	0.19092	0.210817	0.813433	0.123534	0.235428	0.124995	0.229525	0.26052	0.533416
LY-294002	0.140239	0.044583	0.030103	0.180485	0.781798	0.030103	0.030103	0.060197	0.735938	0.771237	0.044559	0.030103	0.037205	0.038112	0.136233
LY2183240	0.123861	0.049653	0.278046	0.114621	0.798439	0.074844	0.331028	0.132023	0.766164	0.297828	0.077813	0.044045	0.105111	0.276798	0.094348
Masoprocol	0.074962	0.060197	0.29909	0.118872	0.030103	0.149583	0.293856	0.186441	0.299855	0.030103	0.030103	0.08474	0.076767	0.060197	0.110828
Methotrexate	0.030103	0.060197	0.46936	0.030103	0.3838	0.030103	0.399341	0.030103	0.526223	0.294428	0.030103	0.030103	0.030103	0.306071	0.030103
MF-438	0.030103	0.030103	0.060197	0.060197	0.23217	0.030103	0.128327	0.030103	0.030103	0.030103	0.030103	0.030103	0.030103	0.030103	0.060197
Mitoguazone	0.030103	0.030103	0.411506	0.034241	0.715098	0.483774	0.528243	0.030103	0.599937	0.573603	0.030103	0.030103	0.030103	0.604387	0.161221
MK-8245	0.030103	0.030103	0.075594	0.030103	0.044767	0.030103	0.030103	0.030103	0.030103	0.205066	0.030103	0.030103	0.030103	0.030103	0.030103
MKT-077	0.030103	0.030103	0.030103	0.060197	0.118556	0.030552	0.053818	0.046555	0.040233	0.060197	0.030103	0.030103	0.033387	0.030103	0.030103
ML-175	0.148813	0.146718	0.498189	0.290315	0.743936	0.203875	0.532608	0.191972	0.593211	0.541607	0.198532	0.220933	0.190121	0.48849	0.158878
Mycophenolic acid	0.030103	0.030103	0.092191	0.05284	0.030103	0.030103	0.030103	0.0355	0.060197	0.060197	0.030103	0.030103	0.060197	0.030103	0.030103
N,N-Dimethylsphingosine	0.064272	0.126741	0.383525	0.15253	0.664359	0.150226	0.335479	0.113708	0.515965	0.468317	0.086831	0.082949	0.130763	0.273396	0.112842
NSC-95397	0.378488	0.234379	0.330102	0.353616	0.455068	0.187387	0.450231	0.173611	0.455068	0.060197	0.355136	0.385068	0.146974	0.420747	0.443581
PD-146176	0.131818	0.141747	0.369842	0.192484	0.786598	0.139893	0.258818	0.138961	0.396562	0.504917	0.147852	0.165451	0.176291	0.402559	0.220192
Pemetrexed	0.030103	0.030103	0.195694	0.030103	0.087718	0.030103	0.030103	0.030103	0.046799	0.030103	0.030103	0.030103	0.030103	0.030103	0.030103
PF-02545920	0.030103	0.030103	0.218505	0.030103	0.938265	0.060197	0.309022	0.030103	0.693723	0.163007	0.030103	0.030103	0.066981	0.183354	0.030103
Pictilisib	0.537596	0.030103	0.519128	0.294372	0.384218	0.036821	0.507505	0.536502	0.256732	0.45609	0.095854	0.030103	0.030103	0.528771	0.438624
PIK93	0.365235	0.074818	0.544545	0.400736	0.906773	0.075694	0.159551	0.085292	0.819945	0.727534	0.203779	0.030103	0.2145	0.138698	0.416656
Piperlongumine	0.142911	0.125385	0.219318	0.210197	0.585434	0.115728	0.080197	0.144429	0.505434	0.030103	0.120832	0.161787	0.148844	0.243639	0.190733
Prednisolone	0.030103	0.060197	0.227036	0.060197	0.030103	0.060197	0.030103	0.088516	0.030103	0.67814	0.060197	0.030103	0.030103	0.030103	0.060197
Raltitrexed	0.030103	0.030103	0.324336	0.030103	0.030103	0.030103	0.030103	0.030103	0.030103	0.030103	0.030103	0.030103	0.030103	0.030103	0.030103
Ro 48-8071 fumarate	0.108963	0.043088	0.576322	0.030485	0.146064	0.062368	0.217024	0.03372	0.129835	0.145883	0.045724	0.060197	0.067318	0.080188	0.030103
Rosiglitazone	0.030103	0.030103	0.076381	0.030103	0.099452	0.030103	0.030103	0.030103	0.139209	0.063163	0.030103	0.030103	0.030103	0.030103	0.060197
Rotenone	0.111998	0.060197	0.570391	0.187244	0.990201	0.399167	0.329414	0.321514	0.550391	0.411168	0.030103	0.080801	0.391175	0.409586	0.464907
SKI II	0.054033	0.037621	0.237857	0.060536		0.089513	0.424504	0.053973	0.340507	0.290507	0.030103	0.033865	0.053279	0.304248	0.049541
Spautin 1	0.078296	0.060197	0.060197	0.07351	0.325783	0.075479	0.153691	0.06609	0.762234	0.035065	0.060197	0.030103	0.11114	0.140654	0.119837
STF-31	0.267093	0.366778	0.745169	0.567237	0.896475	0.356963	0.660249	0.433175	0.799561	0.448659	0.367867	0.36579	0.35794	0.653276	0.374763
Temsirolimus	0.062812	0.030103	0.123394	0.205508	0.797545	0.030103	0.14589	0.030103	0.608258	0.123036	0.030103	0.030103	0.030103	0.141653	0.58429
Topotecan	0.060937	0.126921	0.540466	0.13165	0.426135	0.147076	0.281938	0.058626	0.244635	0.50671	0.082577	0.040589	0.075344	0.230928	0.224665
Torcetrapib	0.030103	0.030103	0.071881	0.030103		0.034465	0.19733	0.030103	0.239495	0.212268	0.030103	0.030103	0.066798	0.03942	0.030103
Torin1	0.456868	0.060197	0.060197	0.321843	0.8025	0.060197	0.194686	0.063192	0.360174	0.476943	0.183475	0.030103	0.218279	0.224591	0.61407
Trifluoperazine	0.208994	0.108031	0.428808	0.161514	0.360309	0.18731	0.517071	0.106459	0.423315	0.362416	0.173892	0.081161	0.181886	0.294324	0.102226
WZB117	0.034603	0.033598	0.161512	0.083326	0.747888	0.030103	0.118723	0.211186	0.223028	0.176387	0.051072	0.063321	0.030103	0.10703	0.060197
Zinterol hydrochloride	0.030103	0.030103	0.060197	0.030103	0.030103	0.030103	0.030103	0.030103	0.030103	0.030103	0.030103	0.030103	0.030103	0.030103	0.030103
