# Supplementary material for: Metabolic drug survey highlights cancer cell dependencies and vulnerabilities
Source: Nat Commun. 2021 Dec 14;12:7190. doi: 10.1038/s41467-021-27329-x (PMC8671470; doi:10.1038/s41467-021-27329-x)
Supplement: Supplementary file 8 — Source Data [file 41467_2021_27329_MOESM8_ESM.xlsx]

## Sheet: FIG_1c_1d
Main Type	Subtype	Subtype2	Subtype3	Number			Metabolic process	# of compounds
Transporter	Solute carriers	Major Facilitator Superfamily		6			Alcohol metabolism	4
		Neutral amino acid transporter		1			Autophagy/mitophagy	6
	Pores ion channels	CETP		1			Oxidative stress	12
Hydrolases	Phosphodiesterase	Fructose		1			Energy metabolism	22
	Esterase	Carboxylesterase		7			Nucleotide metabolism	33
		Ether		1			Glycolysis / sugar metabolism	39
		Arginase		1			Protein and amino acid metabolism	43
		Kynureninase		1			Lipid and fatty acid metabolism	84
		Phosphoric-diester hydrolases		6
	Peptidases	Serine Peptidases		2
		Cysteine endopeptidases		3
		Omega peptidases		1
		Aspartyl peptidases		1
		Metallo Peptidases		1
	Glycosylases	Glycosidases		9
	Acid anhydrides			2
	Amidohydrolase	Glutaminases		1
	Aminohydrolase	Deaminase		4
	Carboxylic-ester hydrolases	Acylglycerol lipase		5
Transferase	Kinase	Protein kinase	Hexokinase	4
			Pyruvate kinase	2
			Nonreceptor serine/threonine protein kinase	12
			Nucleoside-diphosphate kinase	1
			Thymidine kinase	1
			Sphingosine kinase	3
	Glycosyltransferases	Hexosyltransferases		2
		Pentosyltransferases		3
	Ligases	Glutamate-ammonia ligases		1
		Carbon-nitrogen ligases		1
	Acyltransferases	Palmitoyltransferase		2
		Acetyltransferase		7
		Glutathione transferase		2
		Dimethylallyltranstransferase		2
	Methyltransferases	Synthase		3
		Carboxytransferase		2
		DNA (cytosine-5-)-methyltransferase		1
		Histone-lysine N-methyltransferase		1
		Phenylethanolamine N-methyltransferase		1
		Histamine N-methyltransferase		1
	Nucleotidyltransferases	Polymerase		4
Oxidoreductases	Dehydrogenase	Lactate		3
		Aldose		1
		Aldehyde		7
		Isocitrate		3
		NADH:Ubiquinone		2
		Succinate:Quinone		2
		Cytochrome C:Ubiquinol		1
		IMP		3
		Dihidropyrimidine		1
		Xanthine		1
		Dihydroorotate		2
		Phosphoglycerate		1
		Glutamate		2
		Steroid		3
	Reductase	Dihydrofolate		2
		Ribonucleotide		1
		Hydroxymethylglutaryl-CoA		2
		D-amino-acid oxidase		1
		Monooxygenase		16
		Amine oxidase		4
		Aldehyde oxidase		1
		Glutathione-disulfide reductase		2
		NADPH oxidases		1
		Aldehyde reductase		3
		Carbonyl reductase		1
		Sulfide:quinone reductase		1
	Desaturase	Stearoyl-CoA		4
	Oxygenase	Indoleamine 2,3-dioxygenase		2
		Arachidonate lipoxygenase		6
		Cyclooxygenases		3
Isomerases	Racemases and epimerases			1
	Intramolecular transferases			2
	Intramolecular oxidoreductases			3
Lyases	Carbon-oxygen lyases	Hydro-lyases		5
	Carbon-sulfur lyases	Lactoylglutathione lyase		1
	Carbon-carbon lyases	Carboxy-lyases		2
Translocases	Translocation of inorganic cations	Hydrolysis of a nucleoside triphosphate		2
Receptor	G protein-coupled receptors	Rhodopsin family		3
	Adiponectin receptor			1
Transcription factor	Leucine zipper			3
	Nuclear receptor			5
Protein phosphatases	Protein Ser/ Thr phosphatases			1
	Protein Tyrosine phosphatases			4
	Dual phosphatases			4
	Acid phosphatase			2
	Exopolyphosphatase			1
	Alkaline phosphatase			1

## Sheet: FIG_2c
Drug_Name	One-way ANOVA P-values	Benjamini-Hochberg significance (10%)	Benjamini-Hochberg P-value
Daporinad	0.0001	significant (***)	0.00385
PF-02545920	0.0001	significant (***)	0.00385
GW4064	0.0002	significant (***)	0.00513333
Enconazole	0.0006	significant (**)	0.01155
LY-294002	0.0012	significant (**)	0.01848
Torin1	0.0027	significant (**)	0.03465
Temsirolimus	0.0063	significant (*)	0.0546
Lestaurtinib	0.0067	significant (*)	0.0546
Ro 48-8071 fumarate	0.0068	significant (*)	0.0546
FCCP	0.0074	significant (*)	0.0546
5-fluorouracil	0.0078	significant (*)	0.0546
GKT-136901	0.0121	significant (*)	0.0740385
Everolimus	0.0125	significant (*)	0.0740385
STF-31	0.0279	not significant	0.15345
3-nitropropionic acid	0.0327	not significant	0.16786
AZD3965	0.0368	not significant	0.1771
Disulfiram	0.0424	not significant	0.192047
indisulam	0.0499	not significant	0.213461
ML-175	0.054	not significant	0.218842
Mycophenolic acid	0.0809	not significant	0.311465
Pemetrexed	0.0926	not significant	0.339533
Rotenone	0.1046	not significant	0.3661
MKT-077	0.1179	not significant	0.394709
Dorsomorphin	0.1295	not significant	0.402473
LY2183240	0.1316	not significant	0.402473
AVN-944	0.1359	not significant	0.402473
Spautin 1	0.1445	not significant	0.412093
Raltitrexed	0.1667	not significant	0.446334
Perphenazine	0.1681	not significant	0.446334
Methotraxate	0.177	not significant	0.4543
Digitoxigenin	0.19	not significant	0.471935
Perhexiline	0.2107	not significant	0.495833
WZB117	0.2125	not significant	0.495833
Fatostatin	0.2364	not significant	0.52756
gemcitabine	0.2398	not significant	0.52756
CPI-0610	0.2824	not significant	0.604022
Piperlongumine	0.292	not significant	0.607676
PD-146176	0.3101	not significant	0.617502
MK-8245	0.314	not significant	0.617502
Topotecan	0.3216	not significant	0.617502
Aurintricarboxylic acid	0.3288	not significant	0.617502
Cyclosporine	0.3594	not significant	0.645602
Darapladib	0.362	not significant	0.645602
Bmh-21	0.372	not significant	0.645602
NSC-95397	0.3773	not significant	0.645602
Trifluoperazine	0.394	not significant	0.659522
PIK93	0.4244	not significant	0.694848
MF-438	0.4352	not significant	0.694848
6-Mercaptopurine	0.4473	not significant	0.694848
CB-839	0.4512	not significant	0.694848
CP-640186	0.4828	not significant	0.728933
SKI II	0.5235	not significant	0.760734
Prednisolone	0.5394	not significant	0.760734
N,N-Dimethylsphingosine	0.5558	not significant	0.760734
Idoxuridine	0.5625	not significant	0.760734
Cytarabine	0.5743	not significant	0.760734
Torcetrapib	0.5779	not significant	0.760734
Bardoxolone methyl	0.5819	not significant	0.760734
Mitoguazone	0.5829	not significant	0.760734
Rosiglitazone	0.6034	not significant	0.774363
GNF-Pf-3777	0.6229	not significant	0.786284
Pictilisib	0.6737	not significant	0.813949
Digoxin	0.6753	not significant	0.813949
Zinterol hydrochloride	0.6825	not significant	0.813949
S-para-Bromobenzylglutathione cyclopentyl diester	0.6871	not significant	0.813949
as1949490	0.7148	not significant	0.833751
Brequinar	0.7323	not significant	0.833751
Cladribine	0.7363	not significant	0.833751
CAPE	0.7551	not significant	0.842648
GSK2194069	0.7921	not significant	0.859217
4-Acryloylphenol	0.8028	not significant	0.859217
Gossypol	0.8146	not significant	0.859217
Fludarabine	0.8326	not significant	0.859217
Haloprogin	0.8331	not significant	0.859217
Bromoenol Lactone	0.8369	not significant	0.859217
MK-886	0.8835	not significant	0.895125
Masoprocol	0.9432	not significant	0.9432

## Sheet: FIG_2d-e
Time (minutes)	Group I		Group II				Group III				Group IV			Group V
1.4125	68.5149	110.159	69.772	115.867	109.694	129.476	122.35	13.1853	93.348	65.0456	183.289	109.398	50.7002	23.577	78.3756
7.96844	65.3901	104.909	67.9099	109.454	104.523	122.171	117.352	10.4979	84.9739	56.8767	174.159	105.864	44.0059	21.7141	74.121
14.5321	64.5673	103.978	67.5032	106.893	102.355	120.672	117.854	9.75298	82.6112	55.2398	172.746	105.151	42.1834	21.5606	72.8678
21.0853	53.7418	103.456	58.9114	91.0938	75.4975	120.593	118.216	8.94826	81.7195	53.9028	173.153	92.5922	41.1368	13.9144	72.1698
27.7662	41.6545	57.8961	43.3744	53.6011	56.6067	68.7995	86.8421	9.74719	48.3648	34.0736	126.801	70.0697	10.3552	7.7996	43.0136
34.318	32.5561	42.209	32.6426	40.2848	44.0262	52.0676	63.4888	8.69876	35.3491	27.3532	100.213	50.2382	10.5689	8.0644	29.3496
40.8715	135.903	38.3415	97.4729	152.707	146.231	49.2593	52.0916	8.59758	32.1243	26.0691	89.3415	147.792	10.8994	40.8815	27.2879
47.5308	189.021	245.121	179.826	279.187	167.621	276.501	189.198	12.9892	192.905	97.1717	468.093	203.929	40.7019	63.7276	129.725
54.0846	165.162	203.612	149.639	243.87	134.709	265.782	183.906	10.3845	199.348	75.719	420.038	171.234	26.9128	54.4969	92.6393
60.6427	81.8645	168.924	88.9283	137.334	71.7967	248.133	180.097	9.79598	194.951	71.0497	409.634	90.7791	22.5648	28.9001	80.6427
67.2993	17.9453	19.5993	20.4599	25.8632	20.489	27.7025	19.2065	6.06194	24.6211	18.532	41.2558	23.1151	8.69476	7.25959	13.271
73.8653	19.0766	21.0892	20.2599	26.9922	20.9509	28.9266	19.5105	5.12843	24.8917	18.4304	43.7869	23.6191	7.95719	7.67636	13.82
80.4336	15.7635	21.388	20.0174	24.7706	18.2808	29.0356	18.9774	5.65585	24.7155	18.0089	44.3951	20.2722	7.59213	7.07055	14.1331
The values are mean OCR per time point (n = 8)
2e	ECAR		OCR
	Mean	SD	Mean	SD
MV4-11	38.008	3.03906	65.3901	5.45126
MOLM-13	42.4112	6.69774	104.909	15.3019
Mono-Mac-6	45.6531	4.16695	109.454	6.20233
LAMA-84	54.3258	4.55967	104.523	12.0463
KU-812	30.0866	2.50449	67.9099	5.10359
KCL-22	51.2739	4.06164	122.171	11.0984
NOMO-1	60.206	4.3601	84.9739	3.7763
ML-2	35.7096	1.93336	10.4979	1.48414
HEL	60.9839	5.23223	117.352	10.6632
HL-60	51.7523	4.65188	56.8767	7.91274
KG-1	49.3243	2.34696	105.864	6.91351
K-562	83.9487	3.29057	174.159	9.8759
BV-173	43.6329	2.59277	44.0059	3.39035
SHI-1	16.3102	0.998355	21.7141	2.52815
THP-1	44.2503	1.89602	74.121	7.32589

## Sheet: FIG_3b-c
3b
Compound_Name	Mutation	P-values	Benjamini-Hochberg significance (10%)	Benjamini-Hochberg P-value
5-fluorouracil	FLT3	2.53389e-05	significant (***)	0.00195109
Lestaurtinib		5.18433e-05	significant (***)	0.00199597
PF-02545920		0.00120401	significant (**)	0.0309029
N,N-Dimethylsphingosine	CREBBP	0.00122614	significant (*)	0.094413
PIK93	TP53	0.000567073	significant (**)	0.0436646
Digoxin		0.001217	significant (**)	0.0468545
LY-294002		0.00580541	significant (*)	0.0786257
Piperlongumine		0.00608879	significant (*)	0.0786257
Topotecan		0.00609856	significant (*)	0.0786257
Enconazole		0.00669447	significant (*)	0.0786257
Masoprocol		0.00714779	significant (*)	0.0786257
Torin1	RAS	0.000203974	significant (**)	0.015706
Temsirolimus		0.00112152	significant (**)	0.0431786
FCCP		0.00297312	significant (*)	0.0763101
Everolimus		0.00513508	significant (*)	0.082982
Rotenone		0.00538844	significant (*)	0.082982
3c
Data is available from Tyner, J. et al. Nature 2018 and was accessed via vizome.org/aml/
Compound_Name	Mutation	P-values	Significance
Lestaurtinib	FLT3	0.0383	significant (*)
Midostaurin		<0.0001	significant (****)
Quizartinib		<0.0001	significant (****)
Dactolisib	KRAS	0.0293	significant (*)
Sapanisertib	RAS	0.0346	significant (*)
Torkinib		0.0016	significant (**)
Idelalisib	TP53	0.0434	significant (*)
PI-103		0.0103	significant (*)
Pictilisib		0.0482	significant (*)

## Sheet: FIG_4a_drugrcoefficientspearman
	MK-886	Fatostatin	PD-146176	as1949490	CB-839	Caffeic acid phenethyl ester	Bardoxolone methyl	Bmh-21	N,N-Dimethylsphingosine	Cyclosporine	Gossypol	Haloprogin	Disulfiram	LY2183240	SKI II	Bromoenol Lactone	NSC-95397	4-Acryloylphenol	Daporinad	STF-31	6-mercaptopurine	LY-294002	Masoprocol	S-para-Bromobenzylglutathione cyclopentyl diester	Piperlongumine	Digoxin	PIK93	Mitoguazone	Torcetrapib	GW 4064	Indisulam	CPI-0610	WZB117	Zinterol hydrochloride	CP-640186	Fludarabine	PF-02545920	3-nitropropionic acid	Perhexiline	Enconazole	Perphenazine	Pictilisib	GKT-136901	MKT 077	Aurintricarboxylic acid	ML175	Topotecan	Cladribine	Gemcitabine
MK-886	1
Fatostatin	0.32	1
PD-146176	0.45	0.66	1
as1949490	0.29	0.36	0.39	1
CB-839	0.23	0.46	0.58	0.58	1
Caffeic acid phenethyl ester	0.21	0.4	0.52	0.5	0.59	1
Bardoxolone methyl	0.27	0.31	0.44	0.6	0.19	0.46	1
Bmh-21	-0.062	0.14	0.33	0.37	0.15	0.49	0.73	1
N,N-Dimethylsphingosine	-0.12	0.33	0.25	0.46	0.14	0.34	0.67	0.91	1
Cyclosporine	0.019	-0.019	-0.077	0.33	-0.032	0.51	0.47	0.63	0.58	1
Gossypol	-0.21	-0.072	0.11	-0.068	-0.068	0.38	0.44	0.69	0.5	0.58	1
Haloprogin	-0.055	0.049	0.21	0.13	0.19	0.42	0.53	0.62	0.48	0.57	0.8	1
Disulfiram	-0.22	0.6	0.19	-0.074	-0.13	0.075	0.3	0.13	0.28	0.09	0.12	0.22	1
LY2183240	-0.08	0.27	0.36	0.044	0.34	0.57	0.49	0.49	0.34	0.2	0.42	0.49	0.3	1
SKI II	-0.025	0.26	0.079	0.47	0.51	0.51	0.32	0.057	0.085	0.29	0.036	0.33	0.2	0.54	1
Bromoenol Lactone	0.0036	0.03	0.12	-0.21	0.044	0.02	-0.0072	0.15	0.094	0.072	0.51	0.65	-0.025	0.25	0.11	1
NSC-95397	-0.031	0.3	0.48	-0.46	0.056	0.045	-0.047	0.082	-0.0018	-0.13	0.41	0.41	0.33	0.36	-0.11	0.64	1
4-Acryloylphenol	-0.21	-0.25	0.27	0.09	0.22	0.38	0.11	0.57	0.39	0.41	0.53	0.57	-0.28	0.21	-0.044	0.4	0.34	1
Daporinad	-0.13	-0.023	0.35	0.18	0.5	0.43	-0.13	0.2	0.1	0.2	0.18	0.14	-0.38	0.21	0.15	0.19	0.31	0.71	1
STF-31	-0.24	-0.12	0.21	0.2	0.49	0.56	-0.14	0.17	0.047	0.17	0.11	0.17	-0.36	0.32	0.3	0.16	0.13	0.71	0.86	1
6-mercaptopurine	-0.46	-0.19	0.25	-0.048	0.26	0.073	-0.15	0.13	0.016	0.045	0.27	0.23	-0.098	0.14	0.029	0.2	0.41	0.62	0.72	0.54	1
LY-294002	-0.29	0.0075	0.36	-0.028	0.21	0.079	-0.1	-0.0036	-0.04	-0.12	0.021	0.018	-0.018	0.22	0.11	0.14	0.52	0.49	0.75	0.61	0.7	1
Masoprocol	-0.095	0.44	0.41	0.18	0.32	0.32	0.27	-0.046	-0.063	-0.11	0.12	0.016	0.46	0.23	0.27	-0.28	0.23	-0.2	0.093	-0.016	0.19	0.33	1
S-para-Bromobenzylglutathione cyclopentyl diester	-0.042	0.52	0.62	0.2	0.26	0.23	0.19	0.12	0.14	-0.27	0.12	-0.16	0.24	0.078	-0.14	-0.14	0.34	0	0.26	0.07	0.24	0.42	0.73	1
Piperlongumine	-0.0018	0.23	0.42	-0.071	0.21	0.37	0.063	0.0036	-0.12	0.045	0.33	0.21	0.2	0.2	0.2	0.079	0.53	0.25	0.38	0.23	0.31	0.54	0.69	0.55	1
Digoxin	0.32	0.38	0.59	0.24	0.43	0.28	0.18	-0.029	-0.11	-0.13	0.1	-0.064	0.0073	0.014	0.096	-0.16	0.22	-0.065	0.24	-0.057	0.22	0.25	0.7	0.69	0.72	1
PIK93	0.22	0.38	0.57	0.23	0.21	0.23	0.18	0.0036	-0.013	0.11	0.16	0.039	0.16	-0.096	0.043	-0.036	0.39	0.13	0.4	0.057	0.37	0.52	0.65	0.67	0.77	0.81	1
Mitoguazone	-0.3	-0.21	0.17	-0.57	-0.26	-0.38	-0.2	-0.12	-0.27	-0.41	0.24	0.061	0.13	-0.071	-0.47	0.16	0.63	0.2	0.089	-0.1	0.52	0.46	0.34	0.4	0.47	0.31	0.38	1
Torcetrapib	-0.27	0.16	0.53	0.078	0.45	0.31	0.32	0.49	0.35	0.024	0.41	0.33	0.16	0.55	0.033	0.025	0.43	0.42	0.47	0.31	0.69	0.46	0.45	0.47	0.28	0.36	0.27	0.44	1
GW 4064	0.12	-0.12	0.42	-0.12	0.42	0.013	0.0036	0.12	-0.1	-0.37	0.097	0.097	-0.35	0.32	-0.09	0.16	0.31	0.27	0.3	0.15	0.46	0.22	0.018	0.13	0.11	0.37	0.032	0.41	0.64	1
Indisulam	0.25	-0.087	0.58	-0.2	0.15	0.27	0.24	0.3	-0.041	-0.063	0.44	0.31	-0.15	0.34	-0.28	0.17	0.53	0.44	0.28	0.15	0.38	0.27	0.23	0.32	0.45	0.46	0.34	0.6	0.6	0.71	1
CPI-0610	0.31	0.06	0.45	0.11	0.33	0.14	0.14	-0.29	-0.46	-0.44	-0.13	0.096	-0.029	0.075	0.086	0.079	0.23	-0.033	-0.0036	0.086	0.093	0.2	0.45	0.28	0.3	0.33	0.25	0.35	0.17	0.3	0.45	1
WZB117	0.18	0.13	0.55	0.019	0.43	0.61	0.34	0.23	-0.071	-0.11	0.32	0.3	0.0019	0.62	0.16	0.041	0.34	0.24	0.21	0.32	0.12	0.19	0.49	0.37	0.5	0.41	0.17	0.26	0.52	0.5	0.75	0.62	1
Zinterol hydrochloride	0.098	0.049	0.47	0.15	0.29	0.49	0.36	0.15	-0.11	-0.089	0.32	0.15	-0.035	0.32	0.042	-0.15	0.18	0.15	0.21	0.23	0.18	0.26	0.71	0.61	0.58	0.58	0.43	0.37	0.47	0.29	0.65	0.67	0.85	1
CP-640186	0.11	-0.14	0.12	0.3	0.41	0.27	0.13	-0.15	-0.28	-0.16	-0.11	-0.097	-0.34	0.14	0.42	-0.26	-0.18	0.018	0.26	0.29	0.032	0.32	0.47	0.23	0.54	0.53	0.31	0.032	0.073	0.23	0.19	0.44	0.49	0.58	1
Fludarabine	-0.34	-0.33	-0.054	0.085	0.25	0.28	-0.13	-0.025	-0.19	-0.14	0.2	0.12	-0.3	-0.025	0.15	-0.014	-0.13	0.32	0.21	0.41	0.22	0.12	0.26	0.2	0.41	0.25	0.032	0.2	0.091	0.17	0.2	0.33	0.45	0.52	0.6	1
PF-02545920	-0.1	-0.51	0.023	-0.28	0.11	0.03	-0.14	-0.053	-0.35	-0.29	0.18	0.12	-0.44	0.28	0.094	0.18	0.16	0.31	0.21	0.29	0.31	0.23	-0.023	-0.07	0.33	0.23	-0.068	0.4	0.23	0.68	0.57	0.3	0.53	0.37	0.56	0.61	1
3-nitropropionic acid	0.27	-0.034	-0.12	-0.3	-0.085	-0.5	-0.4	-0.82	-0.77	-0.7	-0.66	-0.5	0.0055	-0.33	-0.011	-0.22	-0.05	-0.64	-0.45	-0.44	-0.3	-0.1	0.14	-0.093	0.094	0.21	0.025	0.22	-0.38	0.12	-0.079	0.42	-0.026	-0.037	0.32	0.011	0.23	1
Perhexiline	0.35	0.47	0.26	0.024	0.22	-0.055	0.086	-0.39	-0.29	-0.29	-0.24	-0.05	0.33	0.14	0.44	0.082	0.3	-0.46	-0.17	-0.3	-0.23	0.17	0.47	0.2	0.49	0.49	0.43	0.079	-0.13	0.014	-0.05	0.33	0.12	0.088	0.43	-0.14	0.053	0.64	1
Enconazole	0.39	0.12	0.51	0.079	0.42	0.22	0.052	-0.23	-0.41	-0.24	0.052	0.17	-0.18	0.28	0.36	0.4	0.39	0.051	0.29	0.18	0.34	0.3	0.25	0.19	0.39	0.54	0.41	0.22	0.23	0.56	0.49	0.6	0.45	0.39	0.38	0.14	0.5	0.3	0.47	1
Perphenazine	0.18	-0.0038	0.24	-0.044	0.42	0.24	-0.14	-0.33	-0.52	-0.2	-0.029	-0.032	-0.23	0.34	0.44	0.12	0.18	-0.11	0.31	0.23	0.35	0.21	0.29	0.07	0.31	0.49	0.24	0.093	0.27	0.55	0.35	0.36	0.41	0.33	0.42	0.16	0.53	0.31	0.36	0.85	1
Pictilisib	0.32	0.22	0.35	-0.13	0.15	-0.09	-0.43	-0.66	-0.68	-0.52	-0.47	-0.55	-0.061	-0.3	-0.12	-0.22	0.17	-0.35	0.12	-0.064	0.19	0.22	0.37	0.41	0.34	0.61	0.53	0.31	0	0.25	0.22	0.4	0.12	0.23	0.19	-0.0038	0.11	0.58	0.38	0.57	0.58	1
GKT-136901	0.17	0.18	0.16	-0.23	0.079	-0.31	-0.29	-0.5	-0.46	-0.36	-0.22	-0.1	0.13	-0.063	0.23	0.26	0.39	-0.27	-0.011	-0.24	0.21	0.23	0.16	0.044	0.35	0.45	0.41	0.32	-0.045	0.3	0.065	0.15	-0.13	-0.18	0.13	-0.15	0.26	0.62	0.71	0.65	0.58	0.61	1
MKT 077	0.031	0.039	0.081	-0.35	0.029	-0.27	-0.65	-0.76	-0.73	-0.57	-0.41	-0.27	-0.0038	-0.27	0.05	0.26	0.35	-0.14	0.081	0.074	0.22	0.3	0.05	0.048	0.3	0.2	0.24	0.34	-0.25	0.11	-0.0055	0.37	-0.061	-0.1	0.091	0.15	0.27	0.64	0.44	0.54	0.44	0.7	0.74	1
Aurintricarboxylic acid	0.13	0.1	0.29	0.24	0.24	0.31	0.17	0.16	0.14	0.0027	0.18	0.09	-0.32	0.24	0.19	0.33	0.25	0.34	0.53	0.5	0.031	0.53	0.12	0.39	0.4	0.21	0.31	-0.049	0.0074	-0.0091	0.12	0.14	0.27	0.32	0.48	0.22	0.19	-0.23	0.21	0.25	0.067	-0.082	-0.072	-0.0056	1
ML175	0.16	-0.11	0.4	0.097	0.048	0.16	0.31	0.36	0.22	0.17	0.31	0.19	-0.29	0.18	-0.17	0.15	0.39	0.56	0.58	0.37	0.33	0.67	0.14	0.35	0.42	0.26	0.49	0.34	0.35	0.22	0.52	0.17	0.3	0.41	0.33	-0.011	0.2	-0.31	0.014	0.18	-0.036	-0.068	-0.12	-0.2	0.69	1
Topotecan	0.12	0.23	0.61	0.15	0.34	0.33	-0.043	-0.039	-0.13	-0.19	-0.0071	-0.086	-0.087	0.014	0.036	-0.025	0.37	0.36	0.55	0.43	0.36	0.66	0.46	0.65	0.8	0.69	0.74	0.38	0.23	0.23	0.44	0.36	0.43	0.51	0.55	0.43	0.35	0.098	0.31	0.42	0.25	0.5	0.28	0.41	0.54	0.52	1
Cladribine	-0.1	-0.11	0.37	0.19	0.3	0.17	-0.039	0.064	-0.049	-0.18	0.021	0.029	-0.23	-0.13	-0.029	-0.082	0.13	0.52	0.44	0.42	0.43	0.53	0.28	0.41	0.61	0.48	0.46	0.42	0.24	0.31	0.4	0.34	0.34	0.43	0.58	0.69	0.51	0.072	0.057	0.22	0.039	0.21	0.1	0.28	0.34	0.41	0.83	1
Gemcitabine	-0.069	-0.098	0.46	0.0081	0.17	0.38	0.15	0.25	0.018	0.043	0.36	0.24	-0.098	0.2	-0.039	0.025	0.4	0.62	0.52	0.47	0.46	0.64	0.42	0.48	0.79	0.5	0.57	0.54	0.42	0.3	0.68	0.37	0.61	0.68	0.54	0.56	0.53	-0.13	0.05	0.28	0.12	0.14	-0.0055	0.1	0.46	0.67	0.83	0.84	1
5-fluorouracil	0.32	0.056	0.47	0.24	0.21	0.13	0.17	-0.0036	-0.1	-0.083	-0.12	-0.18	-0.15	-0.17	-0.1	-0.39	0.068	0.17	0.29	0.079	0.18	0.45	0.47	0.47	0.65	0.71	0.72	0.35	0.19	0.23	0.45	0.36	0.32	0.51	0.63	0.24	0.25	0.25	0.34	0.24	0.1	0.42	0.19	0.1	0.29	0.57	0.78	0.74	0.72
Lestaurtinib	0.19	0.023	0.5	0.17	0.38	0.17	0.22	0.093	-0.065	-0.39	-0.12	-0.086	-0.18	0.16	-0.039	-0.27	0.093	0.19	0.17	0.17	0.089	0.35	0.38	0.43	0.46	0.51	0.28	0.35	0.36	0.53	0.56	0.54	0.65	0.62	0.7	0.46	0.55	0.28	0.26	0.26	0.12	0.19	0.02	0.039	0.32	0.44	0.65	0.75	0.7
Pemetrexed	-0.08	-0.41	0.032	0	0.093	0.21	-0.0036	0.37	0.17	0.23	0.3	0.029	-0.57	0.13	-0.079	-0.079	-0.032	0.57	0.56	0.44	0.34	0.32	-0.13	0.059	0.32	0.27	0.15	0.12	0.27	0.42	0.42	-0.29	0.22	0.2	0.44	0.37	0.59	-0.31	-0.25	0.041	0.15	-0.11	-0.1	-0.23	0.39	0.53	0.42	0.52	0.58
Raltitrexed	-0.16	-0.43	0.064	0.016	0	0.14	0.18	0.44	0.24	0.25	0.45	0.27	-0.37	0.11	-0.057	0.018	0.093	0.64	0.41	0.32	0.35	0.39	0.032	0.11	0.49	0.29	0.27	0.34	0.28	0.33	0.48	-0.093	0.28	0.32	0.51	0.49	0.61	-0.25	-0.12	0.025	-0.029	-0.24	-0.077	-0.21	0.39	0.62	0.49	0.69	0.76
Brequinar	0.24	-0.19	0.2	0.55	0.24	0.13	0.34	0.25	0.18	0.33	0.018	0.022	-0.4	-0.12	0.2	-0.25	-0.3	0.28	0.36	0.13	0.3	0.25	0.049	0.038	0.2	0.45	0.46	-0.08	0.16	0.24	0.18	-0.04	-0.062	0.11	0.48	0.087	0.21	-0.091	0.058	0.25	0.2	0.084	0.16	-0.17	0.18	0.44	0.35	0.45	0.35
Methotrexate	0.12	-0.31	0.036	0.11	0.11	0.14	0.082	0.061	-0.09	0.24	0.11	-0.043	-0.4	-0.014	0.14	-0.27	-0.068	0.27	0.43	0.23	0.24	0.4	0.25	0.1	0.58	0.53	0.51	0.16	0.13	0.22	0.31	-0.014	0.19	0.33	0.72	0.28	0.44	0.063	0.22	0.2	0.28	0.14	0.18	-0.066	0.35	0.57	0.52	0.52	0.6
Ro 48-8071 fumarate	0.089	0.2	0.41	0.12	0.66	0.37	-0.034	-0.061	-0.19	-0.33	-0.092	0.016	-0.17	0.56	0.45	0.17	0.15	0.018	0.32	0.39	0.29	0.15	0.12	0.11	0.033	0.25	-0.099	-0.087	0.43	0.67	0.29	0.31	0.51	0.24	0.27	0.19	0.48	0.099	0.15	0.67	0.78	0.32	0.3	0.26	0.1	-0.14	0.16	0.047	0.022
Rotenone	0.025	-0.1	0.15	0.004	0.27	0.23	0.032	0.068	-0.099	-0.31	-0.1	-0.014	-0.22	0.52	0.3	0.086	-0.093	0.044	-0.0036	0.26	-0.018	-0.082	-0.23	-0.16	-0.18	-0.1	-0.47	-0.16	0.15	0.54	0.24	0.16	0.45	0.1	0.22	0.28	0.64	0.1	-0.061	0.36	0.44	-0.011	0.046	0.11	0.054	-0.2	0.014	0.086	0.029
Spautin 1	-0.0055	-0.085	0.098	-0.087	0.32	0.37	-0.13	0.11	-0.054	-0.097	-0.097	-0.052	-0.26	0.54	0.19	0.0036	-0.066	0.18	0.24	0.48	0.093	-0.046	-0.32	-0.26	-0.27	-0.25	-0.52	-0.28	0.23	0.47	0.21	-0.054	0.39	0	-0.0036	0.095	0.41	-0.14	-0.32	0.17	0.39	-0.03	-0.16	-0.024	-0.044	-0.18	-0.095	-0.1	-0.057
Idoxuridine	0.028	-0.092	0.45	0.21	0.34	0.27	0.32	0.57	0.39	0.24	0.31	0.33	-0.24	0.43	0.13	0.15	0.23	0.64	0.57	0.4	0.59	0.44	-0.11	0.045	0.17	0.24	0.2	0.15	0.62	0.68	0.55	-0.1	0.25	0.092	0.16	0.011	0.46	-0.37	-0.14	0.34	0.28	-0.094	0.13	-0.17	0.18	0.5	0.32	0.39	0.45
AVN-944	0.25	-0.15	0.34	-0.15	0.13	0.12	-0.025	0.064	-0.17	0.0072	0.15	-0.018	-0.34	0.27	0.011	0.089	0.28	0.24	0.42	0.18	0.45	0.32	-0.025	0.07	0.29	0.46	0.34	0.27	0.38	0.69	0.63	0.0036	0.29	0.18	0.21	-0.061	0.57	0.034	0.086	0.63	0.69	0.43	0.47	0.19	0.098	0.36	0.36	0.2	0.35
Mycophenolic acid	0.42	0.019	0.47	0.17	0.34	0.21	0.13	0.14	-0.025	0.091	0.075	-0.0071	-0.4	0.21	0.12	0.064	0.18	0.24	0.51	0.2	0.41	0.33	0.0071	0.14	0.26	0.56	0.45	0.075	0.36	0.63	0.51	0.011	0.2	0.15	0.27	-0.14	0.39	-0.029	0.17	0.65	0.64	0.41	0.45	0.096	0.23	0.44	0.4	0.21	0.29
Cytarabine	0.15	0.034	0.31	0.21	0.036	0.41	0.33	0.6	0.46	0.26	0.35	0.11	-0.23	0.34	-0.018	0.079	-0.05	0.36	0.2	0.2	0	-0.05	-0.27	0.14	0.023	0.14	-0.011	-0.19	0.15	0.28	0.34	-0.34	0.22	0.085	0.011	0.1	0.31	-0.47	-0.3	0.09	0.05	-0.16	-0.17	-0.3	0.3	0.24	0.23	0.18	0.26
FCCP	0.035	-0.4	-0.075	0.11	-0.004	0.24	0.24	0.41	0.2	0.3	0.24	0.14	-0.43	0.4	0.15	0.057	-0.29	0.26	0.14	0.23	0.11	-0.17	-0.47	-0.37	-0.37	-0.21	-0.4	-0.3	0.16	0.39	0.23	-0.26	0.14	-0.042	-0.011	0.011	0.42	-0.38	-0.46	0.17	0.3	-0.27	-0.2	-0.35	0	0.046	-0.26	-0.16	-0.068
Dorsomorphin	-0.28	-0.16	-0.014	0.13	-0.079	0.38	0.34	0.5	0.34	0.51	0.67	0.44	0.07	0.17	-0.058	0.059	-0.081	0.29	0.059	0.095	0.29	-0.23	0.11	0.092	-0.088	-0.041	-0.025	0.029	0.37	-0.027	0.24	-0.065	0.2	0.33	-0.28	0.2	-0.066	-0.67	-0.64	-0.077	0	-0.26	-0.48	-0.47	-0.23	-0.061	-0.25	-0.16	0.056
AZD3965	-0.59	-0.32	-0.068	-0.1	0.2	0.12	-0.065	0.056	-0.11	-0.17	0.17	0.17	0.012	0.4	0.31	-0.0081	-0.02	0.19	0.12	0.3	0.52	0.14	0.17	-0.029	0.056	0.0081	-0.24	0.26	0.5	0.49	0.23	0.16	0.36	0.26	0.22	0.55	0.62	-0.022	-0.21	0.25	0.45	-0.017	0.075	0.11	-0.26	-0.27	0.004	0.25	0.2
Rosiglitazone	-0.39	-0.24	-0.21	-0.11	0.072	0.2	0.19	0.23	0.07	0.23	0.52	0.62	0.23	0.34	0.37	0.19	0.015	0.15	-0.22	-0.034	0.15	-0.26	0.16	-0.28	0.14	-0.053	-0.25	0.14	0.24	0.16	0.16	0.11	0.32	0.19	0.11	0.49	0.4	-0.072	-0.064	0.055	0.15	-0.37	-0.023	-0.11	-0.38	-0.37	-0.24	0.064	0.11
Darapladib	0.15	-0.053	0.0036	0.19	0.13	0.14	-0.1	-0.16	-0.22	-0.18	-0.11	-0.28	-0.4	0.054	0.2	0.057	-0.32	-0.23	0.025	0.093	-0.054	-0.24	-0.18	0.033	-0.26	0.12	-0.16	-0.34	-0.14	0.21	-0.054	-0.014	0.033	0.031	0.09	0.15	0.26	0.023	-0.11	0.44	0.55	0.31	0.14	0.17	0.12	-0.27	-0.036	-0.15	-0.25
MK-8245	-0.14	-0.54	-0.35	0.11	-0.15	-0.2	-0.22	-0.24	-0.28	-0.18	-0.1	-0.25	-0.61	-0.23	0.12	0.083	-0.41	-0.0073	0.07	0.16	0.054	0.013	-0.3	-0.12	-0.14	-0.025	-0.15	-0.11	-0.34	0.069	-0.17	-0.04	-0.19	-0.047	0.35	0.42	0.47	0.11	-0.13	0.26	0.28	0.076	0.14	0.23	0.31	-0.016	0.079	0.21	0.0036
Torin1	0.21	-0.4	0.082	0.056	0.11	0.0018	0.26	0.3	0.058	-0.02	0.27	0.25	-0.51	0.26	-0.025	0.25	-0.089	0.2	0.0036	-0.018	0.14	-0.22	-0.36	-0.25	-0.31	0.014	-0.3	0.025	0.28	0.71	0.49	0.11	0.27	0.12	0.076	0.093	0.58	-0.11	-0.26	0.42	0.39	-0.14	0.02	-0.21	-0.036	0.1	-0.21	-0.036	-0.018
Everolimus	0.47	-0.074	0.41	0.2	0.2	0.096	0.46	0.17	-0.061	-0.14	0.16	0.19	-0.26	0.29	0.043	0.15	0.029	-0.039	-0.1	-0.18	0.063	-0.16	0.014	0.043	-0.12	0.3	0.027	0.11	0.32	0.65	0.58	0.48	0.45	0.39	0.17	-0.032	0.41	0.095	0.06	0.65	0.51	0.17	0.17	-0.086	-0.011	0.16	-0.04	-0.04	0.047
Temsirolimus	0.22	-0.14	0.38	0.14	0.097	-0.032	0.55	0.35	0.13	-0.19	0.24	0.26	-0.13	0.35	-0.052	0.11	0.086	0.075	-0.15	-0.21	0.13	-0.036	0.05	0.11	-0.084	0.22	-0.027	0.3	0.46	0.68	0.62	0.42	0.46	0.41	0.18	0.045	0.48	0.036	0.0072	0.44	0.26	-0.047	0.064	-0.22	-0.0018	0.26	-0.014	0.12	0.19
Digitoxigenin	-0.17	-0.17	-0.0036	0.081	0.16	-0.29	0.25	0.0071	-0.032	-0.35	0.0071	0.011	-0.047	0.25	0.26	-0.061	-0.068	-0.23	-0.16	-0.26	0.17	0.086	0.27	0.11	0.038	0.3	-0.0071	0.27	0.38	0.55	0.15	0.2	0.16	0.2	0.45	0.17	0.49	0.32	0.34	0.33	0.38	0.0075	0.37	-0.039	-0.024	0.014	-0.039	0.13	0.029
GSK2194069	0.31	0.071	0.33	0.39	0.57	0.023	-0.018	-0.24	-0.28	-0.28	-0.27	-0.24	-0.39	-0.15	0.19	-0.2	-0.17	-0.16	0.24	0.0018	0.3	0.091	0.29	0.25	0.13	0.68	0.39	0.036	0.27	0.57	0.2	0.32	0.12	0.24	0.47	0.16	0.28	0.34	0.29	0.61	0.65	0.59	0.48	0.24	-0.017	0	0.29	0.28	0.055
MF-438	0.14	-0.42	-0.13	-0.015	0.15	-0.36	-0.22	-0.37	-0.46	-0.27	-0.29	-0.27	-0.49	-0.23	-0.0019	-0.19	-0.26	-0.19	0.039	-0.15	0.3	-0.041	-0.069	-0.23	-0.17	0.26	0.015	0.15	0.14	0.58	0.16	0.16	-0.09	-0.027	0.26	0.012	0.4	0.43	0.074	0.44	0.59	0.42	0.45	0.22	-0.33	-0.1	-0.1	0.035	-0.15
Prednisolone	-0.13	0.33	0.28	0.27	0.39	-0.027	-0.022	0.27	0.42	-0.19	-0.027	0.074	-0.012	-0.0078	-0.12	0.28	0.059	0.18	0.14	0.1	0.23	-0.069	-0.27	0.16	-0.44	-0.13	-0.23	-0.12	0.3	0.28	-0.12	-0.16	-0.2	-0.31	-0.46	-0.088	-0.21	-0.32	-0.33	-0.043	-0.15	-0.11	-0.075	-0.039	-0.083	-0.23	-0.14	-0.039	-0.31
GNF-Pf-3777	0.24	-0.11	-0.018	0.4	0.19	0.24	0.11	-0.025	-0.072	0.25	-0.21	0.14	-0.13	0.036	0.53	0	-0.42	0.051	-0.068	0.13	-0.032	-0.24	-0.37	-0.55	-0.25	-0.16	-0.21	-0.51	-0.29	0.0072	-0.18	0.021	-0.12	-0.28	0.061	0.054	0.15	0.091	-0.011	0.29	0.27	0.0038	0.19	0.18	-0.26	-0.37	-0.11	0.029	-0.18
Trifluoperazine	0.13	-0.1	-0.37	0.32	-0.073	-0.15	0.11	-0.15	-0.034	0.069	-0.4	-0.23	-0.079	-0.15	0.14	-0.27	-0.67	-0.47	-0.4	-0.23	-0.37	-0.52	-0.31	-0.47	-0.83	-0.51	-0.54	-0.62	-0.32	-0.31	-0.55	-0.053	-0.38	-0.33	-0.26	-0.38	-0.45	0.029	-0.23	-0.21	-0.085	-0.17	-0.3	-0.28	-0.37	-0.44	-0.75	-0.66	-0.78
[truncated: 28 more columns]

## Sheet: FIG_4a_drugpadjspearman
	MK-886	Fatostatin	PD-146176	as1949490	CB-839	Caffeic acid phenethyl ester	Bardoxolone methyl	Bmh-21	N,N-Dimethylsphingosine	Cyclosporine	Gossypol	Haloprogin	Disulfiram	LY2183240	SKI II	Bromoenol Lactone	NSC-95397	4-Acryloylphenol	Daporinad	STF-31	6-mercaptopurine	LY-294002	Masoprocol	S-para-Bromobenzylglutathione cyclopentyl diester	Piperlongumine	Digoxin	PIK93	Mitoguazone	Torcetrapib	GW 4064	Indisulam	CPI-0610	WZB117	Zinterol hydrochloride	CP-640186	Fludarabine	PF-02545920	3-nitropropionic acid	Perhexiline	Enconazole	Perphenazine	Pictilisib	GKT-136901	MKT 077	Aurintricarboxylic acid	ML175	Topotecan	Cladribine	Gemcitabine
MK-886	NA	NA	NA	NA	NA	NA	NA	NA	NA	NA	NA	NA	NA	NA	NA	NA	NA	NA	NA	NA	NA	NA	NA	NA	NA	NA	NA	NA	NA	NA	NA	NA	NA	NA	NA	NA	NA	NA	NA	NA	NA	NA	NA	NA	NA	NA	NA	NA	NA
Fatostatin	1	NA	NA	NA	NA	NA	NA	NA	NA	NA	NA	NA	NA	NA	NA	NA	NA	NA	NA	NA	NA	NA	NA	NA	NA	NA	NA	NA	NA	NA	NA	NA	NA	NA	NA	NA	NA	NA	NA	NA	NA	NA	NA	NA	NA	NA	NA	NA	NA
PD-146176	1	1	NA	NA	NA	NA	NA	NA	NA	NA	NA	NA	NA	NA	NA	NA	NA	NA	NA	NA	NA	NA	NA	NA	NA	NA	NA	NA	NA	NA	NA	NA	NA	NA	NA	NA	NA	NA	NA	NA	NA	NA	NA	NA	NA	NA	NA	NA	NA
as1949490	1	1	1	NA	NA	NA	NA	NA	NA	NA	NA	NA	NA	NA	NA	NA	NA	NA	NA	NA	NA	NA	NA	NA	NA	NA	NA	NA	NA	NA	NA	NA	NA	NA	NA	NA	NA	NA	NA	NA	NA	NA	NA	NA	NA	NA	NA	NA	NA
CB-839	1	1	1	1	NA	NA	NA	NA	NA	NA	NA	NA	NA	NA	NA	NA	NA	NA	NA	NA	NA	NA	NA	NA	NA	NA	NA	NA	NA	NA	NA	NA	NA	NA	NA	NA	NA	NA	NA	NA	NA	NA	NA	NA	NA	NA	NA	NA	NA
Caffeic acid phenethyl ester	1	1	1	1	1	NA	NA	NA	NA	NA	NA	NA	NA	NA	NA	NA	NA	NA	NA	NA	NA	NA	NA	NA	NA	NA	NA	NA	NA	NA	NA	NA	NA	NA	NA	NA	NA	NA	NA	NA	NA	NA	NA	NA	NA	NA	NA	NA	NA
Bardoxolone methyl	1	1	1	1	1	1	NA	NA	NA	NA	NA	NA	NA	NA	NA	NA	NA	NA	NA	NA	NA	NA	NA	NA	NA	NA	NA	NA	NA	NA	NA	NA	NA	NA	NA	NA	NA	NA	NA	NA	NA	NA	NA	NA	NA	NA	NA	NA	NA
Bmh-21	1	1	1	1	1	1	1	NA	NA	NA	NA	NA	NA	NA	NA	NA	NA	NA	NA	NA	NA	NA	NA	NA	NA	NA	NA	NA	NA	NA	NA	NA	NA	NA	NA	NA	NA	NA	NA	NA	NA	NA	NA	NA	NA	NA	NA	NA	NA
N,N-Dimethylsphingosine	1	1	1	1	1	1	0.72525	1	NA	NA	NA	NA	NA	NA	NA	NA	NA	NA	NA	NA	NA	NA	NA	NA	NA	NA	NA	NA	NA	NA	NA	NA	NA	NA	NA	NA	NA	NA	NA	NA	NA	NA	NA	NA	NA	NA	NA	NA	NA
Cyclosporine	1	1	1	1	1	1	1	1	1	NA	NA	NA	NA	NA	NA	NA	NA	NA	NA	NA	NA	NA	NA	NA	NA	NA	NA	NA	NA	NA	NA	NA	NA	NA	NA	NA	NA	NA	NA	NA	NA	NA	NA	NA	NA	NA	NA	NA	NA
Gossypol	1	1	1	1	1	1	1	1	1	1	NA	NA	NA	NA	NA	NA	NA	NA	NA	NA	NA	NA	NA	NA	NA	NA	NA	NA	NA	NA	NA	NA	NA	NA	NA	NA	NA	NA	NA	NA	NA	NA	NA	NA	NA	NA	NA	NA	NA
Haloprogin	1	1	1	1	1	1	1	1	1	1	1	NA	NA	NA	NA	NA	NA	NA	NA	NA	NA	NA	NA	NA	NA	NA	NA	NA	NA	NA	NA	NA	NA	NA	NA	NA	NA	NA	NA	NA	NA	NA	NA	NA	NA	NA	NA	NA	NA
Disulfiram	1	1	1	1	1	1	1	1	1	1	1	1	NA	NA	NA	NA	NA	NA	NA	NA	NA	NA	NA	NA	NA	NA	NA	NA	NA	NA	NA	NA	NA	NA	NA	NA	NA	NA	NA	NA	NA	NA	NA	NA	NA	NA	NA	NA	NA
LY2183240	1	1	1	1	1	1	1	1	1	1	1	1	1	NA	NA	NA	NA	NA	NA	NA	NA	NA	NA	NA	NA	NA	NA	NA	NA	NA	NA	NA	NA	NA	NA	NA	NA	NA	NA	NA	NA	NA	NA	NA	NA	NA	NA	NA	NA
SKI II	1	1	1	1	1	1	1	1	1	1	1	1	1	1	NA	NA	NA	NA	NA	NA	NA	NA	NA	NA	NA	NA	NA	NA	NA	NA	NA	NA	NA	NA	NA	NA	NA	NA	NA	NA	NA	NA	NA	NA	NA	NA	NA	NA	NA
Bromoenol Lactone	1	1	1	1	1	1	1	1	1	1	1	1	1	1	1	NA	NA	NA	NA	NA	NA	NA	NA	NA	NA	NA	NA	NA	NA	NA	NA	NA	NA	NA	NA	NA	NA	NA	NA	NA	NA	NA	NA	NA	NA	NA	NA	NA	NA
NSC-95397	1	1	1	1	1	1	1	1	1	1	1	1	1	1	1	1	NA	NA	NA	NA	NA	NA	NA	NA	NA	NA	NA	NA	NA	NA	NA	NA	NA	NA	NA	NA	NA	NA	NA	NA	NA	NA	NA	NA	NA	NA	NA	NA	NA
4-Acryloylphenol	1	1	1	1	1	1	1	1	1	1	1	1	1	1	1	1	1	NA	NA	NA	NA	NA	NA	NA	NA	NA	NA	NA	NA	NA	NA	NA	NA	NA	NA	NA	NA	NA	NA	NA	NA	NA	NA	NA	NA	NA	NA	NA	NA
Daporinad	1	1	1	1	1	1	1	1	1	1	1	1	1	1	1	1	1	1	NA	NA	NA	NA	NA	NA	NA	NA	NA	NA	NA	NA	NA	NA	NA	NA	NA	NA	NA	NA	NA	NA	NA	NA	NA	NA	NA	NA	NA	NA	NA
STF-31	1	1	1	1	1	1	1	1	1	1	1	1	1	1	1	1	1	1	0.226824	NA	NA	NA	NA	NA	NA	NA	NA	NA	NA	NA	NA	NA	NA	NA	NA	NA	NA	NA	NA	NA	NA	NA	NA	NA	NA	NA	NA	NA	NA
6-mercaptopurine	1	1	1	1	1	1	1	1	1	1	1	1	1	1	1	1	1	1	1	1	NA	NA	NA	NA	NA	NA	NA	NA	NA	NA	NA	NA	NA	NA	NA	NA	NA	NA	NA	NA	NA	NA	NA	NA	NA	NA	NA	NA	NA
LY-294002	1	1	1	1	1	1	1	1	1	1	1	1	1	1	1	1	1	1	1	1	1	NA	NA	NA	NA	NA	NA	NA	NA	NA	NA	NA	NA	NA	NA	NA	NA	NA	NA	NA	NA	NA	NA	NA	NA	NA	NA	NA	NA
Masoprocol	1	1	1	1	1	1	1	1	1	1	1	1	1	1	1	1	1	1	1	1	1	1	NA	NA	NA	NA	NA	NA	NA	NA	NA	NA	NA	NA	NA	NA	NA	NA	NA	NA	NA	NA	NA	NA	NA	NA	NA	NA	NA
S-para-Bromobenzylglutathione cyclopentyl diester	1	1	1	1	1	1	1	1	1	1	1	1	1	1	1	1	1	1	1	1	1	1	1	NA	NA	NA	NA	NA	NA	NA	NA	NA	NA	NA	NA	NA	NA	NA	NA	NA	NA	NA	NA	NA	NA	NA	NA	NA	NA
Piperlongumine	1	1	1	1	1	1	1	1	1	1	1	1	1	1	1	1	1	1	1	1	1	1	1	1	NA	NA	NA	NA	NA	NA	NA	NA	NA	NA	NA	NA	NA	NA	NA	NA	NA	NA	NA	NA	NA	NA	NA	NA	NA
Digoxin	1	1	1	1	1	1	1	1	1	1	1	1	1	1	1	1	1	1	1	1	1	1	1	1	1	NA	NA	NA	NA	NA	NA	NA	NA	NA	NA	NA	NA	NA	NA	NA	NA	NA	NA	NA	NA	NA	NA	NA	NA
PIK93	1	1	1	1	1	1	1	1	1	1	1	1	1	1	1	1	1	1	1	1	1	1	1	1	1	1	NA	NA	NA	NA	NA	NA	NA	NA	NA	NA	NA	NA	NA	NA	NA	NA	NA	NA	NA	NA	NA	NA	NA
Mitoguazone	1	1	1	1	1	1	1	1	1	1	1	1	1	1	1	1	1	1	1	1	1	1	1	1	1	1	1	NA	NA	NA	NA	NA	NA	NA	NA	NA	NA	NA	NA	NA	NA	NA	NA	NA	NA	NA	NA	NA	NA
Torcetrapib	1	1	1	1	1	1	1	1	1	1	1	1	1	0.078705	1	1	1	1	1	1	1	1	1	1	1	1	1	1	NA	NA	NA	NA	NA	NA	NA	NA	NA	NA	NA	NA	NA	NA	NA	NA	NA	NA	NA	NA	NA
GW 4064	1	1	1	1	1	1	1	1	1	1	1	1	1	1	1	1	1	1	1	1	1	1	1	1	1	1	1	1	1	NA	NA	NA	NA	NA	NA	NA	NA	NA	NA	NA	NA	NA	NA	NA	NA	NA	NA	NA	NA
Indisulam	1	1	1	1	1	1	1	1	1	1	1	1	1	1	1	1	1	1	1	1	1	1	1	1	1	1	1	1	1	0.95634	NA	NA	NA	NA	NA	NA	NA	NA	NA	NA	NA	NA	NA	NA	NA	NA	NA	NA	NA
CPI-0610	1	1	1	1	1	1	1	1	1	1	1	1	1	1	1	1	1	1	1	1	1	1	1	1	1	1	1	1	1	1	1	NA	NA	NA	NA	NA	NA	NA	NA	NA	NA	NA	NA	NA	NA	NA	NA	NA	NA
WZB117	1	1	1	1	1	1	1	1	1	1	1	1	1	1	1	1	1	1	1	1	1	1	1	1	1	1	1	1	1	1	1	1	NA	NA	NA	NA	NA	NA	NA	NA	NA	NA	NA	NA	NA	NA	NA	NA	NA
Zinterol hydrochloride	1	1	1	1	1	1	1	1	1	1	1	1	1	1	1	1	1	1	1	1	1	1	1	1	1	1	1	1	1	1	1	1	1	NA	NA	NA	NA	NA	NA	NA	NA	NA	NA	NA	NA	NA	NA	NA	NA
CP-640186	1	1	1	1	1	1	1	1	1	1	1	1	1	1	1	1	1	1	1	1	1	1	1	1	1	1	1	1	1	1	1	1	1	1	NA	NA	NA	NA	NA	NA	NA	NA	NA	NA	NA	NA	NA	NA	NA
Fludarabine	1	1	1	1	1	1	1	1	1	1	1	1	1	1	1	1	1	1	1	1	1	1	1	1	1	1	1	1	1	1	1	1	1	1	1	NA	NA	NA	NA	NA	NA	NA	NA	NA	NA	NA	NA	NA	NA
PF-02545920	1	1	1	1	1	1	1	1	1	1	1	1	1	1	1	1	1	1	1	1	1	1	1	1	1	1	1	1	1	0.075816	1	1	1	1	1	1	NA	NA	NA	NA	NA	NA	NA	NA	NA	NA	NA	NA	NA
3-nitropropionic acid	1	1	1	1	1	1	1	0.02918	1	1	1	1	1	1	1	1	1	1	1	1	1	1	1	1	1	1	1	1	1	1	1	1	1	1	1	1	1	NA	NA	NA	NA	NA	NA	NA	NA	NA	NA	NA	NA
Perhexiline	1	1	1	1	1	1	1	1	1	1	1	1	1	1	1	1	1	1	1	1	1	1	1	1	1	1	1	1	1	1	1	1	1	1	1	1	1	1	NA	NA	NA	NA	NA	NA	NA	NA	NA	NA	NA
Enconazole	1	1	1	1	1	1	1	1	1	1	1	1	1	1	1	1	1	1	1	1	1	1	1	1	1	1	1	1	1	0.84071	1	1	1	1	1	1	0.19497	1	1	NA	NA	NA	NA	NA	NA	NA	NA	NA	NA
Perphenazine	1	1	1	1	1	1	1	1	1	1	1	1	1	1	1	1	1	1	1	1	1	1	1	1	1	1	1	1	1	1	1	1	1	1	1	1	1	1	1	1	NA	NA	NA	NA	NA	NA	NA	NA	NA
Pictilisib	1	1	1	1	1	1	1	0.281979	1	1	1	1	1	1	1	1	1	1	1	1	1	1	1	1	1	1	1	1	1	1	1	1	1	1	1	1	1	1	1	1	1	NA	NA	NA	NA	NA	NA	NA	NA
GKT-136901	1	1	1	1	1	1	1	1	1	1	1	1	1	1	1	1	1	1	1	1	1	1	1	1	1	1	1	1	1	1	1	1	1	1	1	1	1	0.60942	1	0.72525	1	1	NA	NA	NA	NA	NA	NA	NA
MKT 077	1	1	1	1	1	1	1	0.0043815	1	1	1	1	1	1	1	1	1	1	1	1	1	1	1	1	1	1	1	1	1	1	1	1	1	1	1	1	1	0.000236844	1	1	1	1	1	NA	NA	NA	NA	NA	NA
Aurintricarboxylic acid	1	1	1	1	1	1	1	1	1	1	1	1	1	1	1	1	1	1	1	1	1	1	1	1	1	1	1	1	1	1	1	1	1	1	1	1	1	1	1	1	1	1	1	1	NA	NA	NA	NA	NA
ML175	1	1	1	1	1	1	1	1	1	1	1	1	1	1	1	1	1	1	1	1	1	1	1	1	1	1	1	1	1	1	1	1	1	1	1	1	1	1	1	1	1	1	1	1	1	NA	NA	NA	NA
Topotecan	1	1	1	1	1	1	1	1	1	1	1	1	1	1	1	1	1	1	1	1	1	1	1	1	1	1	1	1	1	1	1	1	1	1	1	1	1	1	1	1	1	1	1	1	1	1	NA	NA	NA
Cladribine	1	1	1	1	1	1	1	1	1	1	1	1	1	1	1	1	1	1	1	1	1	1	1	1	1	1	1	1	1	1	1	1	1	1	1	1	1	1	1	1	1	1	1	1	1	1	0.49368	NA	NA
Gemcitabine	1	1	1	1	1	1	1	1	1	1	1	1	1	1	1	1	1	1	1	1	1	1	1	1	1	1	1	1	1	1	1	1	1	1	1	1	1	1	1	1	1	1	1	1	1	1	0.2906	1	NA
5-fluorouracil	1	1	1	1	1	1	1	1	1	1	1	1	1	1	1	1	1	1	1	1	1	1	1	1	1	1	1	1	1	1	1	1	1	1	1	1	1	1	1	1	1	1	1	1	1	1	1	1	1
Lestaurtinib	1	1	1	1	1	1	1	1	1	1	1	1	1	1	1	1	1	1	1	1	1	1	1	1	1	1	1	1	1	1	1	1	1	1	1	1	1	1	1	1	1	1	1	1	1	1	1	1	1
Pemetrexed	1	1	1	1	1	1	1	1	1	1	1	1	1	1	1	1	1	1	1	1	1	1	1	1	1	1	1	1	1	1	1	1	1	1	1	1	1	1	1	1	1	1	1	1	1	1	1	1	1
Raltitrexed	1	1	1	1	1	1	1	1	1	1	1	1	1	1	1	1	1	1	1	1	1	1	1	1	1	1	1	1	1	1	1	1	1	1	1	1	1	1	1	1	1	1	1	1	1	1	1	1	1
Brequinar	1	1	1	1	1	1	1	1	1	1	1	1	1	1	1	1	1	1	1	1	1	1	1	1	1	1	1	1	1	1	1	1	1	1	1	1	1	1	1	1	1	1	1	1	1	1	1	1	1
Methotrexate	1	1	1	1	1	1	1	1	1	1	1	1	1	1	1	1	1	1	1	1	1	1	1	1	1	1	1	1	1	1	1	1	1	1	1	1	1	1	1	1	1	1	1	1	1	1	1	1	1
Ro 48-8071 fumarate	1	1	1	1	1	1	1	1	1	1	1	1	1	1	1	1	1	1	1	1	1	1	1	1	1	1	1	1	1	1	1	1	1	1	1	1	1	1	1	1	1	1	1	1	1	1	1	1	1
Rotenone	1	1	1	1	1	1	1	1	1	1	1	1	1	1	1	1	1	1	1	1	1	1	1	1	1	1	1	1	1	1	1	1	1	1	1	1	1	1	1	1	1	1	1	1	1	1	1	1	1
Spautin 1	1	1	1	1	1	1	1	1	1	1	1	1	1	1	1	1	1	1	1	1	1	1	1	1	1	1	1	1	1	1	1	1	1	1	1	1	1	1	1	1	1	1	1	1	1	1	1	1	1
Idoxuridine	1	1	1	1	1	1	1	1	1	1	1	1	1	1	1	1	1	1	1	1	1	1	1	1	1	1	1	1	1	1	1	1	1	1	1	1	1	1	1	1	1	1	1	1	1	1	1	1	1
AVN-944	1	1	1	1	1	1	1	1	1	1	1	1	1	1	1	1	1	1	1	1	1	1	1	1	1	1	1	1	1	1	1	1	1	1	1	1	1	1	1	1	1	1	1	1	1	1	1	1	1
Mycophenolic acid	1	1	1	1	1	1	1	1	1	1	1	1	1	1	1	1	1	1	1	1	1	1	1	1	1	1	1	1	1	1	1	1	1	1	1	1	1	1	1	1	1	1	1	1	1	1	1	1	1
Cytarabine	1	1	1	1	1	1	1	1	1	1	1	1	1	1	1	1	1	1	1	1	1	1	1	1	1	1	1	1	1	1	1	1	1	1	1	1	1	1	1	1	1	1	1	1	1	1	1	1	1
FCCP	1	1	1	1	1	1	1	1	1	1	1	1	1	1	1	1	1	1	1	1	1	1	1	1	1	1	1	1	1	1	1	1	1	1	1	1	1	1	1	1	1	1	1	1	1	1	1	1	1
Dorsomorphin	1	1	1	1	1	1	1	1	1	1	1	1	1	1	1	1	1	1	1	1	1	1	1	1	1	1	1	1	1	1	1	1	1	0.125259	1	1	1	1	1	1	1	1	1	1	1	1	1	1	1
AZD3965	1	1	1	1	1	1	1	1	1	1	1	1	1	1	1	1	1	1	1	1	1	1	1	1	1	1	1	1	1	1	1	1	1	1	1	1	1	1	1	1	1	1	1	1	1	1	1	1	1
Rosiglitazone	1	1	1	1	1	1	1	1	1	1	1	1	1	1	1	1	1	1	1	1	1	1	1	1	1	1	1	1	1	1	1	1	1	1.17e-07	1	1	1	1	1	1	1	1	1	1	1	1	1	1	1
Darapladib	1	1	1	1	1	1	1	1	1	1	1	1	1	1	1	1	1	1	1	1	1	1	1	1	1	1	1	1	1	1	1	1	1	1	1	1	1	1	1	1	1	1	1	1	1	1	1	1	1
MK-8245	1	1	1	1	1	1	1	1	1	1	1	1	1	1	1	1	1	1	1	1	1	1	1	1	1	1	1	1	1	1	1	1	1	1	1	1	1	1	1	1	1	1	0.52254	1	1	1	1	1	1
Torin1	1	1	1	1	1	1	1	1	1	1	1	1	1	1	1	1	1	1	1	1	1	1	1	1	1	1	1	1	1	1	1	1	1	1	1	1	1	1	1	1	1	1	1	1	1	1	1	1	1
Everolimus	1	1	1	1	1	1	1	1	1	1	1	1	1	1	1	1	1	1	1	1	1	1	1	1	1	1	1	1	1	1	1	1	1	1	1	1	1	1	1	1	1	1	1	1	1	1	1	1	1
Temsirolimus	1	1	1	1	1	1	1	1	1	1	1	1	1	1	1	1	1	1	1	1	1	1	1	1	1	1	1	1	1	1	1	1	1	1	1	1	1	1	1	1	1	1	1	1	1	1	1	1	1
Digitoxigenin	1	1	1	1	1	1	1	1	1	1	1	1	1	1	1	1	1	1	1	1	1	1	1	1	1	1	1	1	1	1	1	1	1	1	1	1	1	1	1	1	1	1	1	1	1	1	1	1	1
GSK2194069	1	1	1	0.00242609	1	1	1	1	1	1	1	1	1	1	1	1	1	1	1	1	1	1	1	1	1	1	1	1	1	1	1	1	1	1	0.023944	1	1	1	1	1	1	0.035004	1	1	1	1	1	1	1
MF-438	1	1	1	1	1	1	1	1	1	1	1	1	1	1	1	1	1	1	1	1	1	1	1	1	1	1	1	1	1	1	1	1	1	1	1	1	1	1	1	1	1	1	1	1	1	1	1	1	1
Prednisolone	1	1	1	1	1	1	1	1	1	1	1	1	1	1	1	1	1	1	1	1	1	1	1	1	1	1	1	1	0.125259	1	1	1	1	1	1	1	1	1	1	1	1	1	1	1	1	1	1	1	1
GNF-Pf-3777	1	1	1	1	1	1	1	1	1	1	1	1	1	1	1	1	1	1	1	1	1	1	1	1	1	1	1	1	1	1	1	1	1	1	1	1	1	1	1	1	1	1	1	1	1	1	1	1	1
Trifluoperazine	1	1	1	1	1	1	1	1	1	1	1	1	1	1	1	1	1	1	1	1	1	1	1	1	0.221084	1	1	1	1	1	1	1	1	1	1	1	1	1	1	1	1	1	1	1	1	1	1	1	1
[truncated: 28 more columns]

## Sheet: FIG_4b
	BV-173_Bliss	Mono-Mac-6_Bliss	MV4-11_Bliss	HL-60_Bliss
as1949490 - GSK2194060	4.085	3.316	2.194	1.732
MKT 077 - 3-nitropropionic acid	1.033	-1.583	3.791	6.443
Pictilisib - GSK2194060	1.962	-2.966	0.211	4.527
Dorsomorphin - Rosiglitazone	-1.574	-4.162	2.202	5.782
PF02545920 - GW4064	0.598	-5.222	2.244	4.609
Zinterol hydrochloride - Rosiglitazone	-2.965	7.966	-3.252	-0.872
Torcetrapib - LY-2183240	3.713	-2.178	-4.03	-4.864
CP-640186 - GSK2194060	-0.61	-0.038	0.429	-7.249
3-nitropropionic acid - Bmh-21	1.284	2.129	-4.727	-8.133
Lestaurtinib - 5-fluorouracil	-4.795	-3.075	-4.073	-1.106
Bmh-21 - MKT 077	-5.216	3.269	-3.816	-11.631

## Sheet: FIG_5a
	BV-173	HEL	HL-60	K-562	KCL-22	KG-1	KU-812	LAMA-84	ML-2	MOLM-13	MV4-11	Mono-Mac-6	NOMO-1	SHI-1	THP-1
(5-Pyrid-3-YLTHIEN-2-YL)METHYLAMINE	-0.00716699	-0.00716698	-0.00716699	0.0229273	0.0229273	-0.00716699	-0.00716699	0.018887	-0.00716699	0.00351037	-0.00716699	-0.00716699	-0.00716699	0.00341786	-0.00716699
(S)-2-(4-Nitrobenzamido)pentanedioic acid	-0.00802121	0.0104789	0.0220731	-0.00802121	0.00786605	-0.00285509	0.00569199	-0.00802121	0.0174771	-0.00802121	-0.00802121	0.00343761	-0.00802121	-0.00802121	-0.00802121
1-Deoxymannojirimycin hydrochloride	-0.00420873	-0.00420873	-0.00420873	-0.00420873	-0.00420873	-0.00420873	0.00498388	0.0196352	-0.00420873	-0.00420873	-0.00420873	0.0258856	-0.00420873	-0.00420873	-0.00420873
2-Dimethylamino-6-hydroxypurine	-0.00376485	-0.00376485	-0.00376485	-0.00376485	-0.00376485	0.0140302	0.0263295	-0.00376485	-0.00376485	-0.00376485	-0.00376485	-0.00288352	-0.00376485	-0.00376485	0.00393731
2-deoxyglucose	0.00480651	-0.00430485	-0.0244136	-0.0244136	0.00568076	0.00568076	0.00568076	0.00568076	0.00568076	0.00568076	0.00568076	-0.00162277	0.00568076	-0.00117856	0.00568076
2,3?,4,5?-Tetramethoxystilbene	-0.00221638	-0.00221638	-0.00221638	-0.00221638	-0.00221638	-0.00221638	0.00958818	0.0131209	-0.00221638	-0.00221638	0.00388757	-0.00221638	-0.00221638	-0.00221638	-0.00221638
3-bromopyruvic acid	0.0202288	-0.00509539	0.0202288	-0.00986551	0.0143285	0.00305001	-0.000963267	-0.00986551	-0.00986551	0.0202288	-0.00986551	-0.00986551	-0.00294771	-0.00986551	-0.00986551
3-nitropropionic acid	-0.0353577	-0.0350836	0.0274923	0.0509051	-0.0353577	-0.0230527	-0.035042	-0.0247805	-0.0353577	0.0744654	0.0644752	-0.0247332	-0.0353577	0.0720484	-0.00526341
3,5-Dichlorosalicylic Acid	-0.00288122	-0.00288122	-0.00288122	-0.00288122	0.0251636	-0.00288122	-0.00288122	-0.00288122	-0.00288122	-0.00288122	-0.00288122	-0.00288122	-0.00288122	-0.00288122	0.0122924
4-(2-Phenylacetamido)Benzenesulfonamide	-0.0072194	0.00222004	-0.0072194	-0.0072194	-0.0072194	0.0228749	-0.0072194	0.000815437	-0.0072194	0.0228749	0.0228749	-0.0072194	-0.0072194	-0.0072194	-0.00668567
4-Acryloylphenol	0.0772698	0.00995141	-0.0246962	-0.0246962	0.00899155	-0.0246962	-0.00334896	-0.0238624	-0.0150032	-0.0246962	0.0476986	-0.0207241	0.0672047	-0.0246962	-0.0246962
4-Homosulfanilamide	-0.00435477	-0.0104305	0.0196638	-0.0104305	-0.0104305	-0.00946526	-0.0104305	-0.00999013	0.0196638	0.0196638	0.0196638	0.00402673	-0.0104305	-0.0104305	0.00371105
4-Nitrobenzenesulfonamide	0.00103	-0.00670234	-0.00670234	0.0163865	0.019049	0.0142074	-0.000756376	-0.00670234	-0.00670234	-0.00670234	0.0104045	-0.00670234	-0.00670234	-0.00670234	-0.00670234
4-methyl-2-phenyl-N-(4-sulfamoylphenyl)-1,3-thiazole-5-carboxamide	0.0033757	0.0178271	-0.0122672	-0.0122672	0.0178271	0.0154688	0.0178271	0.00285484	-0.0122672	-0.0122672	-0.0122672	-0.000797213	-0.0122672	-0.0122672	0.011487
4,4'-Dibromobenzil	-0.00574228	-0.00574228	0.00234011	-0.00574228	-0.00574228	-0.00574228	-0.00574228	-0.00574228	-0.00574228	0.0219423	0.024352	-0.00574228	-0.00574228	-0.00574228	0.0145306
4H-thieno[3,2-b]pyrrole-5-carboxylic acid	-0.012647	0.0147896	0.0171705	-0.0129239	-0.0129239	0.0171705	-0.0129239	0.00217538	-0.00780149	-0.0129239	0.0171705	0.0171705	-0.0129239	0.00463753	-0.00521653
5-fluorouracil	-0.017789	0.00484444	0.0486853	-0.115566	-0.0226237	-0.0413869	-0.0854715	-0.0689931	-0.0102729	0.214077	0.196297	0.0994259	-0.0836866	-0.0109248	-0.106616
6-Diazo-5-oxo-L-norleucine	0.0174782	0.015141	-0.00181997	-0.00571244	-0.00571244	-0.00571244	0.00266289	0.00328066	-0.00571244	-0.00571244	0.00393494	-0.00571244	0.0050218	-0.00571244	-0.00571244
6-mercaptopurine	0.0913413	-0.0215778	0.0112825	0.0540607	0.0228938	-0.166248	-0.067609	0.0211189	0.0328341	0.0142798	0.088676	0.0313936	0.0676172	-0.0332085	-0.146854
6-pyrazin-2-yl-3-quinolin-2-yl-[1,2,4]triazolo[3,4-b][1,3,4]thiadiazole	-0.0218705	0.00357674	0.00822381	-0.0218705	-0.0218705	0.00822381	0.00822381	-0.00538421	0.00822381	0.00822381	0.00822381	0.00580107	0.00342348	0.000627797	0.00822381
6,6-dimethyl-3-(5-methyl-3-oxo-2-phenyl-1H-pyrazol-4-yl)-1-phenyl-3-(trifluoromethyl)-5,7-dihydroindole-2,4-dione	-0.00935306	0.0201307	0.0207413	-0.00935306	-0.00935306	0.0184409	-0.00935306	-0.00935306	-0.00935306	-0.00935306	0.00298067	0.00114268	-0.00935306	-0.00935306	0.0207413
A 1070722	-0.0119526	-0.0119526	-0.0119526	0.0176257	0.00500127	0.0181417	-0.0119526	-0.0119526	-0.0119526	0.00132729	0.0181417	0.0128368	0.00495604	-0.0119526	0.0056376
AC1NZZMF	0.0152164	-0.00654791	-0.00654791	-0.00654791	-0.00654791	0.00925603	-0.00654791	-0.00654791	0.0120118	-0.00654791	0.0235464	0.00544839	-0.00654791	-0.00654791	-0.00654791
AG-120	-0.00580631	-0.00580631	0.00799717	-0.00580631	-0.00580631	-0.000762098	-0.00580631	-0.00580631	0.00012585	0.00753546	-0.00580631	0.024288	-0.00580631	0.0130724	-0.00580631
AG-221	-0.0069601	-0.00891918	-0.00891918	0.0122769	-0.00185493	0.0156291	0.0211751	-0.00891918	-0.00121068	-0.00891918	-0.00891918	-0.00891918	0.0132919	-0.00891918	0.0100869
AGI-5198	-0.00881789	-0.00881788	-0.00881789	0.00502932	-0.00881789	0.00304571	0.016394	-0.00132752	-0.00881789	0.0212764	0.0212764	-0.00881789	-0.00881789	0.00484869	-0.00881789
AH-7614	-0.00531752	-0.0104054	0.0196889	-0.0104054	-0.0104054	0.00808614	-0.000881329	0.00807264	-0.0104054	-0.0104054	0.0119432	0.00628241	0.000121874	-0.00013567	0.00416664
AICAR	0.0164239	-0.0132772	0.00147403	0.003577	-0.0132772	0.00862749	0.0168171	-0.0132772	0.00591013	-0.0132772	0.0168171	-0.0132772	0.00814883	0.00186754	-0.0132772
AR-A-014418	-0.000397227	-0.00937866	0.00372588	0.0207157	-0.00937866	0.0130755	0.00827704	-0.00937866	-0.00937866	-0.00937866	0.00891677	0.0207157	-0.00937866	-0.00937866	-0.00937866
AVN-944	0.0404598	0.00153287	-0.00566483	0.0787628	0.0596976	-0.0890773	0.0329248	0.00939214	0.101962	0.14505	0.0850162	-0.0257786	-0.130833	-0.0207845	-0.28266
AZD3965	0.497305	-0.0830171	-0.0830171	0.526317	-0.0830171	-0.0830171	-0.0830171	-0.0681524	-0.0830171	-0.0830171	-0.0723755	-0.0529228	-0.0830171	-0.0830171	-0.0830171
Abiraterone	-0.00399444	-0.00399444	0.0260999	-0.00399444	-0.00399444	-0.00399444	-0.00399444	-0.00399444	-0.00399444	-0.00399444	-0.00399444	0.0258279	-0.00399444	-0.00399444	-0.00399444
Acarbose	-0.0143507	0.0157436	-0.0143507	0.0127854	0.0157436	-0.0143507	-0.0143507	0.010897	0.00569974	0.0010215	0.0157436	-0.0143507	0.000964251	-0.0143507	0.00750591
Acetylcysteine	-0.00577468	-0.00985614	-0.00985614	0.0202382	0.0164696	0.0202382	0.00977925	-0.00985614	-0.00985614	-0.00985614	-0.00985614	-0.00985614	0.0178407	5.79338e-05	-0.00985614
AdipoRon	0.0269569	0.000675834	-0.0107449	-0.0107449	-0.0107449	0.0186199	0.00903851	-0.0061831	-0.0107449	-0.0107449	-0.00539129	-0.00334245	0.00474603	-0.0107449	0.0193494
Aloxistatin	0.000324377	0.00217255	-0.0113702	-0.0113702	-0.0113702	0.0145194	-0.0113702	-0.0113702	-0.0113702	-0.00021957	-0.0050194	0.0187242	0.0391063	-0.0113702	0.00998333
Alpha-Naphtoflavone	-0.0181527	-0.0038614	-0.0181527	0.0119416	0.0119416	0.0119416	0.000658025	0.00651917	0.0119416	0.0119416	0.0119416	-0.0181527	-0.0031829	0.00082843	-0.0181527
Anastrozole	0.00249099	-0.0029388	0.0168654	0.010756	-0.0132289	0.0166165	0.0150816	-0.0132289	0.0168654	-0.0132289	0.0168654	-0.0132289	-0.0132289	-0.0132289	-0.0132289
Arachidonyl trifluoromethyl ketone	0.0122399	-0.0177918	-0.0178544	-0.00559819	-0.00775406	0.0150987	0.0122399	0.0122399	-0.0178544	-0.0178544	-0.00831543	0.0225488	0.0122399	-0.00582428	0.0122399
Arginase inhibitor 1	0.0151009	0.0151009	-0.0149934	0.0151009	-0.0149934	-0.0149934	-0.0149934	-0.0149934	0.0151009	0.0151009	0.0137949	0.0151009	-0.000784459	-0.0149934	-0.0136552
Arsenic trioxide	0.0272381	-0.0154602	-0.00905665	-0.0165646	-0.0223195	-0.013713	-0.00345492	0.0154516	-0.00431175	0.0340504	0.0415807	-0.00841132	-0.023713	-0.00410637	0.00279058
Aurintricarboxylic acid	0.0827026	0.0506277	0.00162928	-0.028465	-0.028465	0.00162928	-0.0141643	-0.028465	-0.012172	0.0656017	-0.0144867	-0.028465	0.00162928	-0.028465	-0.0206717
BML283	0.019414	0.019414	-0.0106803	0.019414	-0.000533325	-0.0106803	-0.0106803	-0.0106803	-0.0106803	-0.0106803	0.019414	-0.000851944	-0.0106803	0.00670735	-0.00821598
BMS 303141	0.00399842	0.00399842	0.00399842	0.00098752	-0.00459505	0.00399842	-0.00942965	-0.0260959	0.00399842	0.00399842	0.00399842	0.00399842	-0.00085111	0.00399842	0.00399842
BVT-2733	0.024828	-0.00526636	-0.00526636	-0.00526636	0.00223637	0.00328253	0.0138894	-0.00526636	-0.00526636	-0.00526636	-0.00526636	-0.00526636	-0.00427104	-0.00526636	0.007432
Baicalein	-0.0127613	-0.0127613	0.0530399	-0.000785337	-0.00655868	0.0349034	-0.0127613	-0.0127613	0.00671977	-0.0127613	-0.00841526	-0.0127613	-0.0127613	-0.00690777	0.017333
Bardoxolone methyl	0.105529	0.0513744	-0.0636516	-0.0827479	0.12262	0.127781	-0.0568881	-0.0836236	0.0837427	-0.0609997	-0.0664358	0.127604	-0.0836236	-0.0836236	-0.0370573
Benzbromarone	-0.00676021	0.0117017	-0.00586103	-0.00985973	0.0117017	0.00489453	0.0117017	-2.7426e-05	0.00355251	0.0117017	0.0117017	-0.0183926	0.0107303	-0.0183926	-0.0183926
Benzoaric Acid	-0.0105846	0.00481872	0.00883407	0.00883407	-0.0120971	0.00883407	0.00883407	0.0022543	0.00196958	0.00883407	0.00412168	0.00565873	-0.0212602	0.0022089	-0.0212602
Bmh-21	0.128564	0.115328	-0.224786	-0.20216	0.121685	0.0927459	0.0751596	0.0696673	0.121093	-0.124045	-0.106921	0.110222	0.00429046	-0.186648	0.00580444
Brequinar	-0.0102495	0.102401	0.0157047	-0.0221215	0.142008	-0.0385372	-0.0385372	-0.029293	-0.02118	0.0313342	-0.0155172	-0.000400213	-0.0385372	-0.0385372	-0.0385372
Bromoenol Lactone	0.0468116	-0.0247994	-0.0254303	-0.00439826	0.00205678	-0.00570573	0.0155116	-0.0252586	-0.012565	0.00375334	0.000702963	-0.0267974	0.0412275	-0.0135226	0.0284135
C75	-0.00546029	-0.00546029	0.024634	-0.00546029	-0.00546029	-0.00546029	-0.00546029	-0.00546029	-0.00546029	-0.00546029	0.024634	0.0162554	-0.00546029	-0.00546029	-0.00546029
CB-839	0.256252	-0.0696431	0.114517	-0.0696431	0.0939466	0.114474	-0.0696431	-0.0693459	-0.0696431	-0.0696431	0.116945	-0.0696431	-0.0696431	-0.0696431	-0.0696431
CBR-5884	-0.00955868	-0.00955868	0.0205494	0.0205356	-0.00955868	-0.00955868	0.0075733	-0.00955868	-0.00955868	-0.00165468	0.0238237	-0.00955868	-0.00955868	-0.00955868	0.0152008
CP-640186	0.000187585	0.000187585	0.102712	-0.0160364	-0.0299067	-0.0108892	-0.0119794	-0.0100038	-0.0283413	0.0727826	0.00578567	0.000187585	-0.0299067	-0.0299067	-0.0148722
CP-91149	-0.000907801	-0.000907801	-0.000907801	-0.000907801	-0.000907801	-0.000907801	-0.000907801	-0.000907801	-0.000907801	-0.000907801	-0.000907801	0.0127092	-0.000907801	-0.000907801	-0.000907801
CPI-0610	-0.0130723	-0.129813	0.0546988	-0.0163265	-0.0561785	0.112255	0.0354287	-0.129052	-0.111626	0.0801092	0.152333	0.095034	0.0324913	-0.0342319	-0.0720501
CPI-613	0.0080289	-0.0162425	0.0138518	0.0138518	-0.0162425	-0.00273075	-0.0162425	-0.0012829	-0.0103861	0.0138518	0.0138518	0.00387852	-0.0162425	-0.00179702	0.0138518
Caffeic acid phenethyl ester	0.147618	-0.0201512	0.0803959	-0.109171	0.00237908	0.0571919	0.129398	-0.0513421	0.0785548	-0.112217	0.0690755	-0.0315778	-0.0857134	-0.0857134	-0.0687269
Capecitabine	0.00435796	-0.00530353	-0.00530353	-0.00530353	-0.00530353	0.00439929	-0.00530353	-0.00530353	0.0247908	-0.00530353	-0.00530353	-0.00530353	0.0247908	-0.00530353	-0.00530353
Carmustine	0.0101045	-0.00653149	0.00274412	-0.00653149	0.0235628	-0.00653149	-0.00419611	0.0191438	0.00742425	-0.00653149	-0.00653149	-0.00653149	-0.00653149	-0.00653149	-0.00653149
Carnosic acid	0.0404288	-0.0191123	0.010982	0.010982	-0.0191123	-0.0191123	0.010982	0.010982	-0.00522672	-0.0191123	0.010982	0.010982	-0.0165149	-0.0191123	0.010982
Castanospermine	0.0225403	-0.00755406	-0.00755406	-0.00755405	-0.00755406	-0.00755406	-0.00755406	0.00913428	0.00780845	-0.00755406	0.0128045	0.0105726	-0.00755406	-0.00755406	0.00512639
Celecoxib	0.0198893	-0.010205	-0.010205	-0.010205	0.0198893	-0.010205	0.00589511	0.0198893	0.0198893	-0.010205	-0.010205	-0.010205	-0.010205	-0.010205	0.00639231
Chloroquine	0.00219857	0.00761688	-0.00703843	-0.00703843	-0.00703843	-0.00703843	-0.000372365	-0.00703843	-0.00703843	-0.00703843	-0.00703843	0.0178814	0.00982402	0.0230559	-0.00389699
Cladribine	0.309817	0.0918055	0.0544955	-0.194838	-0.112112	-0.178772	-0.0722702	-0.0417082	-0.129886	0.122197	0.146363	0.141084	0.0392642	0.0623281	-0.237767
Cyclosporine	-0.00940392	0.0633824	-0.00940392	-0.0323612	0.0927847	-0.036529	-0.00260897	-0.0319171	0.0882019	-0.0394982	-0.0203667	-0.00940392	-0.0152513	-0.0394982	0.00187345
Cytarabine	0.385367	0.134569	-0.099451	-0.0366842	0.0883618	-0.0365742	0.137087	0.0788195	0.0952757	0.0793361	-0.128156	-0.0931428	-0.275611	0.0150579	-0.344255
Daidzin	-0.00237609	-0.00237609	0.0223952	-0.00237609	-0.00237609	0.00752497	-0.00237609	-0.00140715	-0.00237609	-0.00237609	-0.00237609	-0.00237609	-0.00237609	-0.00237609	-0.00237609
Dapagliflozin	-0.0126642	0.0174301	0.0174301	-0.0126642	0.0174301	-0.0126642	-0.0126642	0.000441196	-0.0126642	-0.0126642	0.0137219	0.0174301	-0.0126642	0.0174301	-0.0126642
Daporinad	0.220037	0.131009	0.161201	0.0835664	0.0924894	0.0162587	0.0566221	0.126908	0.18091	0.0865772	0.21828	-0.144652	0.201743	-0.700428	-0.730522
Darapladib	0.0119956	-0.0087731	0.0156522	0.040374	0.00384942	-0.000265066	0.0204614	0.00820507	-0.00841538	0.0119422	-0.0332927	-0.0186072	-0.0158075	-0.00725793	-0.0200609
Dephenhydramine	-0.00695513	-0.013695	0.0118367	0.0118367	0.0118367	0.00712133	-0.0182577	-4.46248e-05	0.0118367	0.00667236	-0.00668585	-0.00252184	-0.00655915	0.0118367	-0.0182577
Dichloroacetate	0.00781908	0.00241917	-0.00950692	0.00991534	0.0205874	0.0205874	-0.00950692	-0.00950692	0.00692516	-0.00950692	-0.00950692	-0.00867583	-0.00950692	-0.00950692	0.00697078
Dicumarol	0.0250678	-0.00502649	-0.00502649	-0.00502649	-0.00502649	-0.00502649	0.012129	-0.00502649	-0.00502649	-0.00502649	-0.00502649	0.023121	-0.00502649	-0.00502649	-0.00502649
Difluoromethylornithine	0.0101088	-0.0124688	0.0176256	-0.0124688	0.0176256	0.0176256	-0.00878609	-0.0124688	0.00329544	-0.0124688	0.0176256	-0.00589454	0.00558671	-0.0124688	-0.0124688
Digitoxigenin	0.0168571	-0.0197861	-0.020534	0.0457236	-0.0183541	0.00627123	-0.0296781	0.0158954	-0.0242776	0.0904258	-0.015575	0.0294347	-0.0483006	-0.0266539	-0.00144833
Digoxin	0.0476988	-0.0652181	0.0535116	-0.0458167	-0.000805123	-0.0141908	-0.0359923	-0.00285392	0.0405713	0.0541362	0.0361606	0.0304355	-0.0856867	0.0198914	-0.0318417
Diminazene	-0.00962077	0.00949216	-0.00962077	0.00563903	0.0204735	-0.0036515	-0.00962077	-0.00962077	-0.00962077	0.0204735	0.0204735	-0.00962077	-0.00962077	0.00406579	-0.00962077
Dipyridamole	0.0606782	-0.0232671	0.00682717	0.00682717	-0.0232671	-0.0232671	0.00682717	0.00682717	-0.0232671	0.00682717	-0.000914895	-0.010822	0.00247651	0.000687764	0.00682717
Disulfiram	0.0812337	-0.136184	-0.136184	0.0772433	-0.136184	0.154197	-0.136184	-0.142073	0.173614	-0.166278	-0.119439	0.158193	-0.136184	0.231205	0.233023
Dorsomorphin	-0.000119089	-0.0421006	-0.0282813	-0.0120063	-6.97233e-05	-0.0352155	0.0776797	-0.00622427	0.0200501	-0.0421006	-0.0421006	0.185781	-0.00410264	-0.0421006	-0.0290897
Doxycycline	-0.0114806	-0.0114806	-0.0114806	0.000179102	0.00531095	0.0125214	-0.0114806	0.0164627	0.0414535	-0.0114806	0.00974988	0.00616689	-0.0114806	-0.0114806	-0.0114806
Duvoglustat	0.00205136	-0.028043	0.00205136	0.00205136	0.00205136	0.00205136	0.00137532	0.00205136	0.00205136	0.00205136	0.00205136	0.00205136	0.00205136	0.00205136	0.00205136
Ebselen	-0.0154161	-0.00284004	0.00215368	0.0146782	-0.00225916	0.0146782	-0.014771	0.0146782	-0.000663553	0.00935979	-0.0154161	-0.0088323	0.00985944	0.0102067	-0.0154161
Emodin	0.0152214	0.0152214	0.0129684	-0.014873	-0.00906938	-0.0142088	0.0152214	-0.000609129	0.0152214	-0.014873	-0.014873	-0.014873	-0.014873	0.00917699	0.0152214
Enconazole	0.0482734	-0.0662302	0.0145161	0.0447998	-0.0187542	-0.019774	-0.00386762	-0.03951	-0.034596	0.116356	0.110122	-0.0378338	-0.0378338	-0.0378338	-0.0378338
Eniluracil	-0.00650373	0.0198863	0.00575182	-0.00650373	-0.00650373	-0.00650373	0.0199815	-0.00650373	0.00160551	0.0178121	-0.00650373	-0.00650373	-0.00650373	-0.00650373	-0.00650373
Epalrestat	-0.00587318	0.013502	-0.00587318	-0.00587318	-0.00587318	-0.00587318	0.017543	-0.00587318	-0.00587318	-0.00587318	-0.00587318	0.0169803	-0.00587318	0.0165797	-0.00587318
Etomidate	-0.00933758	-0.00933758	0.0159974	-0.00933758	0.0207567	-0.00933758	-0.00933758	-0.00933758	-0.00933758	0.0144049	-0.00933758	-0.00933758	0.00383843	0.0207567	0.0082841
Etomoxir	0.02436	-0.000438137	-0.02436	0.00573431	-0.02436	-0.00712974	0.00573431	0.0323047	0.00573431	0.00573431	0.00573431	-0.000805948	0.00429627	-0.02436	-0.00817873
Everolimus	0.0737938	-0.246206	-0.146206	0.153794	0.303794	0.254487	0.153794	-0.146206	-0.0962062	0.326194	0.00379378	0.103794	-0.246206	-0.246206	-0.246206
FCCP	0.0119004	0.0168515	-0.0146588	0.0299748	0.0268981	0.000100146	0.0532833	0.0140472	0.0101582	0.00908956	-0.00604429	-0.00343107	-0.0272288	-0.0716864	-0.049254
FIPI	-0.00920456	-0.00982004	-0.00353266	0.0297954	0.00881842	0.0202743	-0.00982004	-0.00615034	-0.00982004	-0.00982004	-0.00711439	0.0270128	-0.00982004	-0.000978673	-0.00982004
Fadrozole	-0.0114596	0.00466717	0.0186347	-0.0114596	0.0186347	-0.0114596	-0.0114596	0.00659567	-0.0114596	0.0186347	0.0186347	-0.0114596	-0.0114596	0.00587488	-0.0114596
Fatostatin	0.024772	-0.0163305	-0.00173149	-0.0163305	-0.0139049	0.072392	-0.0163305	-0.0163305	0.0172961	-0.0163305	-0.0147687	-0.0163305	-0.0163305	0.0435263	-0.013268
Febuxostat	-0.00755781	-0.00755781	0.0182821	-0.00755781	-0.00755781	0.0132724	-0.000626795	-0.00755781	0.0225365	-0.00755781	-0.00755781	0.0221139	-0.00755781	-0.00755781	-0.00755781
Flavoxate	0.0169724	0.00536713	-0.0109912	-0.0109912	0.0065993	0.00357462	-0.0108536	-0.0109912	-0.0109912	0.0191031	-0.00552555	0.00540493	0.00112009	-0.00473613	0.00693845
Fludarabine	0.23835	-0.0280548	0.0535433	-0.0816908	-0.0908353	-0.0870676	0.0702536	0.05829	-0.111785	-0.0074268	0.00760753	0.106236	-0.0202365	-0.0286101	-0.0785736
Forodesine	0.0154867	0.0139557	-0.0146076	-0.00186895	-0.0143688	0.0154867	-0.0146076	0.0154867	-0.00191151	-0.0146076	0.0154867	-0.0146076	-0.00020166	-0.0146076	0.0154867
GKT-136901	0.00118861	-0.0205817	-0.000395987	0.0300433	-0.0103832	-0.0205817	-0.0205817	-0.0205817	-0.0149036	0.082384	0.0228832	-0.0205817	-0.0205817	0.00951261	0.0031613
GNF-Pf-3777	0.0123194	0.0364108	0.0355226	0.044043	0.0652535	-0.00939746	0.0385923	-0.0264714	-0.113581	-0.0190612	0.0195403	0.00405081	-0.0991044	0.00804604	0.00383667
GPNA	-0.00425443	0.0243856	-0.00425443	-0.00425443	0.00726667	-0.00425443	0.00991803	-0.00425443	-0.00425443	0.000367549	-0.00425443	0.000606466	-0.00425443	-0.00425443	-0.00425443
GSK2194069	-0.0249974	-0.0550917	0.385104	-0.0249974	-0.020587	-0.0267687	-0.0550917	-0.0249974	-0.0480304	0.0930808	-0.0249974	-0.025283	-0.0550917	-0.0371592	-0.0550917
GW 4064	0.0237815	-0.0426257	-0.0446768	-0.00707417	0.0168912	-0.0122883	-0.0208338	0.0246853	-0.0208338	0.0793975	0.132902	-0.0208338	-0.0294456	-0.0287617	-0.0502838
GW-9662	0.0223176	-0.00653199	-0.00653199	-0.00653199	-0.00653199	-0.00653199	0.0235623	-0.00653199	-0.00653199	-0.00653199	0.00833741	-0.00653199	-0.00653199	-0.00653199	0.0176346
GW9508	-0.00570441	-0.00570441	-0.00570441	0.0189742	-0.00570441	-0.00570441	-0.00270877	0.017354	-0.00570441	0.0243899	-0.00570441	-0.00570441	-0.00570441	-0.000965295	-0.00570441
Galloflavin	-0.00168854	-0.00168854	-0.00168854	-0.00168854	-0.00168854	-0.00168854	0.0183002	0.00365081	-0.00168854	-0.00168854	-0.00168854	-0.00168854	-0.00168854	-0.00168854	-0.00168854
Gemcitabine	0.122799	0.0764313	-0.0113616	-0.232204	-0.0662014	-0.061822	0.0205031	-0.0588091	0.083675	0.0872307	0.1338	0.0903218	0.014615	-0.0463143	-0.152664
Glutathione	-0.0160938	0.0113514	0.0140005	0.0140005	0.00753053	-0.00213571	-0.00247007	-0.00835994	0.00992246	0.0140005	0.0140005	-0.0160938	-0.0160938	-0.00746547	-0.0160938
Glycyrrhizin	0.00687164	-0.0059528	-0.0059528	0.0140297	-0.0059528	-0.0059528	-0.0059528	-0.0059528	-0.0059528	-0.0059528	0.0241415	0.013715	-0.0059528	-0.0059528	0.000770142
Gossypol	0.0659636	-0.0157361	-0.0239905	-0.0189719	0.00568684	-0.0162487	0.0229393	-0.00986584	0.0370138	0.001371	-0.0123274	0.00721697	0.00488017	-0.065718	0.0177867
Haloprogin	0.0746781	-0.00651476	-0.090729	-0.0409159	0.0658777	8.93229e-05	0.0481671	-0.0478481	0.000177863	-0.0185282	0.0258743	0.0137229	0.00536436	-0.0970829	0.0676672
Hydroxychloroquine sulfate	0.02104	-0.00905427	-0.00303213	-0.00905427	-0.00905427	-0.00905427	-0.008552	0.00932127	-0.00905427	-0.00905427	-0.00905427	0.02104	0.012726	-0.00905427	0.019891
Hydroxycitrate	-0.0122015	0.00333259	0.0178928	-0.0122015	0.0178928	-0.0122015	-0.0026139	0.00584042	-0.0122015	0.0141239	-0.0122015	0.0178928	0.00585789	-0.0122015	-0.00701015
Ibandronate	-0.0054872	0.00969003	0.0246071	-0.0054872	-0.0054872	-0.0054872	-0.0054872	-0.0054872	-0.0054872	-0.0054872	0.0246071	-0.0054872	-0.0054872	0.00145498	-0.0054872
Idazoxan	0.00735936	0.00735936	-0.022735	-0.022735	0.00735936	-0.00470465	0.00735936	-0.000684093	0.00735936	0.00735936	0.00735936	0.00735936	0.00735936	-0.022735	0.00735936
Idoxuridine	0.21687	0.0618564	-0.0669024	-0.0127132	0.108192	-0.056266	-0.056266	-0.0329651	0.00912922	0.00636212	0.0765816	-0.0366098	-0.065029	-0.065879	-0.0863603
Indapamide	-0.00828368	-0.00828368	0.0218106	-0.00828368	-0.00828368	0.00240207	-0.00828368	0.0156616	0.0193495	-0.00828368	0.000225848	-0.00828368	-0.00828368	-0.00828368	0.0151035
Indisulam	0.0301446	-0.14886	-0.150646	-0.0341397	0.0112901	0.00807218	0.0638722	-0.00668517	0.0653925	0.0670548	0.259112	0.0538737	-0.0218102	-0.0300854	-0.166586
Indomethacine	-0.00883285	0.0212615	0.0212615	-0.00883285	-0.00883285	-0.00883285	0.00834101	-0.00883285	0.0212615	-0.00883285	-0.00883285	-0.00883285	-0.00883285	0.0162031	-0.00883285
Indoximod	0.0198818	-0.0102125	-0.0102125	0.0198818	-0.0102125	-0.0102125	-0.0102125	-0.0102125	-0.0102125	0.0198818	0.0198818	0.0017875	-0.0102125	-0.0102125	0.0105979
Isocarboxazid	-0.00950752	0.014118	-0.00950752	-0.00950752	-0.00950752	-0.00950752	0.0205868	0.0098044	0.0205868	-0.00950752	0.0205868	-0.00950752	-0.00950752	-0.00822418	-0.00139842
JZL184	0.00775758	0.0134739	-0.0102291	0.0198652	-0.0102291	-0.0102291	0.0175943	0.0198652	-0.0102291	-0.0102291	0.0135053	-0.0102291	-0.0102291	-0.0102291	-0.0102291
Ketoconazole	-0.00815077	-0.00815077	-0.00815077	0.0219435	0.0059794	0.0264171	-0.00815077	0.00740232	-0.00815077	-0.00815077	-0.00530429	0.0169188	-0.00815077	-0.00815077	-0.00815077
Ketoprofen	0.0096844	-0.00689946	-0.00689946	-0.00689946	-0.00689946	-0.00689946	-0.00574638	-0.00689946	-0.00689946	-0.00689946	0.0231949	0.00478325	0.0231949	-0.00689946	0.00698415
Kifunensine	0.00537254	0.00264385	-0.0247218	0.00537254	0.00537254	0.00537254	0.00537254	0.00537254	-0.0122983	0.00537254	0.00537254	0.00537254	0.00537254	-0.0247218	0.00537254
L-Kynurenine	-0.00163333	-0.00163333	-0.00163333	-0.00163333	-0.00163333	-0.00163333	-0.00163333	-0.00163333	-0.00163333	-0.00163333	-0.00163333	0.0228667	-0.00163333	-0.00163333	-0.00163333
L-NNA	0.00749352	0.00712177	0.000910246	-0.000439049	-0.00395114	0.00472228	0.00749352	0.00749352	0.00151809	-0.0226008	-0.0226008	0.00749352	0.00749352	-0.00964171	0.00749352
LY-294002	0.238901	0.1752	0.0832383	0.0977192	-0.241823	-0.181084	-0.255062	-0.22571	0.210916	0.147086	0.315659	-0.171043	0.233719	-0.190406	-0.237311
LY2183240	0.173163	-0.0130938	-0.053854	0.0102518	-0.0326841	0.0462942	0.0119407	-0.0147873	0.034711	-0.0469908	0.0191748	-0.0161444	-0.0555485	-0.0568747	-0.0055581
Lestaurtinib	0.0556349	-0.0293432	-0.052768	-0.114876	-0.100425	0.0634312	-0.0760413	-0.0337053	-0.0760589	0.290843	0.324213	0.166986	-0.108902	-0.0407666	-0.268221
Lonidamine	0.0150203	-0.015074	0.0150203	-0.012674	0.0150203	0.0150203	-0.00604251	-0.015074	0.0096411	0.00845265	-0.015074	0.0150203	-0.015074	0.00089123	-0.015074
Lovastatin	-0.0089329	0.0085093	-0.0137891	-0.0137891	-0.0137891	-0.000743974	0.0163052	0.013575	-0.0137891	-0.0066324	0.00934485	0.00159125	0.0155971	0.00913596	-0.002593
MB05032	-0.00380797	-0.00380797	-0.00380797	-0.00380797	-0.00380797	-0.00114384	0.0262863	0.0180053	-0.00380797	-0.00380797	-0.00380797	-0.00380797	-0.00380797	-0.00126008	-0.00380797
MEDICA 16	0.0195904	-0.00630088	-0.00630088	0.00594294	-0.00630088	-0.00630088	-0.00630088	-0.00200312	-0.00630088	0.0237934	-0.00630088	-0.00630088	-0.00630088	-0.000512887	0.00989716
MERCK-544	-0.0192712	0.0108231	0.0108231	-0.0192712	-0.0192712	0.00135878	0.0108231	0.0108231	0.0108231	0.0108231	0.0108231	-0.00734182	-0.00351698	0.0108231	-0.0192712
MF-438	-0.066439	-0.066439	-0.0642594	0.368685	0.0494061	-0.066439	-0.066439	-0.0363447	-0.066439	0.335392	-0.0549276	-0.066439	-0.066439	-0.066439	-0.066439
MK-8245	-0.00106677	-0.00106677	-0.00106677	0.035635	-0.0207111	-0.0311611	-0.00106677	-0.00981218	-0.0311611	0.182355	-0.0311611	-0.0194832	-0.0170673	-0.0233307	-0.029835
MK-886	-0.0185488	0.000761847	0.0111991	-0.0185488	0.0425277	0.0115455	0.00718151	-0.0185488	0.00146652	0.0115455	0.00553241	-0.0185488	-0.0185488	0.00550155	-0.00451747
MKT 077	-0.01351	-0.0322169	0.0353331	0.0555309	-0.0322169	-0.0322169	-0.0275331	-0.0322169	-0.0322169	0.0510601	0.061674	-0.0322169	-0.00574742	0.0641636	-0.0276698
ML175	0.108386	0.116606	-0.0952997	-0.128292	-0.091924	0.101456	-0.099693	-0.113378	0.119792	0.124385	0.112039	-0.00301757	0.113525	-0.142515	-0.122071
Masoprocol	0.045113	-0.0407398	0.0596737	-0.0253039	-0.0407398	-0.0098834	-0.0403495	-0.0244157	0.0516654	-0.0139229	0.0415232	0.068223	-0.0380741	-0.0221237	-0.0106455
Metformin	-0.0020639	-0.0020639	-0.0020639	-0.0020639	-0.0020639	-0.0020639	-0.0020639	0.0046861	-0.0020639	-0.0020639	-0.0020639	0.00779796	0.0122828	-0.0020639	-0.0020639
Methotrexate	0.0314259	0.153105	0.141817	-0.0700891	-0.0180018	-0.536424	-0.0356992	0.0718753	0.13525	0.182149	0.149365	0.126546	-0.133755	-0.173145	-0.0244185
Methyl jasmonate	0.0151381	-0.00963713	0.00307682	-0.00963713	0.0204572	-0.00963713	-0.00963713	-0.00665357	-0.00963713	0.0063081	-0.00963713	0.00250257	0.0167922	-0.00882283	0.00902423
Methylmalonate	-0.0121262	0.012636	-0.0174583	0.000103392	0.012636	0.012636	0.012636	-0.0125287	0.0116599	0.012636	-0.0072549	-0.00329455	-0.0174583	0.012636	-0.0174583
Metirosine	0.0145324	0.0071168	-0.000828712	-0.0155619	0.0145324	0.0145324	0.0145324	-0.0155619	-0.00910735	-0.0155619	-0.0155619	0.00820788	0.00916094	-0.0155619	0.00513018
Migalastat	-0.00110574	-0.00110574	-0.00110574	-0.00110574	-0.00110574	-0.00110574	0.0061829	0.000306981	-0.00110574	-0.00110574	-0.00110574	0.00423027	-0.00110574	-0.00110574	0.00144303
Miglitol	-0.0131611	0.0100684	-0.0131611	-0.0131611	0.0056165	0.0166629	-0.0131611	-0.00867938	0.0106352	-0.0131611	-0.0131611	0.0169332	0.0122239	0.0118701	0.00363565
Miglustat	0.00555631	-0.00435967	-0.00435967	-0.00435967	-0.00435967	-0.00435967	-0.00435967	-0.00435967	-0.00435967	0.0257346	0.0171734	-0.00435967	-0.00435967	-0.000507986	-0.00435967
Mitoguazone	0.0309598	-0.089387	-0.0960015	0.0216556	-0.0616447	-0.0471388	-0.0327943	-0.025543	0.0523615	0.0681836	0.0590853	0.0619393	0.0524121	0.036624	-0.030712
Mycophenolic acid	0.0497421	0.000311972	0.0173246	0.0304959	0.113569	-0.0626367	-0.0125991	-0.00894229	0.0990382	0.175271	0.0820738	-0.0815837	-0.120685	-0.0788482	-0.202531
N-Arachidonylmaleimide	0.013523	-0.0097985	-0.0097985	-0.0097985	-0.0097985	0.0174916	0.00414544	-0.000159672	0.016416	-0.0097985	0.0141005	-0.0097985	0.00403418	-0.0097985	-0.000961581
N-Benzyl-Formamide	0.0166525	-0.0134418	-0.0134418	-0.0134418	-0.0134418	0.0166525	0.0166525	0.0166525	-0.0134418	-0.00482291	-0.0134418	0.0166525	0.00607194	-0.0134418	0.00958062
N-Heptyl-Formamide	-5.78598e-11	-5.78598e-11	-5.78598e-11	-5.78598e-11	-5.78598e-11	-5.78598e-11	-5.78598e-11	8.10037e-10	-5.78598e-11	-5.78598e-11	-5.78598e-11	-5.78598e-11	-5.78598e-11	-5.78598e-11	-5.78598e-11
N,N-Dimethylsphingosine	0.0838201	0.0632357	-0.0425853	-0.0425853	0.0703065	0.0342632	-0.0391059	-0.0125868	0.0486929	-0.0425853	-0.0425853	-0.0124909	-0.0184891	-0.0348137	-0.0124909
NHI-2	0.0113105	0.0108006	-0.00486043	0.0113105	-0.0187838	0.0113105	-0.00411673	0.0113105	-0.0187838	-0.0187838	0.0113105	0.0104834	-0.00460853	0.00907777	-0.0169773
NSC-95397	0.0621563	-0.108865	-0.187004	1.80997e-05	-0.0180963	0.00874136	0.00379951	-0.0352704	0.0630772	0.0396847	0.0997502	-0.0204662	0.0429327	0.021538	0.0280033
Octadec-9-Enoic Acid Phenylamide	-0.00331389	-0.00331389	-0.00331389	-0.00331389	-0.00331388	-0.00331389	0.0122442	-0.00331389	-0.00331389	0.00600792	-0.00331389	-0.00331389	-0.00291808	-0.00331389	0.0211187
Odanacatib	0.0161537	0.0148064	-0.0139406	0.0146908	0.0091046	-0.0139406	0.0161537	0.0161537	-0.0139406	-0.00148636	-0.0139406	-0.0139406	-0.0139406	-0.0092648	0.00733216
Orlistat	0.018578	-0.0115163	-0.0115163	-0.0115163	0.000419843	-0.00712804	-0.00556747	0.018578	0.018578	0.018578	-0.0115163	-0.0115163	-0.0115163	-0.0115163	0.018578
P32/98	-0.00196045	-0.00196045	0.00061964	-0.00196045	0.00301683	-0.00196045	-0.00196045	-0.00196045	-0.00196045	-0.00196045	0.00898721	-0.00196045	-0.00196045	0.00894126	-0.00196045
PD 151746	-0.00313711	0.0220286	0.0240112	-0.00608309	-0.00608309	-0.00608309	-0.00608309	-0.00608309	-0.00608309	-0.00608309	-0.00608309	0.0240112	-0.00608309	-0.00608309	-0.00608309
PD-146176	0.13485	-0.0367589	-0.021018	-0.0644341	0.00501129	0.117352	-0.0247647	-0.0747866	0.0461091	-0.0194911	0.0809955	-0.023808	-0.0311908	-0.0130324	-0.0750333
PF 543 hydrochloride	0.00952761	0.0134748	0.0134748	0.0324431	-0.0166195	-0.0166195	-0.0166195	0.00669806	0.00354055	-0.0166195	-0.0166195	0.00681382	-0.0166195	0.0134748	0.000269207
PF-02545920	-0.00374697	-0.0257681	-0.0263714	-0.0215048	-0.0263714	-0.0263714	0.00954032	-0.00831589	-0.0263714	0.139252	0.119428	-0.0242847	-0.0263714	-0.0263714	-0.0263714
PIK93	0.0638237	-0.0409617	0.0719126	-0.0687791	-0.00132155	-0.0629096	-0.0712956	-0.122791	0.0920525	0.0655103	0.0520402	0.0398899	-0.0147374	0.0252499	-0.0276834
Pemetrexed	0.0782731	0.181477	0.00177685	-0.0988211	0.035962	-0.246486	0.049328	0.169962	0.0630837	0.10243	0.0575262	0.0293184	-0.0925906	-0.131576	-0.199664
Pentostatin	0.00960603	-0.00587935	-0.00587935	-0.00587935	0.0176456	-0.00587935	0.00955868	-0.00587935	-0.00587935	-0.00587935	-0.00587935	0.0228309	-0.00470158	-0.00587935	-0.00202556
Pepstatin A	-0.0040576	-0.0040576	-0.0040576	-0.0040576	-0.0040576	0.0260367	-0.0040576	0.0111085	-0.0040576	-0.0040576	-0.0040576	-0.0040576	-0.0040576	-0.0040576	0.011546
Perhexiline	0.00192818	-0.00135369	0.0174437	0.00151573	-0.00614773	0.00525339	-0.0151108	-0.0205512	-0.000667045	0.0245339	0.021774	-0.00396194	-0.0570407	0.00363536	0.0287488
Perphenazine	0.0114367	-0.0317839	0.0244669	0.077963	-0.0126271	-0.0172213	0.00165498	-0.00876782	-0.00525962	0.013401	0.0572271	-0.0277714	-0.0295765	-0.0285586	-0.0245835
Piclamilast	-0.00521126	-0.00521126	0.0248831	-0.00521126	-0.00521126	-0.00140701	-0.00521126	-0.00521126	0.0248831	-0.00521126	-0.00521126	-0.00521126	0.0089648	-0.00521126	-0.00521126
Pictilisib	-0.0815834	-0.111678	0.453254	0.0654842	-0.0815834	-0.0815834	-0.0815834	-0.0815834	-0.0771767	0.117143	0.0997249	-0.0815834	-0.0815834	0.11977	-0.095438
Piperlongumine	0.053672	-0.0105742	0.014777	-0.11493	-0.11493	-0.0200126	-0.00510907	-0.016615	0.0517158	0.0357579	0.110203	0.0140025	-0.016555	0.00766807	0.0109283
Pirinixic acid	0.0179443	-0.0113638	0.00647456	0.0105668	-0.0113638	-0.00875091	0.00306152	0.0124748	-0.0113638	-0.0113638	-0.0113638	-0.0110495	0.0187305	0.0187305	-0.0113638
PluriSin#1	-0.0096882	-0.0096882	0.0397914	0.00941474	0.00720888	-0.0096882	-0.0096882	0.00752894	-0.0096882	0.0329381	-0.0096882	-0.0096882	-0.0096882	-0.0096882	-0.0096882
Prednisolone	0.474185	-0.0589818	-0.0589818	-0.0581221	0.171342	-0.0288875	-0.0589818	-0.0288875	-0.0589818	-0.0589818	-0.0589818	-0.0589818	-0.0288875	-0.0288875	-0.0589818
R162	-0.00293878	-0.00293878	0.0271555	-0.00293878	0.0110486	-0.00293878	-0.00293878	-0.00293878	-0.00293878	-0.00293878	-0.00293878	-0.00293878	-0.00293878	-0.00293878	-0.00293878
RHC-80267	-0.00219704	-0.00219704	-0.00219704	-0.00219704	-0.00219704	0.0183758	-0.00219704	-0.00219704	-0.00219704	-3.66615e-05	-0.00219704	-8.95674e-05	-0.00219704	-0.00219704	0.00591795
Raloxifene	-0.0078744	-0.00615029	-0.0078744	-0.00450209	0.00830821	-0.00281481	0.0169854	0.0142085	0.00499616	0.0222199	-0.00600452	-0.0078744	-0.0078744	-0.0078744	-0.0078744
Raltitrexed	0.171619	0.18537	-0.0563653	-0.368525	0.0326118	-0.368525	0.0517283	0.0750344	0.0539376	0.181165	0.0848481	0.142176	0.0176687	-0.148429	-0.0543155
Ranitidine	0.00627522	-0.00488041	0.0128235	0.00950877	-0.00488041	-0.00488041	0.00972183	-0.00488041	-0.00488041	-0.00488041	-0.00488041	0.00831901	-0.00272456	-0.00488041	-0.00488041
Rasagiline	-0.00376589	0.00182841	0.00620111	0.00620111	0.00620111	0.00620111	0.00620111	0.00371397	0.00620111	-0.0111033	0.00293481	0.00620111	-0.0238932	-0.00459153	-0.00853104
Ribavirin	-0.00308974	-0.00308974	-0.00308974	-0.00308974	-0.00308974	0.018219	-0.00308974	-0.00308974	0.0219476	-0.00308974	-0.00308974	-0.00308974	-0.00308974	-0.00308974	-0.00308974
Ritonavir	0.0515977	0.00196482	-0.0181818	-0.0181818	0.000282885	-0.0181818	-0.00177067	-0.0181818	0.0119125	0.000250394	0.0119125	0.0119125	0.0119125	-0.0181818	-0.00906605
Ro 48-8071 fumarate	0.0958109	-0.0378495	0.00524605	0.0773825	-0.00775518	0.0162669	0.00745491	0.00859799	-0.0247746	-0.00775518	0.0177181	-0.0378495	-0.0378495	-0.0367943	-0.0378495
Rosiglitazone	-0.0115924	-0.0332732	-0.0332732	-0.0295589	-0.0332732	-0.0332732	-0.00965346	-0.0152021	-0.0332732	-0.0332732	-0.0150748	0.350446	-0.0332732	-0.0332732	-0.00317886
Rotenone	0.0810663	0.00106727	-0.0501416	0.140673	-0.0209412	0.0463831	0.19665	0.0178421	-0.0694424	-0.00387648	0.00915531	-0.0395804	-0.161636	-0.0207754	-0.126444
S-Adenosyl Homocysteine	-0.00317436	-0.00317436	-0.00317436	-0.00317436	0.01979	-0.00317436	-0.00317436	-0.00317436	-0.00317436	-0.00317436	0.0127484	-0.00317436	0.0029436	-0.00317436	-0.000563992
S-para-Bromobenzylglutathione cyclopentyl diester	0.0796181	-0.0235466	0.00654767	-0.0235466	-0.0235466	0.00654767	-0.0235466	-0.0150817	0.0551587	0.00654767	-0.0207766	0.00654767	-0.0139236	0.00654767	-0.0235466
SB 204990	0.00894576	0.0224632	0.0224632	-0.00763109	0.00749136	-0.00763109	-0.00292512	0.00664095	-0.00763109	-0.00763109	-0.00763109	-0.00763109	-0.00403072	-0.00763109	-0.00763109
SC-26196	-0.00522585	-0.00522585	-0.00522585	-0.00522585	0.0248685	-0.00522585	-0.00522585	-0.00522585	0.0248685	-0.00522585	-0.00522585	-0.00522585	-0.00522585	-0.00522585	0.0129733
SC-57461A	-0.000977268	-0.000977269	-0.000977269	-0.000977269	-0.000977269	-0.000977269	-0.000977269	0.0071867	-0.000977269	-0.000977269	-0.000977269	-0.000977269	-0.000977269	-0.000977269	0.0055178
SK&F-64139	-0.00200629	-0.00200629	-0.00200629	-0.00200629	-0.00200629	-0.00200629	-0.00200629	-0.00200629	-0.00200629	0.028088	-0.00200629	-0.00200629	-0.00200629	-0.00200629	-0.00200629
SKI II	0.0957635	0.0199497	0.05587	0.028018	-0.000251309	0.0180264	0.0110335	-0.0396218	-0.0338416	-0.0645893	0.0204602	-0.00358443	-0.0783133	-0.0708347	0.0419151
SMR000146572	0.00461432	-0.0210713	0.00461432	-0.0181835	0.00461432	0.00128276	0.00461432	0.00461432	0.00461432	0.00461432	-0.00690568	0.00461432	0.00105139	0.00461432	0.00229741
SR 12813	0.00474329	0.00946135	0.00946135	-0.020633	-0.020633	0.00196965	0.00946135	-0.0143647	0.00946135	-0.000105396	-0.020633	0.0270804	0.00275205	-0.00748328	0.00946135
STF-31	0.236557	0.151725	0.0938408	0.0216564	-0.0275847	0.00892414	0.0712005	0.0652581	0.04291	-0.249311	0.218731	-0.115198	0.154339	-0.335563	-0.337486
Sildenafil	-0.00716512	-0.00716512	0.0229292	-0.00716512	0.0229292	-0.00716512	-0.00716512	0.0204002	-0.00716512	-0.00716512	-0.00397256	-0.00716512	0.00936515	-0.00716512	-0.00716512
Silibinin	0.00522242	0.0188599	-0.0105835	0.0109137	-0.0105835	0.0132775	0.00978133	0.00396787	0.0109308	-0.0105835	-0.0105835	-0.00775113	-0.0105835	-0.00309858	-0.00918629
Simvastatin	0.020816	-0.00927834	0.0182787	0.00434432	-0.00927834	-0.00834783	0.016265	0.020816	-0.00927834	-0.00927834	-0.00927834	-0.00927834	-0.00149096	-0.00927834	-0.00573282
Sitagliptin	-0.0146315	0.000263035	0.0154628	-0.0146315	0.00460878	0.00158612	0.0105177	-0.0146315	-0.00370444	0.0154628	0.0154628	0.0154628	-0.0146315	-0.00274293	-0.0138534
Spautin 1	0.0293146	-0.0349361	-0.0569139	0.0886588	-0.0363854	0.0745331	0.105695	0.0900855	-0.0363854	-0.0598032	0.0782602	-0.0658514	-0.0580645	-0.051728	-0.0664797
Sulfasalazine	-0.00941312	0.0087888	-0.00941312	0.015643	0.0152757	0.0206812	-0.00941312	-0.00941312	-0.00941312	0.0206812	0.00364825	-0.00941312	-0.00941312	-0.00941312	-0.00941312
Swainsonine	0.0141926	-0.00699391	0.000470339	-0.0159017	-0.0126849	0.0141926	-0.0159017	-0.0159017	0.0141926	0.0141926	0.0141926	0.0141926	0.00643655	-0.0159017	-0.00877728
TEPP-46	-0.00331877	-0.00269735	-0.00331877	-0.00331877	-0.00331877	0.021776	-0.00331877	0.0080653	-0.00331877	-0.00331876	-0.00331877	-0.00331877	-0.00331877	0.00936246	-0.00331877
TOFA	0.0185942	-0.0115001	-0.0115001	-0.0115001	0.00686677	-0.00497522	0.0185942	-0.0115001	-0.0115001	0.0185942	-0.0115001	0.0130713	-0.0095301	-0.0108093	0.0185942
TVB-2640	0.00619382	0.0138093	0.000199028	-0.016285	-0.016285	0.0138093	-0.016285	-0.0160337	0.0138093	0.0138093	-0.016285	-0.016285	0.00820974	0.0138093	0.0138093
Tadalafil	-0.006038	-0.006038	0.0240563	0.0145089	-0.006038	-0.006038	-0.006038	-0.006038	-0.006038	-0.00570104	-0.006038	0.0172703	-0.006038	0.00317881	0.00102867
Tanshinone I	0.0248369	-0.00525743	-0.00525743	0.0248369	-0.00507435	-0.00525743	-0.00525743	-0.00525743	-0.00525743	0.00834663	-0.00525743	-0.00525743	-0.000371764	-0.00525743	-0.00525743
Tanshinone IIA	0.00470229	-0.00474748	-1.0838e-05	-0.00474748	-0.00474748	-0.00474748	-0.00474748	-0.00474748	-0.00474748	-0.00474748	-0.00474748	0.0253468	-0.00474748	-0.00474748	0.022184
Temsirolimus	0.147333	-0.202667	-0.302667	0.147333	0.247333	0.277333	0.127333	-0.102667	-0.102667	0.297333	-0.0526667	0.277333	-0.252667	-0.252667	-0.252667
Terbinafide	0.0125461	0.00206471	-0.00830673	0.0217876	-0.00830673	0.0166362	0.00603352	-0.00830673	-0.00830673	0.0123656	-0.00830673	-0.00497986	-0.00830673	-0.00830673	-0.00830673
Teriflunomide	0.000580534	0.000580534	0.000580534	0.000580534	0.000580534	0.000580534	0.000580534	0.000580534	0.000580534	0.000580534	0.000580534	0.000580534	0.000580534	0.000580534	-0.00812748
Thymidine diphosphate	0.0561632	-0.0153914	-0.0153914	-0.0153914	-0.00561536	0.00476466	-0.00534249	0.00447974	0.00249254	-0.0153914	-0.0153914	0.0145301	-0.011066	0.0107816	0.00576906
Ticlopidine	0.00649882	0.00649882	0.00649882	-0.0044188	-0.0120012	0.00649882	0.00649882	-0.00157688	0.00480218	0.0054704	0.00649882	0.00649882	-0.0119918	-0.0235955	-0.00218013
Tigecycline	0.0162339	-0.0138604	-0.0138604	0.0162339	0.0113323	0.00608562	0.0129553	-0.0138604	0.00719254	0.0107556	0.0162339	-0.0138604	-0.0138604	-0.0138604	-0.0138604
Tipiracil	8.10037e-10	-5.78598e-11	-5.78598e-11	-5.78598e-11	-5.78598e-11	-5.78598e-11	-5.78598e-11	-5.78598e-11	-5.78598e-11	-5.78598e-11	-5.78598e-11	-5.78598e-11	-5.78598e-11	-5.78598e-11	-5.78598e-11
Tolrestat	0.0188412	0.0188412	0.0188412	-0.0112531	-0.0112531	0.0188412	0.0188412	0.00707189	-0.0112531	-0.0112531	-0.0112531	-0.0112531	-0.0112531	-0.0112531	-0.0112531
Topotecan	0.137305	0.0215025	0.0643092	-0.128519	-0.0589627	-0.0514594	-0.00843008	-0.0562431	0.0547818	0.0860416	0.1265	0.0182264	-0.00350034	0.0570611	-0.258612
Torcetrapib	0.189496	-0.0228724	-0.0228724	-0.0220258	-0.0212127	-0.0185454	-0.0228724	-0.00853069	0.0185157	-0.0227147	0.0156581	0.00619872	-0.022477	-0.0228724	-0.0228724
Torin1	0.0512851	-0.0133192	-0.120927	0.0556779	0.0965728	0.0300045	0.070973	0.0548304	-0.0289306	0.0928026	0.0172645	0.0216546	-0.036054	-0.215929	-0.0759061
Triclosan	-2.1009e-05	-0.00393118	-0.00393118	-0.00393118	-0.00393118	-0.00393118	-0.00392936	-0.00393118	-0.00393118	0.0261631	0.0210302	-0.00393118	-0.00393118	-0.00393118	-0.00393118
Trifluoperazine	-0.0366695	-0.00947381	0.0145959	0.0688682	0.0451915	0.0468321	-0.00947381	-0.00947381	-0.014346	-0.0239391	-0.03359	-0.00947381	-0.00947381	-0.0101001	-0.00947381
UNC0224	0.0139433	-0.0108524	0.0147792	-0.0153151	0.00530722	0.000143093	-0.0153151	0.00336681	-0.0153151	-0.0153151	0.0147792	-0.0107435	0.00502198	0.0107364	0.0147792
URB-597	-0.00783568	-0.00783568	0.00938801	0.0222586	-0.00783568	0.019164	-0.00783568	-0.001705	-0.00783568	0.0149858	-0.00783568	-0.00783568	0.0064297	-0.00783568	-0.00783568
Ubenimex	0.0128438	-0.0172505	0.0128438	0.0123371	-0.0172505	0.0128438	-0.00587974	-0.0172505	0.0128438	-0.00174528	-0.0172505	0.0128438	0.00447754	0.0128438	-0.0172505
Valproic acid	-0.00940183	-0.00940183	0.0206925	-0.00940183	-0.00940183	0.0206925	-0.00940183	-0.00940183	-0.00864286	0.0206925	0.00419635	-0.00940183	-0.00310875	0.0206925	-0.00940183
Vardenafil	-0.00957402	-0.00957402	-0.00957402	0.0205203	0.0084329	-0.00957402	-0.00957402	0.0205203	0.00723807	0.0205203	-0.00957402	0.00893438	-0.00957402	-0.00957402	-0.00957402
Varespladib	-0.00752606	-0.00752606	0.0125072	-0.00752606	-0.00752606	0.0101299	0.00269987	-0.00752606	-0.00752606	-0.00752606	0.0225683	-0.00752606	-0.00752606	0.0169652	0.00286418
Vitamin C (ascorbate)	-0.00624653	-0.00624653	-0.00624653	-0.00624653	0.0238478	-0.000211308	0.0147412	-0.00624653	-0.00624653	0.0238478	-0.00624653	-0.00624653	0.000239878	-0.00624653	-0.00624653
Voglibose	0.00460054	-0.0187974	0.00968156	0.00940997	-0.0124981	-0.00509877	0.00968156	0.00175193	-0.00400909	0.00968156	0.0306233	0.00968156	-0.0204128	-0.003883	-0.0204128
WWL 113	-0.0131429	-0.0131429	-0.0131429	0.0169514	0.0167846	0.0169514	0.0159434	-0.0131429	-0.0131429	0.0169514	-0.0131429	0.00872745	-0.0131429	0.0128332	-0.0131429
WZB117	0.0336137	-0.0318123	-0.0226358	-0.0318123	-0.0318123	0.0380085	0.0485933	-0.00515515	0.0117269	0.00741753	0.0491605	0.0301441	-0.0318123	-0.0318123	-0.0318123
YM-26734	-0.00055032	-0.00055032	-0.00055032	-0.00055032	-0.00055032	-0.00055032	-0.00055032	-0.00055032	-0.00055032	0.00289762	0.00425654	-0.00055032	-0.00055032	-0.00055032	-0.00055032
YM511	0	0	0	0	0	0	0	0	0	0	0	0	0	0	0
Zinterol hydrochloride	-0.00971197	-0.0398063	-0.00971197	-0.0398063	-0.0398063	-0.00971197	-0.00971197	-0.0290608	-0.00971197	-0.00971197	-0.00971197	0.332177	-0.0361006	-0.0398063	-0.0398063
Zoledronic acid	0.00672544	0.0102051	-0.00649839	-0.00856399	-0.0113067	-0.0113067	0.0145492	-0.00494005	-0.0113067	0.0187876	-0.0113067	0.0187876	-0.0113067	-0.0113067	0.0187876
a-benzylaminobenzylphosphonic acid	0.0123235	-0.0177708	0.0123235	0.0123235	-0.0177708	-0.0177708	0.0123235	0.0123235	-0.0177708	0.0123235	0.0123235	0.0123235	-0.0177708	-0.0177708	0.00803728
alpha-cyano-4-hydroxycinnamic acid	0.0216518	-0.00844249	-0.00844249	-0.00844249	0.014748	-0.00844249	0.0216518	-0.00844249	-0.00844249	-0.00840233	-0.00844249	-0.00844249	-0.00844249	0.00468122	0.0216518
as1949490	0.0072317	-0.00889171	0.180863	-0.0200492	0.0100451	0.0055615	-0.0200492	-0.0200492	-0.0200492	-0.0200492	-0.0200492	-0.0143662	-0.0200492	-0.0200492	-0.0200492

## Sheet: FIG_5c-d
5c
		MOLM-13				MV4-11				HL-60
id	num	p.neg	fdr.neg	goodsgrna.neg	log10(fpkm)	p.neg	fdr.neg	goodsgrna.neg	log10(fpkm)	p.neg	fdr.neg	goodsgrna.neg	log10(fpkm)
PIK3CA	5	0.4008	1	1	0.683953	0.61892	0.999999	1	0.898324	0.73434	1	1	0.83124
PIK3CB	5	0.44771	1	2	1.20812	0.72993	0.999999	1	1.33779	0.74364	1	1	1.5274
PIK3CD	5	0.044179	0.426828	4	1.43431	0.68618	0.999999	1	1.59665	0.63136	1	1	1.66719
PIK3CG	5	0.77942	1	1	0.930515	0.73879	0.999999	1	1.71952	0.19377	1	2	1.19357
PIK3C2A	5	0.10257	0.731546	3	0.704058	0.65482	0.999999	1	0.803513	0.0027173	0.060068	5	0.610173
PIK3C2B	5	0.92929	1	0	0.0191562	0.96569	0.999999	0	0.65798	0.52791	1	1	0.0035069
PIK3C2G	5	0.86682	1	0	-3.5	0.54123	0.999999	1	-3.5	0.73062	1	1	-3.5
PIK3C3	5	0.0071227	0.119434	4	1.15765	0.091949	0.725924	3	1.09077	0.30464	1	2	1.16377
		-LOG10p.neg
		MOLM-13	MV4-11	HL-60
	PIK3CA	0.397072	0.208365	0.134103
	PIK3CB	0.349003	0.136719	0.128637
	PIK3CD	1.35478	0.163562	0.199723
	PIK3CG	0.108228	0.131479	0.712713
	PIK3C2A	0.98898	0.183878	2.56586
	PIK3C2B	0.0318487	0.0151623	0.27744
	PIK3C2G	0.0620711	0.266618	0.136308
	PIK3C3	2.14736	1.03645	0.516213
5d
	PIK3CA	PIK3CB	PIK3CD	PIK3CG	PIK3C2A	PIK3C2B
HL-60	1.926	4.41346	4.94439	1.01436	1.23266	0.356144
MV4-11	1.74846	4.68426	5.49025	1.74846	1.89918	2.02503
MOLM-13	2.75061	4.92457	4.89724	2.63691	2.79909	1.26903
Mono-Mac-6	4.2032	5.66391	5.17273	3.90497	3.96532	2.08406
LAMA-84	4.37504	6.62717	3.52482	1.7866	2.43563	2.26003
KU-812	3.57894	4.75596	1.74846	2.26303	3.24184	1.87184
KCL-22	3.4489	4.21257	2.27501	3.48156	2.82375	3.91169
NOMO-1	3.29425	5.24222	5.60733	2.52105	2.25096	1.58015
HEL	4.32697	5.59872	2.15381	2.75916	2.54844	0.85599
KG-1	3.93168	3.71809	5.10308	3.73444	3.22342	3.84097
K-562	3.88753	5.75782	4.22882	4.1914	3.54102	1.38957
BV-173	4.23419	3.12763	7.33905	3.56438	3.62059	3.66789
SHI-1	2.54102	4.45022	4.66505	2.13093	2.43829	1.32193
THP-1	2.76341	5.95559	6.19771	3.79701	3.38405	2.05311

## Sheet: FIG_5f
	HL-60	HEL	Mono-Mac-6	MV4-11	KU-812	THP-1	NOMO-1	LAMA-84	MOLM-13	KG-1	BV-173	K562	KCL-22	SHI-1
DEFA1	3.58601	-0.335232	-0.250258	-0.335232	-0.335232	-0.335232	0.0660409	-0.246589	-0.335232	-0.335232	-0.335232	-0.208106	-0.335232	-0.265243
DEFA1B	3.60555	-0.27735	-0.27735	-0.27735	-0.27735	-0.27735	-0.27735	-0.27735	-0.27735	-0.27735	-0.27735	-0.27735	-0.27735	-0.27735
DEFA3	3.60533	-0.280677	-0.280677	-0.280677	-0.280677	-0.280677	-0.280677	-0.237206	-0.280677	-0.280677	-0.280677	-0.280677	-0.280677	-0.280677
SLPI	2.04089	-0.647829	-0.359616	-0.161808	-0.309462	2.75229	-0.18495	-0.574365	-0.166875	-0.470026	-0.299905	-0.504341	-0.631329	-0.48267
DEFA4	2.13348	-0.543289	-0.351279	-0.543289	-0.543289	0.721306	2.47785	-0.543289	-0.543289	-0.543289	-0.543289	-0.543289	-0.543289	-0.0917436
ANO7	3.32136	0.647656	-0.523007	-0.169114	0.22694	-0.175386	-0.336664	-0.473642	-0.38061	-0.0962999	-0.940645	-0.0787659	-0.150492	-0.871334
RASAL1	3.57581	-0.371604	-0.371604	-0.331797	-0.231063	-0.293134	-0.318786	0.147226	-0.305899	-0.305899	-0.231063	-0.218985	-0.371604	-0.371604
CLEC5A	2.11646	-0.693234	0.630915	-0.547164	-0.644305	-0.277833	-0.181209	-0.684879	-0.479409	0.513816	-0.693234	-0.693234	-0.693234	2.32654
COL17A1	3.59629	-0.379598	-0.22066	-0.2717	-0.338175	-0.23325	-0.208179	-0.365656	-0.379598	-0.2717	-0.159321	-0.159321	-0.311213	-0.29792
SOCS2	-2.1212	-0.425738	0.514948	-0.28835	0.0184314	-1.82964	0.215279	0.73015	0.637045	-0.697168	1.7043	0.806615	0.771433	-0.0361144
FADS2	-2.86128	0.769358	0.623017	0.292108	1.01145	-0.388699	0.0651949	0.980049	-0.348417	0.729902	-0.308052	-0.875687	0.878218	-0.567155
MEF2C	-2.86683	0.478739	-0.574021	-0.507052	0.40821	0.375197	0.546968	0.318443	0.475426	0.537261	1.27934	-0.899474	0.990284	-0.562481
IFITM1	-1.7167	0.19767	-1.46265	0.588532	-0.577815	-0.950686	-0.908082	1.05434	-0.82397	0.960913	0.876017	1.28811	1.0825	0.391807
APOC1	-1.6904	0.800438	-0.171062	-0.707125	1.02707	0.593269	-0.174362	1.58555	0.37717	-1.71658	-0.922924	1.37297	-0.43767	0.0636569
LTBP4	-2.87153	0.479528	0.203608	0.226217	0.622469	-0.108488	0.110265	0.375179	-0.0146484	-1.281	1.15068	1.07955	0.625852	-0.597688
FADS1	-3.02141	0.494574	0.996917	0.115597	0.124395	-0.0217968	0.210854	0.352697	-0.82581	0.243982	-0.0714361	1.39488	0.612445	-0.605891
LGALS1	-2.34016	-0.852589	-0.211121	0.88909	-0.165314	0.889056	0.531947	0.0347943	1.07205	-0.0339178	-1.68543	-0.0522981	1.04924	0.87465
IFITM3	-2.20508	0.448205	-0.331072	-0.362813	-0.242899	0.315829	-0.304757	1.38274	-0.78034	-0.113513	1.12059	0.520471	1.73076	-1.17811
PIM1	-1.82869	1.13266	-0.110193	0.0751549	0.546447	-1.53555	-0.834208	1.58614	0.186881	0.440719	0.510769	1.1345	0.00295592	-1.30759
H2AFJ	-2.09604	-0.641402	-0.129926	1.11709	-0.273542	0.195875	0.833212	0.148818	0.83122	0.197507	0.25882	-2.11423	1.30275	0.369851
CTNNA1	-2.62949	0.474133	-0.192222	0.164148	0.536565	0.356078	0.215599	1.13685	-0.559259	-0.631316	0.220621	1.18244	1.05619	-1.33034
ZDHHC8	-3.32198	0.00105628	-0.119574	0.350148	0.358963	0.366574	0.215845	0.0397384	0.200567	0.484554	1.28318	0.415187	0.301392	-0.575648
SPINDOC	-2.9027	0.817832	0.625584	-0.318285	0.233821	0.249854	-0.34865	0.183415	-0.852057	1.03604	1.29471	0.114073	0.500145	-0.633783
SERPINH1	-2.56191	0.0343976	0.322001	-0.253213	0.0426977	0.818993	0.305898	0.975921	-1.07535	-0.021633	-0.811103	1.42488	1.23147	-0.433045
IGF2BP2	-2.48282	0.530774	0.783003	0.405955	-0.333248	0.894979	0.890578	-0.347332	0.485946	0.883238	-1.23363	0.419293	0.509287	-1.40602
CD37	-1.71425	0.74141	0.51895	0.434946	-0.157294	0.795509	0.905863	0.453679	0.124941	1.01202	-0.78079	-0.842247	-2.31101	0.818276
HSPB1	-2.37884	-0.20355	0.0393404	0.197755	-0.684212	1.44137	0.958812	-0.681471	0.701915	-1.37501	0.980535	0.0699118	0.988403	-0.0549654
ACAA2	-2.86346	0.208317	0.631442	0.116624	0.387895	0.181694	0.816582	-1.1092	0.0356959	-0.0348326	0.674534	0.784207	1.12863	-0.958122
HK1	-1.70015	0.87011	0.353551	-0.196198	1.14644	-0.443691	0.0596441	0.864452	-0.76503	0.308086	-2.14474	1.37445	0.736717	-0.463644
MYO15B	-2.2206	1.04749	0.307648	0.46799	0.410495	0.909387	1.01829	0.0842287	0.251134	0.632405	0.400119	-1.22074	-1.85809	-0.229759
ACOT2	-2.26653	0.431195	0.320548	-0.457303	0.947437	0.649449	0.816653	0.388689	0.235556	-0.378971	0.198803	-2.13399	1.19682	0.0516556
PYCR1	-2.74884	0.878444	0.586242	-0.579563	0.709907	-0.197132	-0.944819	0.377466	0.0545071	0.0564896	0.351588	1.30414	0.962527	-0.810956
APOBEC3B	-2.6986	0.535875	-0.969815	-0.107598	0.155787	0.217577	1.06595	0.493338	0.235424	-1.43134	0.443373	1.14058	0.423028	0.496407
CKB	-1.83043	1.41163	0.223792	-0.579815	0.890721	-0.127537	-0.938008	0.389301	-1.22323	1.28639	-0.837447	0.959073	1.0785	-0.702932
FXR2	-3.22149	0.455015	0.484883	0.478372	0.205864	-0.279535	-0.0397501	0.287844	0.250012	0.164689	1.05649	0.604744	0.509436	-0.956568
SORBS3	-2.38478	-0.526343	-0.658712	0.708687	-1.65872	0.749398	1.01111	0.3427	0.320655	0.749398	0.465095	-0.249688	1.295	-0.163795
PCCA	-2.866	0.588435	0.684793	-0.0910752	0.924536	1.17394	0.207242	-0.154931	-0.172402	0.297535	0.213184	-0.345311	0.836323	-1.29627
GAMT	-2.12251	0.416719	0.0653941	1.24763	-0.0598437	0.801602	0.686543	-2.07564	-0.111379	0.799108	0.627799	-0.146766	0.729313	-0.857976
NT5C3B	-2.07457	1.03508	0.571044	-0.768241	0.411211	0.178904	-0.387955	0.950902	-1.74685	-0.596634	0.738722	1.02349	1.11696	-0.452059
ACSF2	-2.63826	1.42002	0.658513	-0.531994	-0.662319	-0.0596499	1.17941	0.365043	-0.925148	0.455007	0.614797	-0.687294	0.626331	0.185533
PCK2	-2.44032	0.867454	1.23316	-0.83486	-0.0494235	-0.690071	-0.545608	0.855205	0.809286	-0.490573	-0.479162	0.99133	1.14831	-0.374726
ISYNA1	-1.59448	1.35267	0.780272	-0.636386	0.798254	-1.12519	0.283829	0.755778	-0.956834	0.574042	-1.08222	1.28796	0.752806	-1.19049
PLEKHG2	-2.93754	0.77425	1.16341	0.383848	-0.622011	0.948046	-0.117945	0.317926	0.537064	0.052311	-0.330213	0.347055	0.521625	-1.03782
MIER2	-3.16817	0.123921	0.472496	0.407832	0.737945	0.258782	0.047107	0.789957	-0.701078	0.811461	-0.44753	0.612915	0.571495	-0.517127
AKR1B1	-1.92728	1.05898	0.542223	0.42073	0.246202	0.647855	0.436652	-1.95976	0.23964	0.451488	1.02797	-1.09965	0.865944	-0.950998
SAT2	-3.02034	0.00504021	0.276369	0.274045	-0.203163	-0.0738279	0.971023	-0.884389	-0.0220157	-0.0891709	1.14512	1.03515	-0.149207	0.73536
SULT1A1	-2.53098	-0.0993816	-0.00173511	0.325922	0.261572	0.861424	1.10034	0.779684	-0.480706	0.456436	-1.79452	1.09019	0.0253478	0.00640339
FADS3	-1.88975	0.601207	-0.29855	-0.451883	0.843022	-0.611709	0.0904803	1.43057	-1.21658	-0.944098	1.74199	0.953175	0.256391	-0.504264
KANK2	-2.27411	0.959346	0.275873	-0.389573	0.864724	1.11014	-0.146437	0.0239322	-1.25513	0.670087	1.15285	0.374335	0.108016	-1.47406
	Z-score normalized expression values

[truncated: 14 more sheets: FIG_6b-f, FIG_6g, FIG_7e, FIG_8a_8b, FIG_9a_9b, Supplementary_FIG_1a-b, Supplementary_FIG_2b, Supplementary_FIG_3a-e, Supplementary_FIG_4, Supplementary_FIG_5, Supplementary_FIG_6, Supplementary_FIG_7a-i, Supplementary_FIG_8, Supplementary_FIG_9]
